# Supplementary material for: Two duplicated GhMML3 genes coordinately control development of lint and fuzz fibers in cotton
Source: Plant Commun. 2025 Feb 12;6(4):101281. doi: 10.1016/j.xplc.2025.101281 (PMC12010375; doi:10.1016/j.xplc.2025.101281)
Supplement: Data S1. Supplemental Tables 1–20 [file mmc2.xlsx]

## Sheet: Supplemental Table 1
Supplemental Table 1.Origins of materials used in the present
Accession name	Phenotypes	Origins	References
TM-1	Fuzzy-linted (G. hirsutum)	USDA-ARS, College Station, TX, USA	Kohel et al. (1970)
n2NSM	Recessive fuzzless or fuzzless-linted mutant (G. hirsutum)	USDA-ARS, College Station, TX, USA	Ware et al. (1947)
N1NSM	Dominant fuzzless or fuzzless-linted mutant (G. hirsutum)	USDA-ARS, College Station, TX, USA	Kearney & Harrison (1928)
XZ142FLM	Fuzzless-lintless (G. hirsutum)	Xuzhou Institute of Agricultural Science	Zhang & Pan (1991)
MD17	Fuzzless-lintless (G. hirsutum)	USDA-ARS, Stoneville, MS, USA	Turley & Kloth (2002)
SL-7-1	Fuzzless-lintless (G. hirsutum)	USDA-ARS, Stoneville, MS, USA	Turley & Kloth (2002)
J668	Fuzzy-linted (G. hirsutum)	Huazhong Agricultural University

## Sheet: Supplemental Table 2
Supplemental Table 2.Fine mapping of n2 recessive naked seed gene
Year	Mapping populations	No. fuzz plants	No. fuzzless plants	Total	χ2 test
2015	(n2NSM × TM-1)F2	914	254	1168	6.12(3:1)
2016	(n2NSM × TM-1)F2	1164	991	2155	505.07(3:1)
2023	(n2NSM × TM-1)F2	917	112	1029	108.60(3:1)
Total		2995	1357	4352	90.33(3:1)
2016	(n2NSM × TM-1) × n2NSM)BC1	549	456	1005	8.42(1:1)
χ 2 test for goodness-of-fit at 0.05 significance level (χ2 0.05:1 = 3.84).

## Sheet: Supplemental Table 3
Supplemental Table 3.Annotation of ORF2 and ORF3 in different assembled versions of TM-1 genome
Gene	Genome version	Candidate interval inclusions
ORF2&ORF3	Gossypium hirsutum (ZJU assembly)	Yes
	Gossypium hirsutum (NAU assembly)	No
	Gossypium hirsutum HAU assembly)	No
	Gossypium hirsutum (CRI assembly)	No
	Gossypium hirsutum (UTX assembly)	No
	Gossypium hirsutum (NDM8HEBAU assembly)	No
	Gossypium hirsutum (WHU assembly)	No

## Sheet: Supplemental Table 4
Supplemental Table 4.General information of InDel distribution in the populations.
Sample	INDEL of GhMML3_D12 promoter region	No. reads in fuzzless individuals of F2	No. fuzzless individuals of F2
n2NSM	GGCCCGAACC	112	112
TM-1	GGCCC (AAACCCGGCCCGGCCTGGCCC) GAACC	0

## Sheet: Supplemental Table 5
Supplemental Table 5.Targeted mutation analysis of (#mml3s-8-1 × J668)F2 plants by HI-TOM.
Target site	The name of edited plants	Reads number	Ratio	Left variation type	Right variation type	Left variation	Right variation	Left reads seq	Right reads seq
	#mml3s-1
A-sgRNA1	1	8374	0.5043	6D	SNP	ACACGG	G->A	CTCCAGAAGAAGACCAAAAACTCTTGTCTTATATTCAAGaCGGTGGAAGCTGGCGAGGCTTGCCCGCAAAAGCTGGTATTATTTCCACATCTCTTCTTAGATCG
	2	7502	0.4518	1D	SNP	C	G->A	CTCCAGAAGAAGACCAAAAACTCTTGTCTTATATTCAAGAACACGgGGTGGAAGCTGGCGAGGCTTGCCCGCAAAAGCTGGTATTATTTCCACATCTCTTCTTA
D-sgRNA1	1	11306	0.5964	1D,1I,1I	WT	A,A,G	-	GTcTTAtATtGCCACATCTCTTCTTAGATTGCCTAGCCTTTCTAATTATGACAAATCAAACTTTATTTGATGTTTGGTT	CCTAGCCTTTCTAATTATGACAAATCAAACTTTATTTGATGTTTGGTTTTGATTTTGATATAGGACTTCAAAGATGTGGCAAGAGTTGTAGACTTAGGTGGATTAACTACTTA
	2	6327	0.3337	3D	WT	CGG	-	CTCCAGAAGAAGACCAAAAACTCCTGTCTTATATTCAAGAACACGgTGGAAGCTGGCGCGGCTTGCCCGCAAAAGCTGGTCATTATTTCCACATCTCTTCTTAG	CCTAGCCTTTCTAATTATGACAAATCAAACTTTATTTGATGTTTGGTTTTGATTTTGATATAGGACTTCAAAGATGTGGCAAGAGTTGTAGACTTAGGTGGATTAACTACTTA
A-sgRNA2	1	26680	0.4775	1D	1D	A	A	CGTGTAGTCACTGGATTGTTCACTTTCAACACTGACAACCTCCaTCTCCAACATCGACGTCGAGCTTCACGGAAAACACGTTACCAATCTCATCTGTCGGGTTC
	2	22743	0.407	1I	1I	A	A	CGTGTAGTCACTGGATTGTTCACTTTCAACACTGACAACCTCCAaATCTCCAACATCGACGTCGAGCTTCACGGAAAACACGTTACCAATCTCATCTGTCGGGT
D-sgRNA2	1	12112	0.9748	1D	1D	A	A	CGTGTAGTCACTGGATTGTTCACTTTCAACACTGACAACCTCCaTCTCCAACATCGACGTCGAGCTTCACGGAAAACAGGTTACCAATCTCATCTGTCGGATTC
	#mml3s-2
A-sgRNA1	1	25891	0.724	3D	SNP	CGG	G->A	CTCCAGAAGAAGACCAAAAACTCTTGTCTTATATTCAAGAACACGgTGGAAGCTGGCGAGGCTTGCCCGCAAAAGCTGGTATTATTTCCACATCTCTTCTTAGA
D-sgRNA1	1	13270	0.4597	13D	WT	CACGGCGGTGGAA	-	CTCCAGAAGAAGACCAAAAACTCCTGTCTTATATTCAAGAaGCTGGCGCGGCTTGCCCGCAAAAGCTGGTCATTATTTCCACATCTCTTCTTAGATTGCCTAGC	CCTAGCCTTTCTAATTATGACAAATCAAACTTTATTTGATGTTTGGTTTTGATTTTGATATAGGACTTCAAAGATGTGGCAAGAGTTGTAGACTTAGGTGGATTAACTACTTA
	2	11484	0.3978	1D	WT	C	-	CTCCAGAAGAAGACCAAAAACTCCTGTCTTATATTCAAGAACACGgGGTGGAAGCTGGCGCGGCTTGCCCGCAAAAGCTGGTCATTATTTCCACATCTCTTCTT	CCTAGCCTTTCTAATTATGACAAATCAAACTTTATTTGATGTTTGGTTTTGATTTTGATATAGGACTTCAAAGATGTGGCAAGAGTTGTAGACTTAGGTGGATTAACTACTTA
A-sgRNA2	1	89631	0.8451	1D	1D	A	A	CGTGTAGTCACTGGATTGTTCACTTTCAACACTGACAACCTCCaTCTCCAACATCGACGTCGAGCTTCACGGAAAACACGTTACCAATCTCATCTGTCGGGTTC
D-sgRNA2	1	13214	0.9649	1D	1D	C	C	CGTGTAGTCACTGGATTGTTCACTTTCAACACTGACAACCTcAATCTCCAACATCGACGTCGAGCTTCACGGAAAACAGGTTACCAATCTCATCTGTCGGATTC
	#mml3s-3
A-sgRNA1	1	11994	0.4822	2D	SNP	CG	G->A	CTCCAGAAGAAGACCAAAAACTCTTGTCTTATATTCAAGAACACGgGTGGAAGCTGGCGAGGCTTGCCCGCAAAAGCTGGTATTATTTCCACATCTCTTCTTAG
	2	10229	0.4112	3D	SNP	CGG	G->A	CTCCAGAAGAAGACCAAAAACTCTTGTCTTATATTCAAGAACACGgTGGAAGCTGGCGAGGCTTGCCCGCAAAAGCTGGTATTATTTCCACATCTCTTCTTAGA
D-sgRNA1	1	12333	0.4628	1D	WT	C	-	CTCCAGAAGAAGACCAAAAACTCCTGTCTTATATTCAAGAACACGgGGTGGAAGCTGGCGCGGCTTGCCCGCAAAAGCTGGTCATTATTTCCACATCTCTTCTT	CCTAGCCTTTCTAATTATGACAAATCAAACTTTATTTGATGTTTGGTTTTGATTTTGATATAGGACTTCAAAGATGTGGCAAGAGTTGTAGACTTAGGTGGATTAACTACTTA
	2	12127	0.455	6D	WT	CACGGC	-	CTCCAGAAGAAGACCAAAAACTCCTGTCTTATATTCAAGAaGGTGGAAGCTGGCGCGGCTTGCCCGCAAAAGCTGGTCATTATTTCCACATCTCTTCTTAGATT	CCTAGCCTTTCTAATTATGACAAATCAAACTTTATTTGATGTTTGGTTTTGATTTTGATATAGGACTTCAAAGATGTGGCAAGAGTTGTAGACTTAGGTGGATTAACTACTTA
A-sgRNA2	1	24973	0.4711	1D	1D	A	A	CGTGTAGTCACTGGATTGTTCACTTTCAACACTGACAACCTCCaTCTCCAACATCGACGTCGAGCTTCACGGAAAACACGTTACCAATCTCATCTGTCGGGTTC
	2	22351	0.4217	3D	3D	TCT	TCT	CGTGTAGTCACTGGATTGTTCACTTTCAACACTGACAACCTCCAaCCAACATCGACGTCGAGCTTCACGGAAAACACGTTACCAATCTCATCTGTCGGGTTCA
D-sgRNA2	1	1981	0.4994	7D	7D	AATCTCC	AATCTCC	CGTGTAGTCACTGGATTGTTCACTTTCAACACTGACAACCTCcAACATCGACGTCGAGCTTCACGGAAAACAGGTTACCAATCTCATCTGTCGGATTCA
	2	1919	0.4837	1D	1D	A	A	CGTGTAGTCACTGGATTGTTCACTTTCAACACTGACAACCTCCaTCTCCAACATCGACGTCGAGCTTCACGGAAAACAGGTTACCAATCTCATCTGTCGGATTC
	#mml3s-4
A-sgRNA1	1	63354	0.673	2D	SNP	CG	G->A	CTCCAGAAGAAGACCAAAAACTCTTGTCTTATATTCAAGAACACGgGTGGAAGCTGGCGAGGCTTGCCCGCAAAAGCTGGTATTATTTCCACATCTCTTCTTAG
D-sgRNA1	1	14860	0.6005	1I	WT	T	-	CTCCAGAAGAAGACCAAAAACTCCTGTCTTATATTCAAGAACACGgTCGGTGGAAGCTGGCGCGGCTTGCCCGCAAAAGCTGGTCATTATTTCCACATCTCTTC
	2	2275	0.0919	1I,SNP	WT	C->T,T	-	CTCCAGAAGAAGACCAAAAACTCtTGTCTTATATTCAAGAACACGGtCGGTGGAAGCTGGCGCGGCTTGCCCGCAAAAGCTGGTCATTATTTCCACATCTCTTC
	3	2190	0.0885	2D,1I	WT	GC,C	-	CTCCAGAAGAAGACCAAAAACTCTTGTCTTATATTCAAGAACACgGGTGGAAGCTGGCGAGGCTTGCCCGCAAAAGCTGGtCATTATTTCCACATCTCTTCTTA
	4	1832	0.074	1I	SNP	T	G->A	CTCCAGAAGAAGACCAAAAACTCCTGTCTTATATTCAAGAACACGgTCGGTGGAAGCTGGCGCGGCTTGCCCGCAAAAGCTGGTCATTATTTCCACATCTCTTC
A-sgRNA2	1	99775	0.7287	1D	1D	A	A	CGTGTAGTCACTGGATTGTTCACTTTCAACACTGACAACCTCCaTCTCCAACATCGACGTCGAGCTTCACGGAAAACACGTTACCAATCTCATCTGTCGGGTTC
D-sgRNA2	1	5684	0.495	7D	7D	AATCTCC	AATCTCC	CGTGTAGTCACTGGATTGTTCACTTTCAACACTGACAACCTCcAACATCGACGTCGAGCTTCACGGAAAACAGGTTACCAATCTCATCTGTCGGATTCA
	2	5654	0.4924	1D	1D	A	A	CGTGTAGTCACTGGATTGTTCACTTTCAACACTGACAACCTCCaTCTCCAACATCGACGTCGAGCTTCACGGAAAACAGGTTACCAATCTCATCTGTCGGATTC
	#mml3-5
A-sgRNA1	1	33740	0.7068	3D	SNP	CGG	G->A	CTCCAGAAGAAGACCAAAAACTCTTGTCTTATATTCAAGAACACGgTGGAAGCTGGCGAGGCTTGCCCGCAAAAGCTGGTATTATTTCCACATCTCTTCTTAGA
	2	2704	0.0566	3D	SNP	CGG	G->A,T->C	CTCCAGAAGAAGACCAAAAACTCTTGTCTTATATTCAAGAACACGgTGGAAGCTGGCGAGGCTTGCCCGCAAAAGCTGGTATTATTTCCACATCTCTTCTTAGA
D-sgRNA1	1	16608	0.402	1D	WT	G	-	CTCCAGAAGAAGACCAAAAACTCCTGTCTTATATTCAAGAACACgCGGTGGAAGCTGGCGCGGCTTGCCCGCAAAAGCTGGTCATTATTTCCACATCTCTTCTT	CCTAGCCTTTCTAATTATGACAAATCAAACTTTATTTGATGTTTGGTTTTGATTTTGATATAGGACTTCAAAGATGTGGCAAGAGTTGTAGACTTAGGTGGATTAACTACTTA
	2	16469	0.3986	1I	WT	G	-	CTCCAGAAGAAGACCAAAAACTCCTGTCTTATATTCAAGAACACGgGCGGTGGAAGCTGGCGCGGCTTGCCCGCAAAAGCTGGTCATTATTTCCACATCTCTTC	CCTAGCCTTTCTAATTATGACAAATCAAACTTTATTTGATGTTTGGTTTTGATTTTGATATAGGACTTCAAAGATGTGGCAAGAGTTGTAGACTTAGGTGGATTAACTACTTA
A-sgRNA2	1	50531	0.4699	6D	6D	AATCTC	AATCTC	CGTGTAGTCACTGGATTGTTCACTTTCAACACTGACAACCTCcCAACATCGACGTCGAGCTTCACGGAAAACACGTTACCAATCTCATCTGTCGGGTTCA
	2	44633	0.4151	1D	1D	T	T	CGTGTAGTCACTGGATTGTTCACTTTCAACACTGACAACCTCCAaCTCCAACATCGACGTCGAGCTTCACGGAAAACACGTTACCAATCTCATCTGTCGGGTTC
D-sgRNA2	1	12464	0.9626	1D	1D	C	C	CGTGTAGTCACTGGATTGTTCACTTTCAACACTGACAACCTcAATCTCCAACATCGACGTCGAGCTTCACGGAAAACAGGTTACCAATCTCATCTGTCGGATTC
	#mml3s-6
A-sgRNA1	1	45392	0.6501	2D	SNP	CG	G->A	CTCCAGAAGAAGACCAAAAACTCTTGTCTTATATTCAAGAACACGgGTGGAAGCTGGCGAGGCTTGCCCGCAAAAGCTGGTATTATTTCCACATCTCTTCTTAG
	2	3800	0.0544	2D	SNP	CG	G->A,T->C	CTCCAGAAGAAGACCAAAAACTCTTGTCTTATATTCAAGAACACGgGTGGAAGCTGGCGAGGCTTGCCCGCAAAAGCTGGTATTATTTCCACATCTCTTCTTAG
D-sgRNA1	1	16250	0.6362	1I	WT	T	-	CTCCAGAAGAAGACCAAAAACTCCTGTCTTATATTCAAGAACACGgTCGGTGGAAGCTGGCGCGGCTTGCCCGCAAAAGCTGGTCATTATTTCCACATCTCTTC
	2	1772	0.0694	1I,SNP	WT	C->T,T	-	CTCCAGAAGAAGACCAAAAACTCtTGTCTTATATTCAAGAACACGGtCGGTGGAAGCTGGCGCGGCTTGCCCGCAAAAGCTGGTCATTATTTCCACATCTCTTC
	3	1626	0.0637	2D,1I	WT	GC,C	-	CTCCAGAAGAAGACCAAAAACTCTTGTCTTATATTCAAGAACACgGGTGGAAGCTGGCGAGGCTTGCCCGCAAAAGCTGGtCATTATTTCCACATCTCTTCTTA
	4	1493	0.0585	1I	SNP	T	G->A	CTCCAGAAGAAGACCAAAAACTCCTGTCTTATATTCAAGAACACGgTCGGTGGAAGCTGGCGCGGCTTGCCCGCAAAAGCTGGTCATTATTTCCACATCTCTTC
A-sgRNA2	1	106589	0.7727	1D	1D	A	A	CGTGTAGTCACTGGATTGTTCACTTTCAACACTGACAACCTCCaTCTCCAACATCGACGTCGAGCTTCACGGAAAACACGTTACCAATCTCATCTGTCGGGTTC
D-sgRNA2	1	8049	0.9001	7D	7D	AATCTCC	AATCTCC	CGTGTAGTCACTGGATTGTTCACTTTCAACACTGACAACCTCcAACATCGACGTCGAGCTTCACGGAAAACAGGTTACCAATCTCATCTGTCGGATTCA
	2	893	0.0999	1D	1D	A	A	CGTGTAGTCACTGGATTGTTCACTTTCAACACTGACAACCTCCaTCTCCAACATCGACGTCGAGCTTCACGGAAAACAGGTTACCAATCTCATCTGTCGGATTC
	#mml3s-8
A-sgRNA1	1	13806	0.4012	3D	SNP	CGG	G->A	CTCCAGAAGAAGACCAAAAACTCTTGTCTTATATTCAAGAACACGgTGGAAGCTGGCGAGGCTTGCCCGCAAAAGCTGGTATTATTTCCACATCTCTTCTTAGA
	2	13778	0.4004	1I	SNP	T	G->A	CTCCAGAAGAAGACCAAAAACTCTTGTCTTATATTCAAGAACACGgTCGGTGGAAGCTGGCGAGGCTTGCCCGCAAAAGCTGGTATTATTTCCACATCTCTTCT
D-sgRNA1	1	34250	0.6738	3D	WT	CGG	-	CTCCAGAAGAAGACCAAAAACTCCTGTCTTATATTCAAGAACACGgTGGAAGCTGGCGCGGCTTGCCCGCAAAAGCTGGTCATTATTTCCACATCTCTTCTTAG	CCTAGCCTTTCTAATTATGACAAATCAAACTTTATTTGATGTTTGGTTTTGATTTTGATATAGGACTTCAAAGATGTGGCAAGAGTTGTAGACTTAGGTGGATTAACTACTTA
	2	3548	0.0698	3D	SNP	CGG	T->C	CTCCAGAAGAAGACCAAAAACTCCTGTCTTATATTCAAGAACACGgTGGAAGCTGGCGCGGCTTGCCCGCAAAAGCTGGTCATTATTTCCACATCTCTTCTTAG	CCTAGCCTTTCTAAcTATGACAAATCAAACTTTATTTGATGTTTGGTTTTGATTTTGATATAGGACTTCAAAGATGTGGCAAGAGTTGTAGACTTAGGTGGATTAACTACTTA
	3	2664	0.0524	3D	SNP	CGG	A->G	CTCCAGAAGAAGACCAAAAACTCCTGTCTTATATTCAAGAACACGgTGGAAGCTGGCGCGGCTTGCCCGCAAAAGCTGGTCATTATTTCCACATCTCTTCTTAG	CCTAGCCTTTCTAATTATGACAAATCAAACTTTATTTGATGTTTGGTTTTGATTTTGATATAGGACTTCAAgGATGTGGCAAGAGTTGTAGACTTAGGTGGATTAACTACTTA
A-sgRNA2	1	104973	0.8381	1D	1D	A	A	CGTGTAGTCACTGGATTGTTCACTTTCAACACTGACAACCTCCaTCTCCAACATCGACGTCGAGCTTCACGGAAAACACGTTACCAATCTCATCTGTCGGGTTC
D-sgRNA2	1	6198	0.5041	7D	7D	AATCTCC	AATCTCC	CGTGTAGTCACTGGATTGTTCACTTTCAACACTGACAACCTCcAACATCGACGTCGAGCTTCACGGAAAACAGGTTACCAATCTCATCTGTCGGATTCA
	2	5745	0.4673	1D	1D	C	C	CGTGTAGTCACTGGATTGTTCACTTTCAACACTGACAACCTcAATCTCCAACATCGACGTCGAGCTTCACGGAAAACAGGTTACCAATCTCATCTGTCGGATTC
	#mml3-A12-1
A-sgRNA3	1	95	1	1D	1D	G	G	TGAGATCAAGAACTACTGGAATACACAGTTGAAGAAAAGGTTGACGAcATAGGGATCGACCCTGCAACTCACAGGCCTAAAACCGATACC	TGAGATCAAGAACTACTGGAATACACAGTTGAAGAAAAGGTTGACGAcATAGGGATCGACCCTGCAACTCACAGGCCTAAAACCGATACCC
D-sgRNA3	1	70	1	WT	WT	-	-	TGAGATCAAGAACTACTGGAATACACAGTTGAAGAAAAGATTGACCAAGATAGGGATCGACCCTGCAACTCACAGGCCTAAAACCGATAC	TGAGATCAAGAACTACTGGAATACACAGTTGAAGAAAAGATTGACCAAGATAGGGATCGACCCTGCAACTCACAGGCCTAAAACCGATACCC
	#mml3-A12-2
A-sgRNA3	1	240	0.5286	1D	1D	G	G	TGAGATCAAGAACTACTGGAATACACAGTTGAAGAAAAGGTTGACGAcATAGGGATCGACCCTGCAACTCACAGGCCTAAAACCGATACC	TGAGATCAAGAACTACTGGAATACACAGTTGAAGAAAAGGTTGACGAcATAGGGATCGACCCTGCAACTCACAGGCCTAAAACCGATACCC
	2	214	0.4714	1I	1I	G	G	TGAGATCAAGAACTACTGGAATACACAGTTGAAGAAAAGGTTGACGAcGGATAGGGATCGACCCTGCAACTCACAGGCCTAAAACCGATA	TGAGATCAAGAACTACTGGAATACACAGTTGAAGAAAAGGTTGACGAcGGATAGGGATCGACCCTGCAACTCACAGGCCTAAAACCGATACCC
D-sgRNA3	1	431	1	WT	WT	-	-	TGAGATCAAGAACTACTGGAATACACAGTTGAAGAAAAGATTGACCAAGATAGGGATCGACCCTGCAACTCACAGGCCTAAAACCGATAC	TGAGATCAAGAACTACTGGAATACACAGTTGAAGAAAAGATTGACCAAGATAGGGATCGACCCTGCAACTCACAGGCCTAAAACCGATACCC
	#mml3-A12-3
A-sgRNA3	1	3510	0.5338	1D	1D	G	G	TGAGATCAAGAACTACTGGAATACACAGTTGAAGAAAAGGTTGACGAcATAGGGATCGACCCTGCAACTCACAGGCCTAAAACCGATACC	TGAGATCAAGAACTACTGGAATACACAGTTGAAGAAAAGGTTGACGAcATAGGGATCGACCCTGCAACTCACAGGCCTAAAACCGATACCC
	2	2879	0.4378	2D	2D	CG	CG	TGAGATCAAGAACTACTGGAATACACAGTTGAAGAAAAGGTTGACGaATAGGGATCGACCCTGCAACTCACAGGCCTAAAACCGATACCC	TGAGATCAAGAACTACTGGAATACACAGTTGAAGAAAAGGTTGACGaATAGGGATCGACCCTGCAACTCACAGGCCTAAAACCGATACCC
D-sgRNA3	1	5727	1	WT	WT	-	-	TGAGATCAAGAACTACTGGAATACACAGTTGAAGAAAAGATTGACCAAGATAGGGATCGACCCTGCAACTCACAGGCCTAAAACCGATAC	TGAGATCAAGAACTACTGGAATACACAGTTGAAGAAAAGATTGACCAAGATAGGGATCGACCCTGCAACTCACAGGCCTAAAACCGATACCC
	#mml3-D12-1
A-sgRNA4	1	170	1	WT	WT	-	-	CACTTTCAACACTGACAACCTCCAATCTCCAACATCGACGTCGAGCTTCACGGAAAACACGTTACCAATCTCATCTGTCGGGTTCATTGACAGCTTTGTGGGGAACTCAAATAACAGCTGTTG	TGCTGAATTACAGGAAATATTGGATAACTCAATGGGGTTGCATGACATATTGGATCTCTCCTCAGAAGATGTATGGTTTCAAGGCTCATACAGGGCGGAAAATATGATGGAAG
D-sgRNA4	1	77	0.119	1I	WT	A	-	CACTTTCAACACTGACAACCTCCAATCTCCAACATCGACGTCGAGCTTCACGGAAAAACAGGTTACCAATCTCATCTGTCGGATTCATTGACAGCTTTGTGGGGAACTCAAATAACAGCTGTTGC	TGCTGAGTTACAGGAAAGATTGGATAACTCAATGGGGTTGCATGACATATTGGATTTCTCCTCAGAAGATGTATGGTTTCAAGGCTCATACAGGGCGGAAAATATGATGGAAG
	2	169	0.262	1D	WT	A	-	CACTTTCAACACTGACAACCTCCAATCTCCAACATCGACGTCGAGCTTCACGGAAaCAGGTTACCAATCTCATCTGTCGGATTCATTGACAGCTTTGTGGGGAACTCAAATAACAGCTGTTGC	TGCTGAGTTACAGGAAAGATTGGATAACTCAATGGGGTTGCATGACATATTGGATTTCTCCTCAGAAGATGTATGGTTTCAAGGCTCATACAGGGCGGAAAATATGATGGAAG
	3	106	0.1643	2D	WT	AA	-	CACTTTCAACACTGACAACCTCCAATCTCCAACATCGACGTCGAGCTTCACGGAACAGGTTACCAATCTCATCTGTCGGATTCATTGACAGCTTTGTGGGGAACTCAAATAACAGCTGTTGCGGA	TGCTGAGTTACAGGAAAGATTGGATAACTCAATGGGGTTGCATGACATATTGGATTTCTCCTCAGAAGATGTATGGTTTCAAGGCTCATACAGGGCGGAAAATATGATGGAAG
	4	111	0.1721	4D	WT	GGAA	-	CACTTTCAACACTGACAACCTCCAATCTCCAACATCGACGTCGAGCTTCAcAACAGGTTACCAATCTCATCTGTCGGATTCATTGACAGCTTTGTGGGGAACTCAAATAACAGCTGTTGCGGA	TGCTGAGTTACAGGAAAGATTGGATAACTCAATGGGGTTGCATGACATATTGGATTTCTCCTCAGAAGATGTATGGTTTCAAGGCTCATACAGGGCGGAAAATATGATGGAAG
	5	182	0.2822	6D	WT	ACGGAA	-	CACTTTCAACACTGACAACCTCCAATCTCCAACATCGACGTCGAGCTTCAACAGGTTACCAATCTCATCTGTCGGATTCATTGACAGCTTTGTGGGGAACTCAAATAACAGCTGTTGCGGA	TGCTGAGTTACAGGAAAGATTGGATAACTCAATGGGGTTGCATGACATATTGGATTTCTCCTCAGAAGATGTATGGTTTCAAGGCTCATACAGGGCGGAAAATATGATGGAAG

## Sheet: Supplemental Table 6
Supplemental Table 6.Targeted mutation analysis of CRISPR/Cas9 transgenic plants by HI-TOM.
Target site	The name of edited plants	Reads number	Ratio	Left variation type	Right variation type	Left variation	Right variation	Left reads seq	Right reads seq
	type1(aadd)
A-sgRNA1	1	949	1	1I	WT	T	-	CTCCAGAAGAAGACCAAAAACTCTTGTCTTATATTCAAGAACACGgTCGGTGGAAGCTGGCGAGGCTTGCCCGCAAAAGCTGGTATTATTTCCACATCTCTTCTTAGATCGCCTAGCCTTTCT	CCTAGCCTTTCTAATTATAACAAATCAAACTTTATTTGATGTTTGGTTTTGATTTTGATATAGGACTTCAAAGATGTGGCAAGAGTTGTAGACTTAGGTGGATTAACTACTTA
D-sgRNA1	1	1251	1	3D	WT	CGG	-	CTCCAGAAGAAGACCAAAAACTCCTGTCTTATATTCAAGAACACGgTGGAAGCTGGCGCGGCTTGCCCGCAAAAGCTGGTCATTATTTCCACATCTCTTCTTAGATTGCCTAGCCTTTCTAAT	CCTAGCCTTTCTAATTATgACAAATCAAACTTTATTTGATGTTTGGTTTTGATTTTGATATAGGACTTCAAAGATGTGGCAAGAGTTGTAGACTTAGGTGGATTAACTACTTA
A-sgRNA2	1	364	1	1D	WT	A	-	GCTCATGCTACTAAACCGCAATGCCTCGATGTACTCAAAGCTTGGCAACGTGTAGTCACTGGATTGTTCACTTTCAACACTGACAACCTCcATCTCCAACATCGACGTCGAGCTTCACGGAAA	GTCGAGCTTCACGGAAAACACGTTACCAATCTCATCTGTCGGGTTCATTGACAGCTTTGTGGGGAACTCAAATAACAGCTGTTGCGGAAATAATTGGGAATGTGTGGAGAAAT
D-sgRNA2	1	614	1	7D	WT	CTCCAAT	-	GCTCATGCTACTAAACCGCAATGCCTCGATGTACTCAAAGCTTGGCAACGTGTAGTCACTGGATTGTTCACTTTCAACACTGACAAcCTCCAACATCGACGTCGAGCTTCACGGAAAACAGGT	GTCGAGCTTCACGGAAAACAGGTTACCAATCTCATCTGTCGGATTCATTGACAGCTTTGTGGGGAACTCAAATAACAGCTGTTGCGGAAATAATTGGGAATGTGTGGAGAAAT
	type2(Aadd)
A-sgRNA1	1	403	0.5069	WT	WT	-	-	CTCCAGAAGAAGACCAAAAACTCTTGTCTTATATTCAAGAACACGGCGGTGGAAGCTGGCGAGGCTTGCCCGCAAAAGCTGGTATTATTTCCACATCTCTTCTTAGATCGCCTAGCCTTTCTA	CCTAGCCTTTCTAATTATAACAAATCAAACTTTATTTGATGTTTGGTTTTGATTTTGATATAGGACTTCAAAGATGTGGCAAGAGTTGTAGACTTAGGTGGATTAACTACTTA
	2	392	0.4931	1I	WT	T	-	CTCCAGAAGAAGACCAAAAACTCTTGTCTTATATTCAAGAACACGgTCGGTGGAAGCTGGCGAGGCTTGCCCGCAAAAGCTGGTATTATTTCCACATCTCTTCTTAGATCGCCTAGCCTTTCT	CCTAGCCTTTCTAATTATAACAAATCAAACTTTATTTGATGTTTGGTTTTGATTTTGATATAGGACTTCAAAGATGTGGCAAGAGTTGTAGACTTAGGTGGATTAACTACTTA
D-sgRNA1	1	1061	1	3D	WT	CGG	-	CTCCAGAAGAAGACCAAAAACTCCTGTCTTATATTCAAGAACACGgTGGAAGCTGGCGCGGCTTGCCCGCAAAAGCTGGTCATTATTTCCACATCTCTTCTTAGATTGCCTAGCCTTTCTAAT	CCTAGCCTTTCTAATTATgACAAATCAAACTTTATTTGATGTTTGGTTTTGATTTTGATATAGGACTTCAAAGATGTGGCAAGAGTTGTAGACTTAGGTGGATTAACTACTTA
A-sgRNA2	1	174	0.5014	WT	WT	-	-	GCTCATGCTACTAAACCGCAATGCCTCGATGTACTCAAAGCTTGGCAACGTGTAGTCACTGGATTGTTCACTTTCAACACTGACAACCTCCAATCTCCAACATCGACGTCGAGCTTCACGGAA	GTCGAGCTTCACGGAAAACACGTTACCAATCTCATCTGTCGGGTTCATTGACAGCTTTGTGGGGAACTCAAATAACAGCTGTTGCGGAAATAATTGGGAATGTGTGGAGAAAT
	1	173	0.4986	1D	WT	A	-	GCTCATGCTACTAAACCGCAATGCCTCGATGTACTCAAAGCTTGGCAACGTGTAGTCACTGGATTGTTCACTTTCAACACTGACAACCTCcATCTCCAACATCGACGTCGAGCTTCACGGAAA	GTCGAGCTTCACGGAAAACACGTTACCAATCTCATCTGTCGGGTTCATTGACAGCTTTGTGGGGAACTCAAATAACAGCTGTTGCGGAAATAATTGGGAATGTGTGGAGAAAT
D-sgRNA2	1	716	1	7D	WT	CTCCAAT	-	GCTCATGCTACTAAACCGCAATGCCTCGATGTACTCAAAGCTTGGCAACGTGTAGTCACTGGATTGTTCACTTTCAACACTGACAAcCTCCAACATCGACGTCGAGCTTCACGGAAAACAGGT	GTCGAGCTTCACGGAAAACAGGTTACCAATCTCATCTGTCGGATTCATTGACAGCTTTGTGGGGAACTCAAATAACAGCTGTTGCGGAAATAATTGGGAATGTGTGGAGAAAT
	type2(aaDd)
A-sgRNA1	1	1137	1	1I	WT	T	-	CTCCAGAAGAAGACCAAAAACTCTTGTCTTATATTCAAGAACACGgTCGGTGGAAGCTGGCGAGGCTTGCCCGCAAAAGCTGGTATTATTTCCACATCTCTTCTTAGATCGCCTAGCCTTTCT	CCTAGCCTTTCTAATTATAACAAATCAAACTTTATTTGATGTTTGGTTTTGATTTTGATATAGGACTTCAAAGATGTGGCAAGAGTTGTAGACTTAGGTGGATTAACTACTTA
D-sgRNA1	1	259	0.5385	3D	WT	CGG	-	CTCCAGAAGAAGACCAAAAACTCCTGTCTTATATTCAAGAACACGgTGGAAGCTGGCGCGGCTTGCCCGCAAAAGCTGGTCATTATTTCCACATCTCTTCTTAGATTGCCTAGCCTTTCTAAT	CCTAGCCTTTCTAATTATgACAAATCAAACTTTATTTGATGTTTGGTTTTGATTTTGATATAGGACTTCAAAGATGTGGCAAGAGTTGTAGACTTAGGTGGATTAACTACTTA
	2	222	0.4615	WT	WT	-	-	CTCCAGAAGAAGACCAAAAACTCCTGTCTTATATTCAAGAACACGGCGGTGGAAGCTGGCGCGGCTTGCCCGCAAAAGCTGGTCATTATTTCCACATCTCTTCTTAGATTGCCTAGCCTTTCT
A-sgRNA2	1	401	1	1D	WT	A	-	GCTCATGCTACTAAACCGCAATGCCTCGATGTACTCAAAGCTTGGCAACGTGTAGTCACTGGATTGTTCACTTTCAACACTGACAACCTCcATCTCCAACATCGACGTCGAGCTTCACGGAAA	GTCGAGCTTCACGGAAAACACGTTACCAATCTCATCTGTCGGGTTCATTGACAGCTTTGTGGGGAACTCAAATAACAGCTGTTGCGGAAATAATTGGGAATGTGTGGAGAAAT
D-sgRNA2	1	437	0.6552	7D	WT	CTCCAAT	-	GCTCATGCTACTAAACCGCAATGCCTCGATGTACTCAAAGCTTGGCAACGTGTAGTCACTGGATTGTTCACTTTCAACACTGACAAcCTCCAACATCGACGTCGAGCTTCACGGAAAACAGGT	GTCGAGCTTCACGGAAAACAGGTTACCAATCTCATCTGTCGGATTCATTGACAGCTTTGTGGGGAACTCAAATAACAGCTGTTGCGGAAATAATTGGGAATGTGTGGAGAAAT
	2	230	0.3448	WT	WT	-	-	GCTCATGCTACTAAACCGCAATGCCTCGATGTACTCAAAGCTTGGCAACGTGTAGTCACTGGATTGTTCACTTTCAACACTGACAACCTCCAATCTCCAACATCGACGTCGAGCTTCACGGAA	GTCGAGCTTCACGGAAAACAGGTTACCAATCTCATCTGTCGGATTCATTGACAGCTTTGTGGGGAACTCAAATAACAGCTGTTGCGGAAATAATTGGGAATGTGTGGAGAAAT
	type3(aaDD)
A-sgRNA1	1	840	1	1I	WT	T	-	CTCCAGAAGAAGACCAAAAACTCTTGTCTTATATTCAAGAACACGgTCGGTGGAAGCTGGCGAGGCTTGCCCGCAAAAGCTGGTATTATTTCCACATCTCTTCTTAGATCGCCTAGCCTTTCT	CCTAGCCTTTCTAATTATAACAAATCAAACTTTATTTGATGTTTGGTTTTGATTTTGATATAGGACTTCAAAGATGTGGCAAGAGTTGTAGACTTAGGTGGATTAACTACTTA
D-sgRNA1	1	1140	1	WT	WT	-	-	CTCCAGAAGAAGACCAAAAACTCCTGTCTTATATTCAAGAACACGGCGGTGGAAGCTGGCGCGGCTTGCCCGCAAAAGCTGGTCATTATTTCCACATCTCTTCTTAGATTGCCTAGCCTTTCT	CCTAGCCTTTCTAATTATgACAAATCAAACTTTATTTGATGTTTGGTTTTGATTTTGATATAGGACTTCAAAGATGTGGCAAGAGTTGTAGACTTAGGTGGATTAACTACTTA
A-sgRNA2	1	408	1	1D	WT	A	-	GCTCATGCTACTAAACCGCAATGCCTCGATGTACTCAAAGCTTGGCAACGTGTAGTCACTGGATTGTTCACTTTCAACACTGACAACCTCcATCTCCAACATCGACGTCGAGCTTCACGGAAA	GTCGAGCTTCACGGAAAACACGTTACCAATCTCATCTGTCGGGTTCATTGACAGCTTTGTGGGGAACTCAAATAACAGCTGTTGCGGAAATAATTGGGAATGTGTGGAGAAAT
D-sgRNA2	1	418	1	WT	WT	-	-	GCTCATGCTACTAAACCGCAATGCCTCGATGTACTCAAAGCTTGGCAACGTGTAGTCACTGGATTGTTCACTTTCAACACTGACAACCTCCAATCTCCAACATCGACGTCGAGCTTCACGGAA	GTCGAGCTTCACGGAAAACAGGTTACCAATCTCATCTGTCGGATTCATTGACAGCTTTGTGGGGAACTCAAATAACAGCTGTTGCGGAAATAATTGGGAATGTGTGGAGAAAT
	type3(AAdd)
A-sgRNA1	1	1145	1	WT	WT	-	-	CTCCAGAAGAAGACCAAAAACTCTTGTCTTATATTCAAGAACACGGCGGTGGAAGCTGGCGAGGCTTGCCCGCAAAAGCTGGTATTATTTCCACATCTCTTCTTAGATCGCCTAGCCTTTCTA	CCTAGCCTTTCTAATTATAACAAATCAAACTTTATTTGATGTTTGGTTTTGATTTTGATATAGGACTTCAAAGATGTGGCAAGAGTTGTAGACTTAGGTGGATTAACTACTTA
D-sgRNA1	1	1506	0.9144	3D	WT	CGG	-	CTCCAGAAGAAGACCAAAAACTCCTGTCTTATATTCAAGAACACGgTGGAAGCTGGCGCGGCTTGCCCGCAAAAGCTGGTCATTATTTCCACATCTCTTCTTAGATTGCCTAGCCTTTCTAAT	CCTAGCCTTTCTAATTATgACAAATCAAACTTTATTTGATGTTTGGTTTTGATTTTGATATAGGACTTCAAAGATGTGGCAAGAGTTGTAGACTTAGGTGGATTAACTACTTA
A-sgRNA2	1	396	1	WT	WT	-	-	GCTCATGCTACTAAACCGCAATGCCTCGATGTACTCAAAGCTTGGCAACGTGTAGTCACTGGATTGTTCACTTTCAACACTGACAACCTCCAATCTCCAACATCGACGTCGAGCTTCACGGAA	GTCGAGCTTCACGGAAAACACGTTACCAATCTCATCTGTCGGGTTCATTGACAGCTTTGTGGGGAACTCAAATAACAGCTGTTGCGGAAATAATTGGGAATGTGTGGAGAAAT
D-sgRNA2	1	371	1	7D	WT	CTCCAAT	-	GCTCATGCTACTAAACCGCAATGCCTCGATGTACTCAAAGCTTGGCAACGTGTAGTCACTGGATTGTTCACTTTCAACACTGACAAcCTCCAACATCGACGTCGAGCTTCACGGAAAACAGGT	GTCGAGCTTCACGGAAAACAGGTTACCAATCTCATCTGTCGGATTCATTGACAGCTTTGTGGGGAACTCAAATAACAGCTGTTGCGGAAATAATTGGGAATGTGTGGAGAAAT
	type4(AaDd)
A-sgRNA1	1	472	0.507	1I	WT	T	-	CTCCAGAAGAAGACCAAAAACTCTTGTCTTATATTCAAGAACACGgTCGGTGGAAGCTGGCGAGGCTTGCCCGCAAAAGCTGGTATTATTTCCACATCTCTTCTTAGATCGCCTAGCCTTTCT	CCTAGCCTTTCTAATTATAACAAATCAAACTTTATTTGATGTTTGGTTTTGATTTTGATATAGGACTTCAAAGATGTGGCAAGAGTTGTAGACTTAGGTGGATTAACTACTTA
	2	459	0.493	WT	WT	-	-	CTCCAGAAGAAGACCAAAAACTCTTGTCTTATATTCAAGAACACGGCGGTGGAAGCTGGCGAGGCTTGCCCGCAAAAGCTGGTATTATTTCCACATCTCTTCTTAGATCGCCTAGCCTTTCTA	CCTAGCCTTTCTAATTATgACAAATCAAACTTTATTTGATGTTTGGTTTTGATTTTGATATAGGACTTCAAAGATGTGGCAAGAGTTGTAGACTTAGGTGGATTAACTACTTA
D-sgRNA1	1	565	0.5315	3D	WT	CGG	-	CTCCAGAAGAAGACCAAAAACTCCTGTCTTATATTCAAGAACACGgTGGAAGCTGGCGCGGCTTGCCCGCAAAAGCTGGTCATTATTTCCACATCTCTTCTTAGATTGCCTAGCCTTTCTAAT	CCTAGCCTTTCTAATTATgACAAATCAAACTTTATTTGATGTTTGGTTTTGATTTTGATATAGGACTTCAAAGATGTGGCAAGAGTTGTAGACTTAGGTGGATTAACTACTTA
	2	498	0.4685	WT	WT	-	-	CTCCAGAAGAAGACCAAAAACTCCTGTCTTATATTCAAGAACACGGCGGTGGAAGCTGGCGCGGCTTGCCCGCAAAAGCTGGTCATTATTTCCACATCTCTTCTTAGATTGCCTAGCCTTTCT	CCTAGCCTTTCTAATTATgACAAATCAAACTTTATTTGATGTTTGGTTTTGATTTTGATATAGGACTTCAAAGATGTGGCAAGAGTTGTAGACTTAGGTGGATTAACTACTTA
A-sgRNA2	1	119	0.564	1D	WT	A	-	GCTCATGCTACTAAACCGCAATGCCTCGATGTACTCAAAGCTTGGCAACGTGTAGTCACTGGATTGTTCACTTTCAACACTGACAACCTCcATCTCCAACATCGACGTCGAGCTTCACGGAAA	GTCGAGCTTCACGGAAAACACGTTACCAATCTCATCTGTCGGGTTCATTGACAGCTTTGTGGGGAACTCAAATAACAGCTGTTGCGGAAATAATTGGGAATGTGTGGAGAAAT
	2	92	0.436	WT	WT	-	-	GCTCATGCTACTAAACCGCAATGCCTCGATGTACTCAAAGCTTGGCAACGTGTAGTCACTGGATTGTTCACTTTCAACACTGACAACCTCCAATCTCCAACATCGACGTCGAGCTTCACGGAA	GTCGAGCTTCACGGAAAACACGTTACCAATCTCATCTGTCGGGTTCATTGACAGCTTTGTGGGGAACTCAAATAACAGCTGTTGCGGAAATAATTGGGAATGTGTGGAGAAAT
D-sgRNA2	1	251	0.6503	7D	WT	CTCCAAT	-	GCTCATGCTACTAAACCGCAATGCCTCGATGTACTCAAAGCTTGGCAACGTGTAGTCACTGGATTGTTCACTTTCAACACTGACAAcCTCCAACATCGACGTCGAGCTTCACGGAAAACAGGT	GTCGAGCTTCACGGAAAACAGGTTACCAATCTCATCTGTCGGATTCATTGACAGCTTTGTGGGGAACTCAAATAACAGCTGTTGCGGAAATAATTGGGAATGTGTGGAGAAAT
	2	135	0.3497	WT	WT	-	-	GCTCATGCTACTAAACCGCAATGCCTCGATGTACTCAAAGCTTGGCAACGTGTAGTCACTGGATTGTTCACTTTCAACACTGACAACCTCCAATCTCCAACATCGACGTCGAGCTTCACGGAA	GTCGAGCTTCACGGAAAACAGGTTACCAATCTCATCTGTCGGATTCATTGACAGCTTTGTGGGGAACTCAAATAACAGCTGTTGCGGAAATAATTGGGAATGTGTGGAGAAAT
	type5(AaDD)
A-sgRNA1	1	388	0.5132	WT	WT	-	-	CTCCAGAAGAAGACCAAAAACTCTTGTCTTATATTCAAGAACACGGCGGTGGAAGCTGGCGAGGCTTGCCCGCAAAAGCTGGTATTATTTCCACATCTCTTCTTAGATCGCCTAGCCTTTCTA	CCTAGCCTTTCTAATTATAACAAATCAAACTTTATTTGATGTTTGGTTTTGATTTTGATATAGGACTTCAAAGATGTGGCAAGAGTTGTAGACTTAGGTGGATTAACTACTTA
	2	368	0.4868	1I	WT	T	-	CTCCAGAAGAAGACCAAAAACTCTTGTCTTATATTCAAGAACACGgTCGGTGGAAGCTGGCGAGGCTTGCCCGCAAAAGCTGGTATTATTTCCACATCTCTTCTTAGATCGCCTAGCCTTTCT	CCTAGCCTTTCTAATTATAACAAATCAAACTTTATTTGATGTTTGGTTTTGATTTTGATATAGGACTTCAAAGATGTGGCAAGAGTTGTAGACTTAGGTGGATTAACTACTTA
D-sgRNA1	1	937	1	WT	WT	-	-	CTCCAGAAGAAGACCAAAAACTCCTGTCTTATATTCAAGAACACGGCGGTGGAAGCTGGCGCGGCTTGCCCGCAAAAGCTGGTCATTATTTCCACATCTCTTCTTAGATTGCCTAGCCTTTCT	CCTAGCCTTTCTAATTATgACAAATCAAACTTTATTTGATGTTTGGTTTTGATTTTGATATAGGACTTCAAAGATGTGGCAAGAGTTGTAGACTTAGGTGGATTAACTACTTA
A-sgRNA2	1	205	0.5496	WT	WT	-	-	GCTCATGCTACTAAACCGCAATGCCTCGATGTACTCAAAGCTTGGCAACGTGTAGTCACTGGATTGTTCACTTTCAACACTGACAACCTCCAATCTCCAACATCGACGTCGAGCTTCACGGAA	GTCGAGCTTCACGGAAAACACGTTACCAATCTCATCTGTCGGGTTCATTGACAGCTTTGTGGGGAACTCAAATAACAGCTGTTGCGGAAATAATTGGGAATGTGTGGAGAAAT
	2	168	0.4504	1D	WT	A	-	GCTCATGCTACTAAACCGCAATGCCTCGATGTACTCAAAGCTTGGCAACGTGTAGTCACTGGATTGTTCACTTTCAACACTGACAACCTCcATCTCCAACATCGACGTCGAGCTTCACGGAAA	GTCGAGCTTCACGGAAAACACGTTACCAATCTCATCTGTCGGGTTCATTGACAGCTTTGTGGGGAACTCAAATAACAGCTGTTGCGGAAATAATTGGGAATGTGTGGAGAAAT
D-sgRNA2	1	330	1	WT	WT	-	-	GCTCATGCTACTAAACCGCAATGCCTCGATGTACTCAAAGCTTGGCAACGTGTAGTCACTGGATTGTTCACTTTCAACACTGACAACCTCCAATCTCCAACATCGACGTCGAGCTTCACGGAA	GTCGAGCTTCACGGAAAACAGGTTACCAATCTCATCTGTCGGATTCATTGACAGCTTTGTGGGGAACTCAAATAACAGCTGTTGCGGAAATAATTGGGAATGTGTGGAGAAAT
	type5(AADd)
A-sgRNA1	1	629	1	WT	WT	-	-	CTCCAGAAGAAGACCAAAAACTCTTGTCTTATATTCAAGAACACGGCGGTGGAAGCTGGCGAGGCTTGCCCGCAAAAGCTGGTATTATTTCCACATCTCTTCTTAGATCGCCTAGCCTTTCTA	CCTAGCCTTTCTAATTATAACAAATCAAACTTTATTTGATGTTTGGTTTTGATTTTGATATAGGACTTCAAAGATGTGGCAAGAGTTGTAGACTTAGGTGGATTAACTACTTA
D-sgRNA1	1	392	0.5304	3D	WT	CGG	-	CTCCAGAAGAAGACCAAAAACTCCTGTCTTATATTCAAGAACACGgTGGAAGCTGGCGCGGCTTGCCCGCAAAAGCTGGTCATTATTTCCACATCTCTTCTTAGATTGCCTAGCCTTTCTAAT	CCTAGCCTTTCTAATTATgACAAATCAAACTTTATTTGATGTTTGGTTTTGATTTTGATATAGGACTTCAAAGATGTGGCAAGAGTTGTAGACTTAGGTGGATTAACTACTTA
	2	347	0.4696	WT	WT	-	-	CTCCAGAAGAAGACCAAAAACTCCTGTCTTATATTCAAGAACACGGCGGTGGAAGCTGGCGCGGCTTGCCCGCAAAAGCTGGTCATTATTTCCACATCTCTTCTTAGATTGCCTAGCCTTTCT	CCTAGCCTTTCTAATTATgACAAATCAAACTTTATTTGATGTTTGGTTTTGATTTTGATATAGGACTTCAAAGATGTGGCAAGAGTTGTAGACTTAGGTGGATTAACTACTTA
A-sgRNA2	1	326	1	WT	WT	-	-	GCTCATGCTACTAAACCGCAATGCCTCGATGTACTCAAAGCTTGGCAACGTGTAGTCACTGGATTGTTCACTTTCAACACTGACAACCTCCAATCTCCAACATCGACGTCGAGCTTCACGGAA	GTCGAGCTTCACGGAAAACACGTTACCAATCTCATCTGTCGGGTTCATTGACAGCTTTGTGGGGAACTCAAATAACAGCTGTTGCGGAAATAATTGGGAATGTGTGGAGAAAT
D-sgRNA2	1	383	0.6731	7D	WT	CTCCAAT	-	GCTCATGCTACTAAACCGCAATGCCTCGATGTACTCAAAGCTTGGCAACGTGTAGTCACTGGATTGTTCACTTTCAACACTGACAAcCTCCAACATCGACGTCGAGCTTCACGGAAAACAGGT	GTCGAGCTTCACGGAAAACAGGTTACCAATCTCATCTGTCGGATTCATTGACAGCTTTGTGGGGAACTCAAATAACAGCTGTTGCGGAAATAATTGGGAATGTGTGGAGAAAT
	2	186	0.3269	WT	WT	-	-	GCTCATGCTACTAAACCGCAATGCCTCGATGTACTCAAAGCTTGGCAACGTGTAGTCACTGGATTGTTCACTTTCAACACTGACAACCTCCAATCTCCAACATCGACGTCGAGCTTCACGGAA	GTCGAGCTTCACGGAAAACAGGTTACCAATCTCATCTGTCGGATTCATTGACAGCTTTGTGGGGAACTCAAATAACAGCTGTTGCGGAAATAATTGGGAATGTGTGGAGAAAT
	type6(AADD)
A-sgRNA1	1	506	1	WT	WT	-	-	CTCCAGAAGAAGACCAAAAACTCTTGTCTTATATTCAAGAACACGGCGGTGGAAGCTGGCGAGGCTTGCCCGCAAAAGCTGGTATTATTTCCACATCTCTTCTTAGATCGCCTAGCCTTTCTA	CCTAGCCTTTCTAATTATAACAAATCAAACTTTATTTGATGTTTGGTTTTGATTTTGATATAGGACTTCAAAGATGTGGCAAGAGTTGTAGACTTAGGTGGATTAACTACTTA
D-sgRNA1	1	679	1	WT	WT	-	-	CTCCAGAAGAAGACCAAAAACTCCTGTCTTATATTCAAGAACACGGCGGTGGAAGCTGGCGCGGCTTGCCCGCAAAAGCTGGTCATTATTTCCACATCTCTTCTTAGATTGCCTAGCCTTTCT	CCTAGCCTTTCTAATTATgACAAATCAAACTTTATTTGATGTTTGGTTTTGATTTTGATATAGGACTTCAAAGATGTGGCAAGAGTTGTAGACTTAGGTGGATTAACTACTTA
A-sgRNA2	1	359	1	WT	WT	-	-	GCTCATGCTACTAAACCGCAATGCCTCGATGTACTCAAAGCTTGGCAACGTGTAGTCACTGGATTGTTCACTTTCAACACTGACAACCTCCAATCTCCAACATCGACGTCGAGCTTCACGGAA	GTCGAGCTTCACGGAAAACACGTTACCAATCTCATCTGTCGGGTTCATTGACAGCTTTGTGGGGAACTCAAATAACAGCTGTTGCGGAAATAATTGGGAATGTGTGGAGAAAT
D-sgRNA2	1	378	1	WT	WT	-	-	GCTCATGCTACTAAACCGCAATGCCTCGATGTACTCAAAGCTTGGCAACGTGTAGTCACTGGATTGTTCACTTTCAACACTGACAACCTCCAATCTCCAACATCGACGTCGAGCTTCACGGAA	GTCGAGCTTCACGGAAAACAGGTTACCAATCTCATCTGTCGGATTCATTGACAGCTTTGTGGGGAACTCAAATAACAGCTGTTGCGGAAATAATTGGGAATGTGTGGAGAAAT

## Sheet: Supplemental Table 7
Supplemental Table 7.Expression of DEGs in 1 to 5 DPA (#mml3-A12/#mml3-D12 vs J668).
Gene	J6681d-1	J6681d-2	J6681d-3	J6683d-1	J6683d-2	J6683d-3	J6685d-1	J6685d-2	J6685d-3	mml31d-1	mml31d-2	mml31d-3	mml33d-1	mml33d-2	mml33d-3	mml35d-1	mml35d-2	mml35d-3	mml3A1d-1	mml3A1d-2	mml3A1d-3	mml3A3d-1	mml3A3d-2	mml3A3d-3	mml3A5d-1	mml3A5d-2	mml3A5d-3	mml3D1d-1	mml3D1d-2	mml3D1d-3	mml3D3d-1	mml3D3d-2	mml3D3d-3	mml3D5d-1	mml3D5d-2	mml3D5d-3
GH_A01G0008	0.699537	0.182403	0.669417	0.238529	0.493053	0.568631	3.70048	2.11752	3.971	9.65967	9.79448	12.4201	15.8975	18.6345	16.3358	10.4762	18.0813	18.5218	0	0.344556	0.579561	1.58078	0.301499	1.47536	0.858288	0.613509	0.221342	0.216321	0.515829	1.13851	1.14702	1.35622	2.79783	1.5528	1.16492	0.486396	0.512602	0.304663	1.07489	0.271493	1.01326	1.99224	0.778197	2.07284	3.90983	4.93153	4.22895	15.1943	13.2123
GH_A01G0048	0	0	0	0.234525	0.192797	0.200549	1.38742	1.25948	2.002	4.63568	3.15567	4.65132	10.6955	9.99503	12.519	3.7187	3.5528	8.77889	0	0.071398	0	0	0	0.057442	0.115773	0.130116	0	0	0	0.080198	0	0.041486	0.050615	0	0.031728	0	0	0.08947	0.583263	0.611371	0.073692	0.829725	0.671065	0.634082	1.48331	1.18609	1.82426	7.21172	8.13265
GH_A01G0933	2.84409	2.18368	3.11155	3.08098	2.80501	3.35679	5.63852	6.17688	1.28373	1.10051	1.51028	1.34265	0.64758	1.90177	1.09249	4.44438	1.80903	3.11536	0	1.73198	2.36701	3.02185	3.13831	5.13954	3.48002	3.45975	3.96718	4.17112	2.74488	1.29483	2.0901	3.0846	5.73124	5.02613	3.95601	1.14742	0.568384	1.42196	0.72384	1.01425	0.795908	0.768388	0.815108	0.676737	3.22859	3.11155	4.44039	2.1575	1.44817
GH_A01G1310	0.731318	0.448816	0.675207	0	0.441865	0.077262	0.246346	0.149488	0.352349	11.1789	8.42216	11.5313	15.4868	17.2291	22.3534	30.2943	26.6528	26.7617	0	0.317826	0.192068	0.299647	0.172631	0.559753	0.981918	0.13279	0.114255	0.617739	0.283061	0.254209	0.793295	0.392287	0.388342	0.199335	0.23784	0	0.717948	0.123068	0.273339	0	0.426798	0	0.119966	0.455569	2.04656	1.15924	1.70104	12.7986	15.075
GH_A01G1579	16.1439	15.3467	19.5451	24.2945	21.7575	19.2445	14.8229	17.0874	15.0617	11.1979	9.1271	6.78222	25.811	21.5432	16.1529	12.2133	15.1953	20.7683	6.55548	13.6297	19.7991	20.5124	19.5023	26.6745	28.5381	26.9176	12.5552	10.4169	19.5481	13.623	26.0891	15.1425	22.4383	24.8422	16.1394	9.61173	13.1841	13.9274	24.1518	20.308	26.3755	17.5149	17.6202	18.7307	18.6313	17.9162	20.995	21.9081	17.2212
GH_A01G1765	2.93041	2.67924	3.04931	1.92714	2.41126	1.76598	8.03007	4.04734	12.3205	22.7904	20.8027	25.7244	70.7128	41.0634	75.0621	37.6593	58.3055	58.2022	1.24373	2.59789	2.67888	2.9087	3.21466	4.00447	3.86815	3.63275	4.58232	5.71079	5.52222	6.70278	5.06598	6.17411	4.08837	5.62288	4.378	2.44325	2.92117	2.85338	3.1831	3.38198	3.29497	5.77476	3.44797	4.26049	15.0821	7.81811	8.01481	50.5968	46.1831
GH_A01G2061	3.74049	4.27826	3.5445	3.72322	3.34412	2.61667	3.37315	2.49443	9.33577	4.90739	6.81163	5.05963	7.26435	9.12332	13.823	4.53017	10.7666	8.85054	4.18118	4.94465	14.4349	11.8665	12.477	12.9579	19.0439	18.3199	6.77429	9.31424	16.247	18.04	15.7514	15.3742	10.2681	16.0895	14.1885	8.73331	6.98648	7.48835	12.3736	12.2026	13.8617	12.9395	10.8143	10.655	10.0253	14.4119	9.60566	10.045	10.5454
GH_A01G2083	1.60749	1.45796	1.64405	0.545504	1.47643	0.945122	1.47499	2.13695	1.47427	0.738669	0.394332	0.333248	0.853467	1.03146	0.503597	0.699348	1.41314	0.944812	1.27839	1.47653	0.908592	1.30949	1.15795	1.19197	2.21095	1.75574	1.88583	0.876356	0.981299	1.16961	1.22039	0.747348	1.08962	1.9284	1.38592	1.2174	1.68159	0.747155	0.72019	1.02269	1.50421	0.870523	0.668387	1.03121	1.59647	1.57725	1.21391	0.693478	0.780793
GH_A01G2309	2.08833	2.18394	3.08318	0.568755	0.900546	0.735254	0.337914	0.579006	1.63909	1.05475	0.627785	1.34718	3.8645	2.32481	1.30484	0.553237	2.51692	3.12718	1.81389	2.22676	2.96649	2.73531	3.47009	4.18131	4.92371	4.9253	1.1974	1.98628	2.88797	5.33129	5.41877	3.29139	4.58573	6.99274	3.17584	2.37107	2.91095	1.88716	1.41737	4.30034	3.06288	3.87856	3.49926	2.05366	3.20981	2.44868	2.97576	3.6983	2.36219
GH_A01G2405	0	0.048125	0	0.17645	0	0	1.62096	0.736608	1.90721	20.6486	14.4885	19.5609	85.5674	60.6175	62.3596	72.5606	81.6677	144.084	0	0.03696	0	0	0	0	0.082125	0	0	0.088233	0	0	0	0	0	0	0.045866	0	0	0	0.046848	0.195123	0.224202	0.043076	0.037882	0.082375	2.02787	0.468013	2.16095	38.4226	48.1686
GH_A01G2406	0.066171	0	0.048747	0	0.234583	0.347277	1.28274	0.238863	2.14768	5.00956	4.31007	7.68826	27.6701	12.03	18.9351	9.50986	19.7619	35.2293	0	0	0.112939	0	0	0	0	0	0	0	0	0	0	0	0	0	0	0	0	0	0	0	0.088557	0	0	0	1.59353	0.806603	1.49495	10.1163	7.41509
GH_A02G0194	5.59547	4.49544	4.50862	4.93845	12.279	13.3722	11.0112	12.7773	15.6359	18.1236	19.8888	20.9421	35.1278	26.8308	46.1199	69.743	44.044	22.8309	2.63796	16.78	2.09213	1.07347	1.95579	2.33227	0.968114	0.614547	1.98732	1.31832	0.846253	2.73733	1.35301	1.57845	0.934377	1.28651	1.07581	5.8701	6.83975	2.82782	2.32193	1.18962	2.02148	0.97748	0.857163	1.24239	7.54952	6.60211	10.1736	19.3796	19.7267
GH_A02G0373	0.319182	1.18982	1.25792	1.32815	1.69722	2.56564	2.68678	3.0182	2.29158	4.81821	3.73436	4.60674	3.18737	4.58945	3.27364	5.99026	3.5474	3.03542	0	1.25687	1.11939	1.55964	0.960991	2.49431	1.78665	2.17307	1.9298	1.53845	1.22513	2.27855	2.8139	2.76263	3.37972	3.0193	2.33476	1.53781	0.878077	0.901231	1.9935	0.647245	1.18355	3.27603	0.808058	1.57702	1.28187	2.01134	2.26521	4.37117	2.09533
GH_A02G0508	0.645049	1.56203	1.0307	2.2423	1.72129	1.72368	4.67816	3.22742	7.27501	18.0399	11.298	13.2048	49.1641	27.6348	56.4958	67.6721	86.3154	86.4661	0.8988	1.49787	1.32728	0.532735	0.474169	0.2967	1.04649	1.35111	0.730937	0.261565	0.766097	0	0.803127	2.0296	0.87912	1.22046	1.57114	2.20941	1.59035	0.755367	0.709243	0	1.23407	1.03798	1.17177	1.78825	4.3023	4.64345	4.87109	39.1445	24.0309
GH_A02G0651	1.09877	1.12545	2.15538	2.58248	2.02759	2.21627	1.99338	2.16143	1.67019	1.01073	1.93714	1.09123	2.3869	2.67823	5.02974	1.06292	4.21144	3.43353	0.990752	2.21765	1.54042	1.63331	1.65339	2.61762	2.40163	2.81706	4.41658	2.99186	3.73029	2.65666	4.71874	4.09623	6.91835	7.00237	6.52045	2.44603	1.79872	1.48467	1.75597	1.52326	2.33652	1.73113	1.65076	1.82402	3.33253	2.54009	3.2627	4.04354	2.93506
GH_A02G0797	0.109227	0	0.07626	0.08308	0	0.155573	0.929107	0.676197	0.726302	6.56978	4.75784	5.4565	42.2859	23.3934	55.0915	59.1821	79.596	69.0205	0	0	0.255741	0.080728	0.50608	2.36148	1.24447	0.521151	3.27585	2.08781	1.0873	0.957086	1.13348	0.872468	1.22407	0.327859	0.595288	0.143546	0	0.294259	0.134966	0	0	0.249861	0.34334	0.789274	1.19834	0.605694	1.43844	40.6233	16.8098
GH_A02G0827	9.18156	4.61931	5.93136	6.13827	12.8914	13.2844	9.25657	10.9534	4.99558	1.8036	1.33765	1.65714	2.59612	3.3113	1.94946	2.29161	0.533292	0.957606	1.77253	12.6099	2.2158	2.32653	2.33612	1.81967	1.50421	2.73827	1.54739	1.80146	2.73379	3.62781	3.52327	4.69554	2.26674	2.32671	1.41414	4.55262	5.48384	2.73034	4.43666	7.49746	6.8864	1.06754	2.47276	3.23501	2.28064	3.8917	8.13896	1.00711	2.0855
GH_A02G0870	0.046541	0.060706	0	0.844867	2.53619	0.694202	0.06588	0.919194	0.320243	0.376063	1.00645	0.398875	0.500511	0.492203	0.144424	4.37484	1.82559	3.39707	0	0	0.087076	0.280309	0.157585	0.224291	0.467313	0.315342	0.68994	0.575421	0.075434	0.191712	0.293298	0.57199	0.446023	0.669459	0.924958	0.095028	0	0.558299	0.018955	0.189313	0	0.13041	0	0.076926	0.312493	0.285053	0.816854	0.156818	0.078498
GH_A02G0892	12.7632	2.64878	6.5021	6.72169	30.3696	35.8416	13.0917	47.4384	11.7414	0.780932	0.430991	1.64074	0.332401	0	1.54843	0.53766	0.136104	0.660455	0	10.2374	0.403854	0.382883	0.579033	0.093455	0.43062	0.079205	0.901957	0.851591	1.34247	0.249559	0.968694	0.566822	0.223177	0.784049	0.147085	2.97552	1.37391	1.21247	1.22498	12.2623	16.4775	1.41485	3.30164	1.6354	3.12364	3.61067	11.1664	0	0
GH_A02G1058	0.185675	0.381642	0.249046	4.09862	5.60136	2.82621	11.1213	10.1395	15.512	20.328	18.5495	19.2449	12.268	11.6052	25.0701	17.8458	14.5237	15.6425	0	0.378771	0.084727	0.341063	0.589111	0.114703	0	0.347162	0.500748	0	0.03558	0.45824	0.151849	0.106003	0	0.097536	0.441795	0.38223	0.21726	0.160677	0.674821	0.595355	0.402525	5.05612	2.84884	5.65277	8.44725	7.6191	7.17339	12.9569	9.1733
GH_A02G1172	0.096842	0	0.202729	1.1241	0.774388	1.01612	2.26101	2.81987	1.52812	7.87891	8.03245	9.91719	30.6155	19.5012	33.6243	32.1212	40.2482	31.0219	0	0	1.1391	1.72346	0.914849	0.831614	1.96566	2.67211	1.35752	2.40451	1.02679	1.42132	1.30882	1.57707	2.28227	2.0486	1.2681	0	0.365212	0.62248	0.532887	0.335452	0.33746	0.499674	0.540429	0.067637	1.55402	0.812013	1.83609	16.1066	7.67173
GH_A02G1292	0.42836	0.188733	0.074989	0.995513	1.27205	0.577156	5.70902	4.78027	5.07184	7.47084	7.24861	6.98791	6.03967	7.90136	9.10825	6.46681	8.10181	7.13459	0	0.08057	0.269813	0.372219	0.296786	0.623649	1.19344	0.618108	0.536611	0.703059	1.46927	1.4453	1.3852	1.2929	2.14212	1.17598	3.24671	0	0.492004	0.189886	0.199185	0.054005	0.26687	2.15534	0.831265	2.54766	3.54756	3.07895	3.43613	5.42591	3.10247
GH_A02G1771	1.00913	1.40062	0.604983	0.52186	1.20659	1.35444	3.10403	1.68011	3.23194	6.58801	5.49041	6.81383	2.08918	16.2522	24.3187	8.88798	22.5409	30.3482	0	0.84153	2.18293	0.648824	0.522008	1.14894	2.94771	2.33143	2.59887	1.92246	3.10276	1.17544	1.5572	1.52506	3.72483	2.04051	1.44232	0.364146	1.90793	0.300178	1.71524	0.339193	1.53226	1.56213	0	0.959425	3.90621	3.58722	2.96058	12.0976	15.2269
GH_A02G1902	2.72917	1.87702	2.11396	0.853148	1.41666	1.42007	0.622032	1.21036	1.46087	0.656608	0.741122	1.03305	1.75727	2.14164	2.52238	0.666577	0.86731	0.121594	2.55511	2.98637	2.54226	1.0725	1.11586	1.77869	1.79388	1.08802	1.65012	1.2815	3.28565	3.86889	2.83572	3.62569	0.671289	1.59587	1.00366	1.97683	2.25358	1.79796	2.68874	1.61582	1.21425	2.25239	2.07929	1.65863	1.31754	3.12743	1.84048	1.55143	1.37323
GH_A02G2033	0.978655	2.31322	2.96649	5.10985	5.48291	5.09744	5.13984	9.03703	1.91468	1.3536	1.50273	1.42676	1.75766	1.90013	3.74574	6.24366	4.58794	3.76441	1.95346	1.57176	4.34228	4.02479	2.78789	5.05463	6.27537	4.7882	7.93325	8.98764	5.8888	3.98034	4.52919	3.52711	4.06172	8.25966	5.4328	2.36241	1.7681	1.21469	1.68285	1.98372	2.13238	2.69017	3.04339	2.71568	3.48058	3.91086	2.87273	1.77422	2.13412
GH_A03G0306	1.98274	1.68819	2.48555	0.909682	1.46247	2.10716	0.707631	2.86691	0.847994	0.215115	0.591551	0.368222	1.75673	0.685514	0.56404	1.46838	1.73091	0.655889	0	2.30891	1.00842	0.814489	0.768424	1.10281	0.854748	0.942726	0.877791	0.090806	0.470288	1.97125	0.798516	1.28243	2.02208	2.84266	1.78388	1.67521	1.46484	1.35386	0.777862	0.677444	0.484954	0.40966	0.803414	0.65051	0.847574	1.67075	1.43952	0.68572	0.890287
GH_A03G0443	0.397787	0.451086	0.210932	0.994515	1.64863	1.02343	2.70343	2.72517	4.06601	5.42975	7.34051	7.59334	9.1251	9.80367	8.72619	5.17436	5.47675	5.65352	0	0.282481	0.253056	0.786291	0.181982	0	0.197787	0.171214	0.329607	0	0.103552	0.380443	0.283567	0.079999	0.426125	0.592938	0.477244	0.333882	0.245275	0	1.05006	0.460868	0.148872	0.856428	0.622496	1.24081	3.0749	2.2499	2.97391	7.80225	4.45583
GH_A03G0566	35.2283	15.8375	35.6203	25.5283	69.3171	79.9619	37.4216	69.6341	11.6814	4.48513	2.52935	3.87909	8.39432	5.49589	8.00095	5.25398	3.33438	4.74405	6.85163	46.424	3.61336	3.40747	5.93837	6.25906	3.70944	4.78045	5.47584	5.67881	7.756	12.2554	10.2753	12.9774	6.07364	6.79886	3.93524	11.2911	10.4437	7.55625	4.41766	5.03658	7.75804	2.86288	1.61437	2.58025	6.77073	13.0186	23.7936	3.22455	2.70673
GH_A03G0660	17.5975	17.9625	19.9991	6.5635	10.6898	6.54635	28.2252	27.5205	55.8347	123.612	146.982	146.035	65.918	57.3792	53.1643	3.91826	62.239	43.4518	20.3122	22.0813	22.5253	11.9615	34.6163	34.5059	40.2839	47.2104	46.9708	50.2078	51.3264	62.0726	48.7162	45.0859	24.4329	22.5567	23.6958	3.61188	20.0475	22.9525	15.5771	28.6124	35.174	29.5015	15.5083	17.945	47.5214	35.45	41.7252	48.8118	35.5798
GH_A03G0819	0	0	0	0	0	0	2.32695	1.13945	3.55553	6.62316	6.1187	7.46225	16.1402	11.8318	14.4841	13.9922	11.8767	15.5939	0	0	0.046086	0	0	0	0.213608	0	0	0	0	0	0	0	0	0	0	0	0	0	0	0	0	0.241529	0	0.497426	3.46381	0.898669	2.90297	10.2214	10.5698
GH_A03G0930	1.32912	1.03844	1.04954	1.26235	1.17272	0.90793	0.631422	1.00324	1.32582	3.72044	3.5379	3.60516	3.76955	2.87611	4.71054	6.18738	5.48246	4.66291	0.894531	1.1172	1.27526	1.61381	1.79815	1.06376	0.653637	0.736188	0.799854	1.06816	1.31534	0.471784	0.895234	0.761661	0.474714	1.16047	0.749559	1.62794	0.902053	1.12182	1.04494	1.11907	0.868553	0.69496	1.24285	0.960594	0.940869	0.830629	1.2136	3.3639	1.34755
GH_A03G1050	1.43515	1.15694	1.70886	0.467548	0.959582	1.01778	0.590205	0.812428	1.23642	2.74744	2.72222	3.23555	4.06506	2.70257	5.89504	4.44636	3.6572	4.12539	0.416847	1.04484	0.735655	0.902031	0.477166	0.95566	0.966739	0.439443	0.333652	0.732357	0.840341	0.870154	0.635547	0.65793	0.726803	0.541279	0.526069	0.540088	0.812749	0.85522	0.84423	0.75407	1.07509	0.4417	0.74844	0.828468	1.18556	1.22992	0.891651	3.33489	2.90386
GH_A03G1118	3.48895	3.52669	3.44687	28.7729	30.5338	20.0948	26.2039	19.9113	28.9291	34.8722	31.1901	35.8289	58.3827	58.7916	57.7048	29.2658	30.1603	25.7955	3.32721	2.88275	6.79726	6.84276	7.40939	5.97788	7.89558	7.02896	4.78189	5.74785	3.64493	4.11876	3.79362	6.28262	2.75003	2.92334	3.96421	1.76813	2.27692	3.64932	14.0462	13.4896	8.19036	21.4479	14.2345	26.7269	15.0936	18.0548	14.9894	51.297	43.6702
GH_A03G1172	0.016143	0	0.054373	0.103403	0.225983	0.118076	0.912176	0.389502	0.74544	1.56247	1.29529	1.46722	0.464725	1.04217	0.788	1.30585	0.966407	0.531408	0	0	0.162345	0.161415	0.078802	0.01497	0.077091	0.110757	0	0	0	0	0	0.044253	0	0.017635	0.075417	0	0	0.081397	0.115332	0.04458	0.048999	0.199779	0.106125	0.239411	0.597133	0.639423	0.720445	0.819575	0.184185
GH_A03G1375	0.787272	0.44859	0.940175	1.39305	1.44344	0.909829	1.237	1.56651	2.6233	4.26498	4.02245	5.20771	12.0997	11.9693	23.0246	16.4683	18.816	20.3431	0.860163	0.926966	0.248047	0.879201	0.657142	1.47766	1.01596	1.57086	0.768163	0.643122	0.828179	0.739617	0.977072	0.841447	1.2328	1.03293	1.08916	0.258525	0.930604	1.2893	0.964701	1.18659	0.886298	1.42461	0.884566	0.979636	1.91433	0.78813	1.43999	10.4942	7.83967
GH_A03G1445	8.97346	6.74349	10.0022	6.23289	11.6329	10.9047	9.74924	11.406	7.99256	2.63182	4.19529	2.75661	5.43835	3.71339	2.96116	1.45489	4.09092	4.8516	6.16326	11.0057	4.39117	5.12189	5.93092	6.58981	6.69089	9.30533	5.56682	6.67656	3.5731	3.20642	5.17949	5.25042	6.18356	5.01058	4.04792	7.58185	7.78934	4.81972	6.90033	5.38685	8.60966	5.03795	4.29633	3.75776	6.62281	5.69428	7.62665	4.51895	2.66212
GH_A03G1517	0.170522	0	0.137346	0.24113	0.722296	0.173181	1.32927	0.732216	2.94361	5.93768	4.46208	7.06741	12.4341	10.5853	15.3138	18.4251	15.3737	20.5668	0	0.050474	0.393251	0	0.198043	0.28241	0.069631	0.159105	0	0.164569	0	0.226398	0	0	0	0.160523	0.137057	0	0	0.140478	0.550578	0.231168	0.138644	0.488287	0.141269	1.09267	1.60734	1.3504	1.89191	10.1057	10.26
GH_A03G1518	3.08156	2.74336	1.4676	1.12718	0.999599	0.433186	4.54425	4.34772	5.39199	12.9322	12.0978	15.2272	64.0829	42.5634	64.0067	51.2768	65.3945	88.9995	0	1.99039	0	0.412216	0.944047	0.817658	1.48203	1.07183	1.58842	0.578977	1.42578	0.406273	0.662367	0.487575	0.128632	0	0.399929	1.8294	1.14213	3.00057	0.587201	0.369623	0.468817	1.02239	0.833207	0.836565	4.95105	2.67715	3.37302	54.4743	33.252
GH_A03G1634	16.08	17.5362	17.8165	34.459	34.9367	26.0996	90.9684	85.6652	100.692	243.362	237.576	271.031	199.005	238.213	251.897	25.7952	50.4818	79.8445	11.7404	16.0519	20.7491	19.7778	24.7659	15.4926	21.418	17.8111	14.4396	18.9436	16.6156	15.2805	18.278	15.7182	21.9839	14.2618	16.1834	24.5589	20.7958	16.1566	25.5249	25.9581	22.9718	45.0095	24.4655	38.5412	98.3711	77.3335	85.2714	303.75	182.672
GH_A03G1679	11.382	8.24181	9.73876	6.33973	9.65236	5.63035	6.33295	5.27688	6.59988	7.69778	7.40029	7.22761	7.44537	9.35988	10.3353	11.8586	9.42949	5.2269	8.47698	7.98817	5.14573	3.80059	5.30048	1.17847	0.644656	0.782684	0.557098	0.688785	1.0855	1.15691	0.843847	1.36816	0.344695	0.989288	0.85119	4.14946	4.61768	4.54005	5.61046	5.64226	4.21258	4.52808	1.36709	4.9116	3.50763	3.83685	1.46592	4.76113	3.84932
GH_A03G2058	3.67345	3.26243	3.21709	3.28071	3.16984	2.46628	2.76452	2.01929	2.35383	2.37834	1.95753	2.04348	2.18137	2.3183	3.68584	5.09455	3.185	3.26279	2.74788	4.37843	4.80049	4.61003	3.60047	7.15944	6.61535	6.27452	5.38107	5.87322	4.73568	4.58716	5.37435	5.36705	4.02126	4.92202	5.00791	3.80824	3.95038	3.07816	3.21312	4.30387	3.83187	3.62256	3.93853	4.18893	5.80039	6.21464	5.71818	2.82416	2.14588
GH_A04G0026	1.21526	0.893696	1.07636	1.26011	0.990726	0.756127	1.35414	1.19986	1.17575	2.49141	2.55931	2.72268	2.29637	3.0881	4.51101	3.7021	3.65098	6.69497	0.433557	0.499771	1.41496	0.734322	0.592591	0.611786	0.687199	1.65273	1.01877	1.08305	0.576056	0.631983	0.802437	1.07664	1.24774	0.066063	1.13897	0.491982	0.394696	0.516632	0.574488	0.536368	0.664156	0.387379	0.717794	0.176151	1.06242	0.839259	1.21214	2.3993	1.36745
GH_A04G0165	0.106445	0.362709	0.223228	1.67925	2.19963	1.13053	3.18255	3.21931	1.34213	5.21289	3.79131	7.35653	2.39225	4.135	3.02265	1.89857	1.7831	3.8314	0	0.154732	1.13334	0.872557	1.14712	1.35105	3.07735	1.33414	2.70597	0.918102	3.06382	2.7603	7.45117	8.59375	5.60036	3.77583	3.70928	0.274313	0.424484	0.260881	1.24552	2.45677	1.41587	0.844858	0.763248	0.254421	3.00513	1.00398	1.76813	4.44621	4.73837
GH_A04G0231	6.37389	6.89896	9.46306	7.03456	8.8424	5.62229	15.5605	11.2108	14.682	35.388	26.3917	38.501	160.123	108.743	166.133	289.223	238.817	207.87	3.30284	7.8932	6.90885	8.57548	8.41172	8.31344	9.5787	8.81417	7.79952	8.10407	8.00503	8.56189	10.61	8.74094	10.5672	10.5438	9.89095	8.87572	7.52758	8.17064	10.3021	7.64254	9.59195	7.95866	7.76777	9.44812	18.4509	12.0648	13.8071	117.436	69.9535
GH_A04G0283	0	0	0	0	0.02446	0	0.312554	0.221366	0.25453	0.364133	0.616512	0.431719	0.20614	0	0	0	0.074764	0	0	0	0	0.031617	0	0.229869	0	0	0.104176	0.029223	0.027098	0	0	0	0	0.110639	0	0	0.090761	0	0	0	0	0	0	0.190639	0.187141	0	0	0	0
GH_A04G0319	2.02273	1.37833	1.74798	1.55381	3.70558	2.50345	1.8554	3.40714	2.92872	1.6191	1.63325	2.73036	8.76118	6.56584	6.12924	39.7938	25.0816	24.5039	0	2.03504	1.79188	3.88851	2.55208	3.52472	1.61417	2.2715	2.92055	3.01227	2.99129	4.08932	0.969578	1.74056	2.18667	3.34824	2.6935	0.760186	0.907479	1.83695	0.824462	1.48004	1.08043	2.45178	1.33429	2.04943	2.4358	2.09735	1.7035	7.29055	4.2436
GH_A04G0617	4.80103	4.41774	5.7405	18.267	9.54712	10.8155	11.607	9.79782	5.41856	5.09117	3.35459	3.93227	6.07492	9.44144	7.40401	16.8245	17.8533	20.4467	3.59725	3.99216	12.6208	20.087	10.6401	21.6722	26.887	22.3107	36.6581	28.8216	15.7086	6.71389	14.9032	11.0828	31.4227	31.4819	25.6269	5.36892	7.31198	3.53994	8.65832	9.89644	8.31098	6.28616	8.32418	6.48863	10.1116	12.3975	14.8407	5.60982	6.92955
GH_A04G0811	5.96789	5.29028	4.42331	28.9791	33.4514	23.6233	51.518	45.1933	51.7565	90.4286	76.5259	94.8993	63.4598	77.8439	84.7728	66.9847	51.6286	59.2373	1.76776	3.46548	12.5123	17.1416	15.7951	12.8444	16.9172	14.6986	9.92875	17.4424	12.518	12.8594	7.76193	11.4903	4.27709	4.90928	5.77046	2.98242	3.04781	4.26823	16.7771	16.4624	7.73707	32.5613	19.463	34.7766	31.6971	29.2891	25.5623	57.9161	49.8601
GH_A04G0998	0.43887	0.255797	0.308379	0.406673	0.610241	0.278205	2.36534	2.1787	4.42936	9.44055	8.21631	8.61346	17.0153	14.8542	26.2816	22.229	18.1006	24.1032	0.27985	0.497295	0.348262	0.360669	0.304733	0.259596	0.50222	0.300394	0.103614	0.069998	0.348293	0.124119	0.180007	0.320936	0.147145	0.222417	0.320674	0.387368	0.316785	0.387652	0.280275	0.589877	0.385386	0.818538	0.251851	0.620481	3.1215	2.4416	2.75035	13.6327	12.5277
GH_A04G1183	0.584106	0.864017	0.674744	0.430195	0.213346	0.265059	0.714441	0.583328	0.135692	0.978188	1.56024	1.137	0.335149	0	0.098746	0.275498	0	0.170413	0	0.135089	0.077004	0.335762	0.306367	0.198092	0.107606	0.092429	0.387628	0.120866	0.145088	0	0	0	0.031911	0.01115	0.046719	0	0.232273	0.287312	0.422464	0.18359	0.533979	0	0.132445	0.098744	0.474226	0.082238	0.031812	0	0.11438
GH_A04G1249	1.56022	1.63247	1.90954	1.28911	1.22926	1.09636	0.766251	0.743666	0.764976	0.946782	1.09691	0.875682	0.914155	1.02506	0.744787	0.405097	0.490887	0.50558	1.49005	1.09562	0.727519	1.04148	0.776913	0.917601	0.757713	1.20647	0.345771	0.480331	1.98288	1.05283	1.33415	1.41791	0.756881	1.29876	1.9391	2.68352	1.96995	1.6688	1.51821	1.90936	1.80207	1.6524	2.04749	1.78763	1.35867	1.75691	1.02168	0.826383	1.49153
GH_A04G1396	0	0	0	0.221556	0.221059	0.339721	1.61931	1.43168	1.74383	4.26744	3.14606	4.78058	14.6588	11.2231	19.8373	15.9729	20.3059	21.7629	0	0	0	0.13819	0	0.180527	0	0	0.067833	0.301525	0	0	0	0	0	0	0	0.109365	0	0	0	0.128346	0.078654	0.468572	0.079737	0.404842	1.67459	0.146472	1.09638	10.7582	6.10286
GH_A04G1689	20.2948	19.7342	21.4736	13.1765	13.0862	8.88639	27.3536	22.9963	32.1902	101.105	96.3225	118.432	515.94	409.587	478.747	614.633	787.378	900.995	27.9967	24.9452	21.2115	22.0768	22.6279	20.5407	24.4845	25.7053	20.8861	27.323	28.2132	19.3385	22.9087	23.3509	24.6571	18.6206	17.6734	21.3426	20.8183	25.6569	22.4847	16.6982	21.5677	15.5816	18.6306	17.3376	55.9681	27.0533	37.3626	427.021	359.092
GH_A04G1759	0.040733	0.045793	0	18.4677	28.4581	18.6044	61.367	53.3653	60.5984	80.4051	66.3636	74.1144	34.5316	50.6984	62.1332	22.7862	12.0618	16.2704	0	0	0	0	0	0.066358	0	0	0	0	0	0	0	0	0.050769	0	0	0	0	0	1.86979	0.867308	0.257223	26.1501	11.5405	20.9766	33.8414	37.2646	30.1007	35.4864	21.7008
GH_A05G0124	24.0776	16.6103	28.7458	67.0031	50.2157	77.4379	43.8019	59.9387	3.57243	2.40733	1.84176	1.52349	5.98354	11.2975	5.46549	13.1407	6.61933	3.83363	6.55768	35.9156	12.2963	13.6461	13.0923	5.03672	3.62912	3.58746	33.376	19.2746	7.46685	15.3342	11.9524	16.9929	4.83873	5.75405	3.99385	9.22241	12.5861	9.26376	10.174	9.88538	18.174	0.670263	3.97013	3.46627	3.76659	7.74508	9.70171	2.70579	4.04601
GH_A05G0224	1.75659	2.84348	2.92935	5.52234	6.77684	3.5932	7.26059	6.59728	13.905	17.6305	15.1637	19.128	17.7086	15.1416	23.3164	9.3132	7.4234	12.9165	1.5473	1.88124	3.09121	3.02292	2.15393	2.68175	3.10629	4.02943	2.36194	2.23069	2.91436	2.10977	3.38934	3.40074	3.0576	2.28673	2.70569	1.56246	1.4855	1.88686	4.25714	3.11138	2.7668	4.22136	4.24458	5.08703	6.59332	7.057	5.002	14.9903	10.5897
GH_A05G0356	7.47324	3.73121	3.14409	0.464819	0.515378	0.27752	0.38386	2.87803	3.01439	3.5595	2.38826	3.24629	8.00561	6.13094	8.31297	0.230243	0.713254	0.639645	1.80671	3.37088	0.492495	0.394777	0.218737	0.909319	1.45245	1.134	1.26085	0.299676	3.30331	2.55495	2.03549	6.00954	3.39544	1.38783	0.828461	2.56698	2.32994	4.08072	3.646	1.4903	1.37635	0.880983	2.18217	1.86652	0.976716	1.96196	2.43904	4.01005	1.52777
GH_A05G0427	0.01485	0	0.084236	2.19547	0.841873	0.607911	6.01204	6.76878	8.77641	16.5744	14.8215	15.8819	19.3216	14.8657	13.6858	6.51387	5.1778	4.23	0	0	0	0	0	0.0865	0.112803	0	0.458347	0	0.328043	0.604413	0.188207	0.260661	0.37152	0.085239	0.761261	0	0	0	0	0.086892	0	2.956	1.27614	2.92993	4.73778	5.37379	6.28092	16.0073	8.05278
GH_A05G0599	4.35063	3.9693	5.09106	1.92504	1.2637	1.68706	3.24317	3.75644	3.15979	13.9236	15.1949	18.2855	6.50472	7.50091	6.45704	2.31185	1.0216	1.90787	1.08946	2.47293	2.9683	2.77676	2.68967	2.82526	2.72202	1.78005	2.50088	3.47197	1.70604	2.00585	1.85836	3.91374	1.37219	1.41349	1.97496	2.35999	2.47764	2.81697	1.73563	1.79909	1.32037	2.39447	1.96271	1.42556	4.62862	2.25362	2.58442	5.54845	3.56763
GH_A05G0925	0.348505	0.655797	0.318878	0.473572	0.702481	0.286652	2.26213	2.37016	2.93008	4.94175	4.76519	6.4001	2.98574	2.83296	5.07133	0	0.397697	0.395515	0	0.314963	0.414673	0.312542	0.109333	0.270233	0.217548	0.063548	0.54309	0	0.912295	0.249869	0.193283	0.12975	0	0.143694	0.115019	0.247952	0.910527	0.869374	0.140843	0.224664	0	0.368527	0.393254	0.28473	1.61241	1.80261	1.91275	1.61852	1.50814
GH_A05G1001	0	0	0	0	0	0.086996	1.02315	0.110376	0.866971	6.44698	3.48441	5.58336	4.17815	4.83699	5.8227	0	0.110447	0.355299	0	0	0	0.131211	0.333239	0	0	0	0	0	0.32839	0	0.273372	0.037411	0.283779	0.366824	0	0.073592	0	0.053342	0	0	0	0.2279	0	0.100762	0.789189	0.199862	0.935389	3.60948	1.84061
GH_A05G1072	0.036548	0	0	11.4621	14.0684	14.126	36.4275	32.2867	37.3875	68.5282	53.3373	65.7026	121.636	119.02	149.03	293.955	186.574	170.87	0	0.116659	0.467913	0.336406	0.408522	0.013956	0.566543	0.026191	1.69759	0.394889	0.511187	0.171126	0.81241	0.403177	1.19666	0	0.059251	0.153238	0.28838	0.064744	2.04331	1.16975	0.340541	12.5016	5.89332	15.1117	29.8314	20.0824	29.1186	102.748	77.5635
GH_A05G1081	3.10302	4.20735	3.80278	3.58629	11.0839	14.5266	5.08369	18.478	4.5988	1.00537	0.659022	0.828505	1.72702	1.75313	1.36442	1.46651	1.5225	1.05009	1.42166	7.6114	3.39304	2.56827	3.03556	1.90407	2.6227	2.73639	1.52892	0.982216	1.62379	1.0008	1.3932	2.02017	1.39963	2.0999	1.47012	4.43136	3.22133	3.66232	1.59346	3.3339	4.81651	1.45004	2.73472	1.73273	2.6875	1.82798	3.41548	1.58464	0.91475
GH_A05G1243	0.634544	1.10035	0.73915	0.453644	0.584986	0.416989	0.884788	0.972428	0.454479	1.60442	1.19524	1.45463	1.19673	1.50809	1.14257	1.08347	0.788163	0.267348	0.426748	1.06236	0.572361	0.392142	0.751494	0.223147	0.792651	0.274794	0.330091	1.11723	0.096106	0.053259	0.308209	0.542428	0.517762	0.148843	0.17244	0.293585	0.510648	0.170098	0.269671	0.127351	0.073579	0.217381	0.151051	0.257148	0.36415	0.408572	0.397272	0.422283	0.93943
GH_A05G1265	5.21855	5.08249	5.08194	6.91152	6.34585	7.66429	4.4494	4.53905	2.21839	1.29521	1.57767	1.32271	3.07061	3.63888	2.23482	4.30995	2.95902	1.76744	0.804238	2.74175	2.38947	2.52599	2.58797	3.78554	2.17869	2.57659	3.3676	1.01621	2.48883	1.40952	3.62153	4.42159	5.01435	3.06037	3.22133	2.63437	3.33904	3.52054	2.85811	2.47634	2.82898	1.97372	2.55528	2.58964	2.87521	3.3396	5.36704	1.51215	2.42236
GH_A05G1375	4.71279	4.46004	4.61328	4.09788	5.09987	3.75631	13.1759	10.896	12.5946	46.5542	35.9478	49.6927	47.5059	46.5073	69.868	39.7097	35.0405	54.1658	2.57308	4.81601	5.88671	6.84291	5.59415	5.72799	5.74171	5.44389	7.25658	7.31725	4.9611	3.85297	4.20059	5.59604	2.80634	4.65623	3.33336	5.32907	4.49935	6.12069	5.35308	4.65058	4.52387	6.48503	4.5593	6.34603	20.5278	11.1363	12.1037	38.7032	31.1822
GH_A05G1531	0.801504	0.821247	0.611575	0.707516	2.51429	1.27358	4.89757	4.15511	9.25476	13.9574	14.4602	19.6441	42.9393	33.8697	52.188	20.3321	23.9231	48.5733	0.363572	3.59102	0.919662	1.45016	0.323987	1.33264	0.737725	0.707771	0.261706	1.1506	0.265965	0.686652	0.661687	1.5044	1.27016	0.551112	1.06539	1.77366	2.61207	1.51433	1.0546	0.305945	0.802407	0.876224	1.60129	1.72666	9.8343	5.47567	6.18913	38.3459	31.869
GH_A05G1552	0	0	0	0.071563	0	0	0.711661	0.473902	1.02241	2.60533	0.971261	2.33028	3.48303	2.1515	6.112	2.43674	2.40633	1.13113	0	0.146278	0	0	0.051662	0	0	0	0	0.10711	0	0	0	0	0	0	0	0	0.050723	0	0	0	0	0	0	0.088074	0.942359	0.413391	0.581627	2.50565	1.80907
GH_A05G1602	3.71818	1.56685	2.56103	4.28872	8.01251	4.64299	56.3805	45.8632	72.7414	158.259	117.539	162.607	611.073	526.224	738.258	1564.64	1540.32	1401.73	0.665032	4.59882	2.89041	2.82733	2.38338	8.06374	7.22396	7.69312	6.3393	4.82242	5.02557	7.40434	7.60696	10.1999	8.41812	4.50571	6.02061	2.39179	2.85766	3.21666	1.3081	0.940358	1.29802	27.4319	8.31838	20.0116	64.3768	54.4914	52.7019	421.43	319.308
GH_A05G1724	2.36655	1.77578	1.6509	2.41584	3.28492	1.995	5.37824	7.08263	6.64329	9.13571	12.185	11.1612	12.5956	10.3153	9.84405	0.693859	2.07139	3.98329	1.93818	1.54328	0.722361	1.01021	1.02092	1.6681	3.33211	2.11827	4.30724	5.81906	1.4181	2.11634	2.16805	1.54293	1.41258	0.832664	0.743362	1.10175	1.28887	1.41992	0.862287	0.53775	0.162488	2.9068	1.91131	3.11666	4.07114	4.49692	3.65119	7.35111	8.82494
GH_A05G1805	0	0	0.118125	0.062864	0.193579	0.529027	0.250191	0.526679	0.752612	7.78321	4.57999	9.14734	25.4129	15.0514	22.634	4.52887	12.1309	7.51652	0	0.076675	0.201018	0	0.064631	0.167471	0.082783	0.061041	0.677549	0.281937	0.174816	0	0	0.16318	0.972404	0.159864	0.187768	0.220715	0.090659	0	0.042892	0.194096	0.150922	0.733405	0.036397	0	2.18008	0.444594	1.09808	12.5376	10.6564
GH_A05G1837	5.67315	5.84672	10.1405	25.828	14.7125	15.5081	5.00926	5.01479	3.8706	3.46308	4.5248	3.93093	6.93696	7.13481	16.5195	5.74963	9.53416	8.52082	2.73008	3.10828	8.38954	7.56008	5.9495	6.21364	8.72996	9.21787	10.0568	8.90686	6.31484	5.85664	6.469	4.88022	6.99587	7.09685	5.13222	5.58464	3.24227	4.39635	12.0462	11.2408	11.3896	7.7589	14.8178	7.71785	12.1005	8.20029	10.8992	9.22309	6.98157
GH_A05G2070	8.67977	6.70461	6.0227	0.849394	2.61311	1.90656	3.13763	2.0076	3.66457	1.79369	1.56957	1.7118	2.29879	1.74103	3.0219	1.04734	0.679218	1.29115	1.97605	8.96913	3.0572	1.673	1.45032	1.67731	2.41737	1.76954	1.50135	2.45423	5.92517	1.75693	1.88772	4.20548	1.74936	1.29296	2.77026	5.17838	5.19911	4.1955	5.69773	4.3835	3.89654	4.22954	4.63563	3.84593	2.94758	5.72915	6.87216	2.73108	1.3134
GH_A05G2097	3.62271	2.96104	4.20148	37.7587	36.9847	42.0568	28.5118	32.7316	9.79687	3.37954	4.67947	5.3569	2.76172	0.440494	5.77442	13.4824	26.0036	7.04279	3.5395	5.29861	20.087	20.1867	21.5188	35.0714	20.5885	23.3305	29.0635	29.9194	10.464	15.3409	14.8542	8.57155	26.9889	22.385	14.3744	3.71629	3.51779	3.71877	11.3107	10.5024	9.80361	7.42207	7.2279	8.08933	13.2352	12.6079	18.264	2.30119	4.47444
GH_A05G2131	2.67748	2.00883	3.11691	1.2286	0.852838	0.857888	0.960568	0.549863	1.53706	0.484838	0.62303	0.550413	1.45839	0.5422	0.8932	0.850387	0.376829	0.345067	0.425483	2.05465	1.20051	1.85896	1.9384	2.60061	1.80692	1.87197	1.20134	1.64291	1.23278	1.01402	1.48522	1.52616	1.11892	0.798357	0.946007	1.31323	2.43033	1.1093	2.47531	2.24235	2.77593	1.2374	1.18204	1.39031	0.886324	1.62044	1.45949	1.30797	0.685848
GH_A05G2257	1.30615	1.53609	2.01882	0.281591	0	0	0.427912	0.241629	0.64262	12.7217	10.7778	15.1292	16.7033	14.0631	28.5298	7.0614	11.4779	11.4768	0.943227	0.801529	0.397574	0.108919	0.345995	0.075604	0.186028	0.20362	0.188477	0	0.11108	0	0	0	0.143061	0.138673	0.221055	1.2522	1.79923	1.43817	0.447512	0.252252	0.164744	0.479744	0.114607	0.197607	3.31415	1.12621	1.59054	18.4718	13.6411
GH_A05G2314	0	0	0	0	0	0	0.078264	0	0.507095	2.47906	1.60481	2.57539	5.77437	2.62253	5.14395	2.38236	1.24444	2.57072	0	0	0	0	0	0.096459	0	0	0	0	0	0	0	0	0	0.113153	0	0	0.173454	0	0	0	0.16412	0	0	0	0.335044	0	0.222801	3.58403	2.8345
GH_A05G2514	0.059606	0.039956	0	0.21398	0.031495	0.081906	1.72887	1.59603	2.36883	4.53661	4.50594	4.904	2.44904	3.27733	4.48387	2.38846	0.904214	1.43629	0	0.045719	0.165715	0.075717	0.214391	0.127082	0.124878	0	0	0.202418	0	0.136137	0.078873	0.147964	0.116306	0.153229	0.26739	0	0	0.033637	0	0.041921	0	0.149611	0.040106	0.369886	1.49616	0.875258	1.37117	2.11493	2.0729
GH_A05G2633	0	0	0	0	0.19319	0	0.478133	0.328915	0.723036	1.74453	1.42917	2.97284	10.9	5.9515	9.89751	7.77783	7.03233	7.53662	0	0	0	0	0	0	0	0	0	0	0	0	0	0	0	0	0	0	0	0	0	0	0	0	0	0	0.895363	0.22539	0.38708	7.54701	6.04771
GH_A05G2964	2.3253	2.30451	2.14596	3.51597	2.15206	2.71825	5.17322	4.83836	2.60615	4.16683	4.07271	4.5873	3.97235	4.10197	3.7618	2.22722	1.64401	2.46448	2.62978	2.98092	1.2383	1.36872	1.47235	1.21027	1.7303	1.6657	2.18545	2.15123	1.64614	2.20962	1.79409	2.06641	0.914625	1.74701	1.72339	3.38559	2.12619	2.42046	1.50567	1.96184	1.12741	2.56739	2.25576	3.22104	2.11086	2.01345	1.72923	3.4014	3.61894
GH_A05G3268	9.68241	8.40215	9.34726	6.00502	6.52849	5.25394	4.91059	4.94428	5.43853	3.08619	3.09989	2.36773	2.49762	5.93478	5.11056	6.48827	3.74093	5.29661	3.79209	8.4348	8.13791	7.01619	8.35028	9.49714	10.3067	10.8613	10.9444	10.1013	7.78995	7.92539	9.45796	8.7293	13.7834	13.4449	9.86603	7.33558	7.59478	8.57385	6.01798	7.37062	6.04892	6.3146	4.27036	5.5527	5.39618	6.50439	5.89722	4.93566	3.78628
GH_A05G3496	0.659515	0.618432	0.559767	13.288	13.4089	10.6943	19.5199	16.2601	22.5231	65.5034	63.3106	72.9426	132.826	121.097	162.419	117.295	110.882	115.003	1.50117	0.292982	2.02602	1.26599	2.09364	3.83512	2.91188	2.94725	2.23926	2.66015	1.62911	1.77422	1.3605	1.94842	0.59154	0.871122	1.23423	0.347641	0.374008	0.495847	3.45672	3.58528	1.76787	12.9487	6.73628	12.2076	26.036	15.494	14.7684	83.0336	80.3825
GH_A05G3613	0	0	0	0	0.059399	0	0.652883	0.475898	0.424027	0.88696	0.974666	0.587004	0.272409	0	0	0	0	0	0	0	0	0	0	0.086584	0	0	0.37756	0	0	0	0	0	0	0	0	0.057557	0.228054	0.102284	0.070962	0	0.061692	0	0	0	0.33397	0	0	0.185582	0
GH_A05G3614	2.55605	3.19013	2.90657	0.654864	0.813186	0.677389	2.94783	1.95738	5.26866	7.89184	8.12141	7.21312	6.70804	4.52766	7.69435	1.78134	2.59495	2.37799	3.6061	1.83464	1.78516	2.55331	1.1745	2.06772	2.33839	3.55162	1.9036	1.57027	2.27449	3.75983	2.74849	3.19334	2.4144	3.9231	2.92989	1.8478	2.51148	4.93331	2.53851	2.00516	2.45279	3.70782	3.12395	3.58126	3.05851	3.92358	3.50667	5.491	4.23923
GH_A05G3780	9.60231	9.28315	8.042	2.37224	2.96678	1.67956	1.44376	1.8672	4.2522	6.81013	8.39082	7.96575	9.48025	9.71979	18.8345	8.19402	13.4205	15.4689	7.15659	8.27443	11.0627	9.64098	13.9849	4.48718	7.63034	6.96115	4.50752	6.79959	6.38841	5.05632	4.17291	6.16098	3.56876	3.37387	4.07001	6.30297	6.96452	7.08989	8.58431	7.7562	5.95156	2.28854	2.27984	1.10672	4.54079	3.09618	3.70365	13.1621	8.75726
GH_A05G3806	0.793328	0.8318	0.445848	0.35771	0.88796	0.501687	1.10119	1.01921	1.57278	2.05402	1.87935	2.35166	1.13164	2.05392	2.53004	1.79395	3.1492	0.450072	0.259848	0.766012	0.664525	0.929836	1.12029	1.67507	1.62522	1.34159	0.559146	0.533191	1.31296	0.806254	0.934887	1.01198	1.13402	0.672088	0.44588	0.721771	0.444267	0.603175	1.07678	0.896049	0.68977	1.46602	0.756261	1.10905	0.681827	1.07978	0.811253	2.09462	1.48302
GH_A05G3946	8.02219	8.06959	9.25661	6.17006	6.54744	4.64821	5.86705	6.41179	2.40206	2.36324	1.08156	2.34478	1.66744	4.59724	4.00018	13.0607	5.2576	4.91395	6.79997	9.38799	10.9172	9.3655	6.99693	8.56377	5.92484	6.165	9.11647	8.96542	5.1179	4.79905	5.9032	8.24589	2.77744	7.47138	6.12367	3.18956	4.30628	4.89133	6.92847	5.36964	6.6503	2.41755	2.57942	3.99243	4.42826	5.07671	5.10417	3.44585	2.5486
GH_A05G4049	0.242612	0.06524	0.146869	1.64935	3.0753	2.02392	6.27507	5.63699	7.71854	5.77557	7.37143	6.10629	3.48389	2.40792	4.35778	0.864642	0.453776	1.01639	0.489396	0.025273	0.233165	0.125231	0.056722	0.332799	0.264453	0.094587	0.276251	0.046265	0.426388	0.444939	0.498025	0.365293	0.204547	0.426247	0.11533	0.179272	0.361589	0.110771	0.432095	0.458383	0.173593	2.48484	1.01914	1.8785	2.42365	3.55905	2.49864	3.73283	1.98367
GH_A05G4139	1.05952	1.36765	1.50335	1.25044	3.69489	1.95233	4.20999	4.56222	0.872441	2.77955	3.86409	1.31236	0.237634	0	0	0.199071	0	0	0	0	0.202619	1.22121	0	0.193585	0.676862	0	0.384989	0	0	0	0	0	0	0	0	0.196484	0.81745	0.934078	0.289414	0.187934	0.659169	0.794151	0.127655	0.398819	1.1136	0.129752	0.315795	0	0
GH_A05G4285	3.84214	2.96415	5.15336	2.71047	2.76996	2.5483	7.68715	4.92824	11.2094	36.9042	29.3895	36.669	162.671	125.493	137.368	171.291	189.002	223.255	3.16729	3.91794	2.60462	2.81232	3.38718	3.5796	3.36803	4.92079	3.33793	2.38225	4.49578	4.49425	4.7225	3.52433	7.09154	5.89447	4.91836	5.35175	5.5288	3.34302	3.30708	5.72199	4.58067	4.75394	4.17985	4.45994	15.6652	8.70846	11.0265	104.976	92.3195
GH_A06G0021	0.345088	0.496471	0.397275	0.694954	0.509468	0.463489	1.4708	1.03073	1.31714	4.56526	3.28631	3.50694	5.04124	4.60781	4.77958	1.37532	2.11956	3.78158	0.11658	0.304733	0.573726	0.853572	0.729088	0.950135	1.1334	1.1229	0.762293	1.09186	1.07148	1.90683	1.14598	1.04311	1.04308	1.41325	1.7347	0.487335	0.433205	0.426796	0.578361	0.377653	0.603743	0.885423	0.65415	1.03275	1.69854	1.4053	1.13014	3.99625	3.16898
GH_A06G0134	0.385952	0.574419	0.391517	0.730462	1.75511	0.370547	3.58723	4.09808	3.19522	5.9259	4.83634	6.8813	4.99066	5.36872	9.45439	5.92548	4.0081	8.23817	0.658949	0.168682	0.092335	0.285295	0.161474	0.242009	1.01491	0.352959	0.468942	1.0294	0.48941	1.33321	0.753134	0.746537	0.64283	0.271628	0.496966	0.093359	0.300172	0	0.405466	0.158209	0.122779	1.14206	0.539932	1.782	2.7588	2.40736	2.68481	4.39792	2.06573
GH_A06G0340	0.390843	0.180591	0.256485	0.250207	0.151613	0.051227	3.80165	2.76439	7.37057	10.6576	8.37258	12.2426	12.0139	7.04548	9.67084	9.07555	11.5453	12.7775	0.857262	0.07588	0.238587	0.540652	0.32116	0.708475	0.691908	0.388609	0.729895	0.784304	1.03483	0.509162	0.865502	0.610704	0.556873	0.627336	0.694692	0.317691	0.485542	0.190105	0.173369	0.178307	0.321459	0.780084	0.105731	0.918014	3.9311	3.68757	4.73711	7.93225	4.98527
GH_A06G0473	0.176592	0.116642	0.139712	0	0.030322	0.018055	0	0	0	0	0	0.052494	0.916268	0.311077	0.347782	0.722344	4.37523	1.1901	0	0.081573	0	0	0.068626	0	0	0.14324	0	0	0	0	0.044412	0	0.21065	0	0.147863	0.232179	0.050366	0	0.103665	0.054943	0	0	0.019373	0	0.141027	0	0.070829	2.15665	1.52685
GH_A06G0730	0.256428	0.175365	0.319699	0.141653	0.081871	0.322414	0.318183	0.415873	0.605556	0.419696	0.210159	0.221343	1.43382	1.25889	0.471369	0.760101	1.52204	0.980892	0.847873	0	0.269731	0.20412	0.35659	0.549692	0.593152	0.82953	0.482399	0.894472	1.00419	1.99348	2.50156	1.44271	2.85106	2.80549	1.30317	0.40026	0.235836	0.189156	0.323998	0.426888	0.036855	0.367656	0.935309	0.687124	0.847751	0.714258	1.30372	0.838672	1.62947
GH_A06G1399	66.6984	27.149	57.6019	67.4721	128.813	146.655	64.8422	117.868	32.3497	6.12329	7.97308	6.77521	13.6259	10.7858	10.8819	15.9081	7.98716	6.27642	22.8411	74.8999	17.4319	16.867	20.9872	8.44439	9.65476	10.3287	9.78217	10.0566	8.88017	16.2358	14.7811	14.0311	10.5972	16.0303	8.50928	49.7132	41.0117	23.0739	20.4989	39.6797	36.4766	7.15632	9.54599	8.90754	11.0844	12.8477	27.3068	11.2198	6.39316
GH_A06G1462	8.51165	8.5678	11.0207	19.1655	23.2882	20.485	26.5552	36.4285	20.7237	28.4418	36.7614	35.5431	51.1705	36.2646	50.5577	63.7669	38.9891	39.6121	8.48017	8.85036	6.42656	6.21175	7.07637	2.59049	1.84513	4.59706	3.02682	1.75463	1.6676	4.1379	3.24495	1.28754	4.36027	3.27279	5.21854	10.0684	6.80325	12.3815	8.24166	7.3688	6.72344	10.476	4.84884	8.88053	13.1874	16.3503	19.7842	39.7053	20.0373
GH_A06G1773	0.136276	0	0	0.133866	0	0.289443	3.82452	2.72463	2.542	10.8549	9.26003	12.2991	27.5691	19.5673	41.1126	56.3173	41.8327	43.7835	0	0	0	0.079438	0.088332	0	0	0.060253	0	0.241505	0.096235	0	0	0.238185	0	0	0	0	0	0.122928	0	0	0	0.288947	0	0.680696	2.48311	1.65864	3.79532	28.6188	13.5231
GH_A06G1780	0	0	0	0.193604	0.346905	0	0.111234	0	0.494735	2.29656	2.45413	2.25842	3.26451	2.90916	5.12629	0.756385	4.7668	3.06299	0	0	0	0.224035	0.18594	0	0	0.48359	0	0.110492	0	0	0	0	0	0	0	0	0.316232	0.078472	0	0	0.340684	0.102808	0	0	0.689475	0.095262	0.393984	3.88765	4.51964
GH_A06G1784	1.82686	1.44081	1.50855	0.450342	1.37199	0.411655	0.897398	0.875319	1.42015	0.519614	0.541445	0.61211	1.16674	0.972476	1.72465	1.03708	1.97996	1.45741	0.539884	2.13018	0.940161	0.466106	0.788018	1.28989	0.79021	0.781858	0.898417	0.278893	1.29127	1.7924	1.26483	1.40873	2.3081	2.01312	1.07409	0.851907	0.82378	0.545035	0.433677	1.00729	0.946134	0.432805	1.22802	1.26687	1.90652	1.75904	1.57452	1.66324	1.36881
GH_A06G1804	0.148532	0	0	0.449645	0.809925	0.684761	6.18084	7.11229	8.23329	13.7563	12.2841	14.5301	3.65365	4.28739	5.14826	0.39328	0.776534	1.06075	0	0	0	0	0	0	0	0	0	0	0.279017	0	0.306411	0	0	0	0	0.074307	0	0	0	0.289391	0	2.98351	0.404224	1.32449	5.58083	6.36671	6.76951	6.50727	5.65241
GH_A06G1835	0.547741	0.256104	0.426388	0.288356	0.456009	0.256194	0.69133	0.386541	0.267864	2.34066	2.68831	2.29259	3.07089	2.02558	4.35198	1.82581	1.92119	3.39436	0	0.147341	0.126434	0.313955	0.369568	0.319784	0.509588	0.095267	0	0.323616	0	0.379508	0.043296	0.205615	0	0.117905	0.145727	0.348167	0.245803	0.562768	0.581044	0.418441	0.494049	0.487351	0.428943	0.479629	0.826085	0.966108	0.667714	2.07262	2.18931
GH_A06G1931	0.185821	0	0	0.045424	0	0	4.22514	3.39973	8.49438	17.1247	15.595	18.7932	21.2624	9.68197	15.2751	1.47322	11.8208	7.16404	0	0.038239	0	0	0	0	0	0	0.139587	0	0	0	0.100972	0.045054	0	0	0.083183	0.0587	0	0.025597	0.029781	0.027967	0	0.039394	0.189826	0	7.76009	4.02104	8.42953	13.2571	10.6459
GH_A06G2148	0	0.077748	0.03739	0.064831	0	0.041068	0.168285	0.36655	0.078108	0.578954	0.796608	0.515214	0.495227	0.064931	0	0	0	0.047728	0	0	0	0	0	0	0	0	0.052773	0	0	0	0	0.026643	0	0	0	0	0.152384	0	0.022373	0	0	0	0	0	0.221617	0.029569	0	0	0
GH_A07G0040	0.467696	0.577997	0.740953	0.443329	0.168222	0.154235	0.213904	0.644342	1.5174	9.51105	8.83519	15.3281	16.1312	16.8768	13.218	5.98524	2.83347	6.38601	1.72677	0.440209	0.597525	0	0.919046	0.610943	0.541523	0.280411	0	1.0608	0.435646	0	0.713256	0.424218	0	0.112193	0.311545	0.951241	1.42753	1.39027	0.678138	0.424404	0.264243	0.804521	0	0.611356	5.00281	1.08004	2.63196	10.9869	10.6105
GH_A07G0122	15.0575	9.11556	8.78555	7.54121	14.3245	9.91127	11.4747	15.5901	16.475	5.82377	5.69497	5.34976	7.11632	9.06371	9.88387	10.3342	8.71115	9.82415	9.8495	26.2464	13.6302	16.0637	12.4936	17.9939	14.9096	18.1427	11.958	10.7604	10.9884	11.6072	14.9783	17.7608	9.68382	16.37	12.6789	13.7789	14.138	8.98391	13.5667	12.081	10.6652	11.0901	8.79622	11.8468	8.31949	10.2047	17.3798	10.2544	7.73142
GH_A07G0141	0.551359	0.47266	0.490729	0.454663	0.273862	0.334245	1.95456	1.71303	1.3297	3.00862	2.19568	3.98146	7.28728	5.59333	4.73267	7.61956	7.8308	8.31375	0.155313	0.308924	0.183091	0.292601	0.225929	0.290997	0.333022	0.776927	0.476009	0.375173	0.424908	0.619228	0.324675	0.467265	0.249962	0.276898	0.427414	0.313024	0.3514	0.382145	0.261748	0.358696	0.369328	0.460248	0.194509	0.548686	1.08819	0.923564	0.44533	3.17886	4.58786
GH_A07G0412	17.2332	11.911	7.84578	4.20831	7.55168	5.67547	3.73664	20.2152	7.74299	6.72387	14.5676	10.3437	27.6676	17.7623	24.1946	3.04706	2.97906	3.49189	15.8038	10.1065	7.37242	10.8311	7.10823	3.27992	4.52803	5.05146	3.91494	2.65975	7.52769	15.3201	9.05836	13.404	4.52909	5.52672	2.31373	12.2713	13.1813	14.5312	17.65	11.712	13.2508	8.22064	7.06847	7.64834	3.6303	6.40117	6.32314	11.7079	7.5007
GH_A07G0475	16.9613	13.6537	6.6846	3.89124	7.52911	8.38598	2.55878	12.9116	4.53855	6.17137	12.1246	9.1273	23.7199	20.7711	21.795	1.51479	1.16282	0.642928	10.7938	3.30945	3.43479	3.27943	4.58958	0.767327	1.6187	0.907174	1.97434	0.882813	3.21807	8.37055	2.48355	7.64533	1.64255	2.33994	0.963147	10.4342	13.5118	15.5298	19.7087	14.2341	14.3685	5.10431	2.89838	3.94002	0.949408	3.29786	1.75258	11.05	6.9439
GH_A07G0558	6.37044	5.20238	1.58176	18.473	21.0562	15.7057	11.9183	11.2931	15.6818	29.1507	24.7001	30.6133	50.9954	44.6248	50.7807	12.1606	9.79453	11.9575	2.96171	4.22652	19.7697	17.661	15.5973	11.8098	14.0433	11.1919	15.0612	13.0607	7.05733	5.3259	6.8469	9.15531	4.79027	2.33369	4.88796	3.74098	2.1403	4.85904	18.0518	19.2829	16.4361	11.714	12.2966	16.2545	11.6664	8.73175	9.86911	37.2571	31.8784
GH_A07G0845	0	0	0	0	0	0	2.66182	2.22099	3.30219	9.76227	7.53728	9.22669	7.56137	7.08979	9.9841	1.37906	1.16576	3.99272	0	0	0	0	0	0	0	0	0	0	0	0	0	0	0	0	0	0	0	0	0	0	0	0.186516	0	0.146599	3.98949	2.91883	2.45631	6.50802	5.59634
GH_A07G0848	3.82507	1.04448	3.29654	2.48636	15.3401	21.0143	9.23472	19.7772	19.241	8.98353	4.74519	11.0544	10.4221	6.90756	8.64979	6.5226	4.14863	4.20723	1.19053	25.9904	1.46768	2.48091	1.80134	3.12358	1.00222	1.80741	1.00674	1.35157	2.79473	2.04712	2.53488	3.41899	3.71426	2.40825	2.0594	13.7604	14.4375	2.98127	4.22796	12.2165	17.85	2.90283	3.51723	1.92501	3.86658	4.85095	7.80572	3.26356	1.6968
GH_A07G1011	0.207153	0.226606	0.300833	4.77973	7.0587	7.9741	1.4833	1.90712	0.41249	0.753031	1.35347	1.1122	0.838344	1.2692	1.85049	6.97788	6.38441	3.26175	0	0.205674	0.903027	2.64736	1.03044	3.95225	0.391385	0.348408	1.18253	0.451318	0.508563	0	0.833501	0.241555	0.310549	0.902961	1.10968	0.864386	0.867614	0.522154	1.25846	1.31148	0.57047	0.363971	1.24747	1.19318	0.522891	0.626664	9.43503	0.939162	1.14991
GH_A07G1168	3.68239	4.48615	2.82055	1.11556	1.39556	0.490421	2.5297	1.83975	6.06602	7.19354	6.40604	6.65102	8.7806	8.52462	8.81456	3.67294	3.28942	5.08213	3.35229	4.37354	1.29082	1.30993	1.64606	1.77359	1.6368	2.32305	1.2301	0.569299	1.37473	2.4281	1.75598	2.87522	1.79068	2.0836	1.43069	3.04052	3.31711	5.94327	1.607	1.72644	1.12552	2.56885	2.1027	3.2502	3.62197	4.15832	2.78836	8.13088	6.23388
GH_A07G1194	9.96241	10.8813	8.85223	10.1387	12.3462	9.05998	13.7865	10.526	11.8298	25.355	19.6974	25.714	40.286	36.7446	42.8974	78.6306	69.634	65.4868	8.05868	10.3436	13.2334	13.0483	10.117	7.66024	12.9337	11.1865	8.75965	8.5014	6.1629	7.35589	6.02389	7.29173	5.21998	3.86807	5.03501	7.18805	5.86471	9.53334	6.61238	6.10851	7.88083	6.44652	7.34293	7.87226	11.8147	9.12724	9.66542	29.2101	25.2633
GH_A07G1221	0	0.276387	0.170151	0.370412	0.413739	0	2.3139	1.48022	3.99002	19.2151	12.7406	16.3118	50.0881	43.833	59.369	46.6017	50.1774	80.0487	0	0.089014	0.320437	0.307464	0.689241	1.08197	1.89345	1.61043	0.985783	0.719721	0.728571	0.056311	0.944599	1.23338	2.9817	1.13766	0.956172	0.155381	0.109587	0	0.404413	0.070671	0.181252	1.92263	1.86631	1.85787	4.71044	3.34816	4.14147	39.0185	31.871
GH_A07G1680	4.13644	6.44774	7.59159	68.9127	103.18	70.0541	332.491	300.328	350.931	519.601	581.19	668.072	584.131	516.609	637.9	96.5411	83.9845	236.884	1.89257	7.31928	2.91134	2.54702	4.4123	2.85694	4.06248	5.26511	3.5105	3.82715	4.36806	12.2776	8.33503	10.2042	25.0514	9.51006	14.4436	12.5957	7.77763	5.38491	5.81429	1.11126	1.90772	87.4533	25.4597	62.8503	219.284	173.529	237.082	621.785	303.816
GH_A07G1727	0.315581	0.227633	0.022759	0.123392	0.29619	0.212469	0.405283	0.262696	0.193586	2.53496	0.863076	2.39628	15.1845	13.0808	20.2045	48.5542	51.7055	47.9389	0	0.099389	0.107533	0.295746	0.056722	0.062161	0.056913	0.135238	0.112622	0	0	0	0	0	0	0.043131	0.214592	0.143474	0.055505	0.111159	0	0.104812	0.048833	0	0.043154	0	0	0	0	4.748	6.57362
GH_A07G2238	1.41427	1.19653	1.04986	3.94483	2.79888	2.2164	9.17852	8.872	11.324	19.6307	18.3137	19.2371	58.116	40.241	58.7848	46.551	69.6206	99.9996	0	0.172839	0.782899	0.868628	1.12892	3.7778	4.7378	5.77458	3.73791	4.82106	5.42998	4.24184	3.81327	4.19551	8.1005	2.19826	5.1929	0.372332	0.500523	0.642966	0.567213	0.998972	0.590231	4.55465	3.02508	4.05389	11.8379	6.38766	9.37153	37.238	25.0994
GH_A07G2257	7.23044	6.55882	7.90814	11.486	9.10917	8.77594	10.7854	11.1956	3.3014	2.89725	5.33096	4.23417	6.16967	4.23758	7.04012	10.1566	9.47485	9.85755	14.8392	6.46757	9.60486	14.8863	16.0032	12.0736	14.5866	10.3376	15.3849	15.5993	9.64492	8.10362	9.3898	9.72376	9.12787	7.30326	6.60114	8.32342	11.0564	7.92232	11.761	7.17987	8.65638	6.06465	5.78233	6.31357	7.24706	7.31649	7.11255	3.65523	2.15456
GH_A07G2362	3.81886	4.06199	4.40155	2.14816	2.58199	1.06823	2.5066	3.23645	2.35927	5.10729	4.45955	2.72672	19.4932	1.6145	1.38917	1.5016	0.499591	1.4483	1.36115	2.26163	1.93453	0.99121	2.84226	1.36265	1.7508	0.954977	2.89207	1.08018	1.62525	1.20684	0.148676	0.558027	2.40895	1.10957	1.67925	1.86359	3.08985	3.37427	1.37271	0.795414	1.16713	1.28465	0.613156	0.559091	1.73558	1.06213	1.13793	0.673785	0.956655
GH_A07G2426	2.98943	1.58232	2.43631	2.56757	4.66837	3.68	3.90654	6.31116	1.88073	0.601243	0.925615	1.26885	1.48645	0.887085	1.70325	2.21924	2.09228	2.8301	0.478627	1.38384	0.666272	1.65628	2.95943	1.58479	3.42859	2.75699	2.11927	0.907087	2.25723	1.88636	2.8	3.75823	3.50938	4.98932	1.98881	0.734296	0.296028	0.90316	0.613164	0.515829	0.877942	0.655836	1.11198	0.598058	2.50959	1.70001	3.23097	0.750299	1.41744
GH_A07G2594	0.087836	0.323073	0.116872	0.106399	0.096505	0.098576	0	0.219953	0.408461	2.51874	1.52448	2.16618	4.6709	4.96751	6.53506	3.02997	1.77224	4.28158	0	0.326942	0.501832	0.155886	0.392325	0.22847	0.12051	0.322725	0.167505	0.124294	0.330912	0	0.372636	0.195189	0.870513	0.520718	0.479916	0.243761	0.162896	0.16864	0.175832	0.154513	0.127791	0.217863	0	0.333081	0.856507	0.815454	0.761164	3.93678	3.30778
GH_A08G0107	24.7001	4.22192	16.4642	18.0527	107.136	107.17	50.1159	118.191	14.3897	0.893324	1.31143	1.81439	3.01094	1.91324	4.25424	13.6059	1.31428	4.22047	2.59689	34.7259	1.21604	0.966702	2.6274	2.138	1.91174	3.50381	3.32186	3.14773	2.23146	5.83653	4.93258	6.11525	1.51459	4.3829	1.47458	9.55803	8.00551	2.90553	2.86176	4.89634	3.59243	2.44298	1.74628	2.54955	2.35861	2.66795	10.5648	0.873769	0.667192
GH_A08G0198	0.416229	0.947749	0.773745	0.357424	1.19335	0.313291	1.63306	0.842397	1.15013	0.667996	0.56876	0.282299	0.19572	0.696174	1.07768	0.319693	0.616276	0.16282	0.571572	0.462128	0.670683	0.83936	0.163911	0.511844	0.513127	0.360132	2.20581	2.41118	0.203818	0.878979	1.45291	1.14498	0.549463	2.73343	0.56014	1.08844	1.5291	0.302072	1.34939	1.09618	0.890335	0.420192	0.728139	1.10826	2.45146	1.99539	1.18269	0.410995	0.676767
GH_A08G0685	1.37127	1.61278	0.390848	3.03213	3.1379	3.2538	2.23033	2.18976	1.60897	0.79388	1.16421	1.03025	1.14647	1.58725	1.34712	4.85715	1.12963	1.0614	0.041024	0.9273	2.63432	2.56929	3.88104	3.71593	1.52726	2.1963	2.02438	1.59247	2.26569	2.65012	2.60949	2.81444	2.20693	3.81515	3.81649	2.23749	0.971342	1.72098	2.55768	2.70828	1.62007	2.3062	2.37597	2.33771	1.6536	2.50054	4.08385	2.03472	1.37417
GH_A08G0986	22.9363	15.9635	12.354	31.5397	19.5032	24.2044	18.611	17.1857	3.77865	2.89198	2.72224	2.9557	8.46032	9.38283	5.06057	14.3327	4.96363	2.11515	4.14226	24.4804	16.9222	14.6454	13.1216	11.987	5.63253	5.50356	13.9575	8.31815	6.28574	10.6237	11.5507	12.736	5.02217	6.66976	4.7285	8.24542	13.0565	4.55088	5.92936	6.53784	9.6647	2.82764	4.41754	3.16896	7.25701	6.72028	13.39	4.29132	4.33319
GH_A08G1161	1.68306	0.642644	2.0774	1.48379	1.4951	1.16229	1.27881	1.71572	1.01506	0.851875	1.1238	0.869369	0.829292	1.25841	0.945553	2.11529	1.12921	0.557503	1.46327	1.50353	3.58683	2.94867	2.27748	2.88922	2.42536	2.6503	4.22828	4.86004	2.08982	3.36654	2.79454	1.712	0.942689	1.93028	0.857112	1.2578	1.17863	1.59429	2.25501	2.7063	2.54308	2.45326	1.18376	2.28505	2.6212	1.7816	1.78528	0.743132	0.573452
GH_A08G1222	81.5673	82.5373	43.7661	58.1205	57.5986	47.461	92.1009	60.2529	108.422	207.036	171.713	196.409	227.746	225.739	297.172	237.311	197.973	225.646	50.0242	66.4973	82.2228	72.6984	80.2608	62.971	60.322	59.2425	40.4122	39.2997	46.3816	32.7858	48.3934	62.8647	32.6801	34.3219	38.3388	67.9521	51.5782	39.0066	81.8878	58.2255	51.905	64.3642	63.8446	71.9464	94.0937	83.3456	77.9192	213.129	146.448
GH_A08G1248	1.3715	0.381376	0.848908	1.302	1.07811	1.66731	2.89272	1.66463	3.27534	1.1729	0.96979	1.30299	1.76487	0.918364	4.72643	1.5149	2.21696	2.92532	0	0.635582	3.67255	2.49444	3.46427	4.27074	5.07914	4.44623	4.75516	4.29216	2.08806	1.02621	2.90454	2.21939	2.8521	1.95832	2.06834	1.2186	0.928005	1.07001	1.85309	1.60876	2.20479	1.4498	1.76287	1.22232	3.36388	3.56467	2.97228	2.62766	0.714671
GH_A08G1341	1.24666	0.843225	0.685136	0.682595	0.744646	0.86746	2.11362	0.993517	0.574128	0.271942	0.239484	0.183043	0.477879	0.614703	0.729987	0.861534	0.585539	1.06981	1.97742	1.16953	0.544209	0.403642	0.452354	0.593874	1.33067	0.564894	1.28992	0.544972	0.580342	0.299147	1.17074	1.68493	0.73569	1.53109	1.02448	1.16209	0.758545	0.437837	0.510681	0.32661	0.297268	0.41053	0.653474	0.233998	0.517867	0.970359	1.23503	0.167641	1.07533
GH_A08G1420	0	0	0.025496	0	0	0	0	0	0.042934	1.08521	0.600869	1.2571	2.46306	1.40472	2.60048	0.790115	1.5601	1.15243	0	0	0	0	0.040351	0	0.035316	0.024985	0	0	0	0	0	0	0	0	0	0	0	0	0.044835	0	0	0	0	0	0.157178	0	0.10148	1.02876	0.935861
GH_A08G1579	0.628284	0.880366	1.18814	0.616611	0.860126	0.376553	1.75319	1.01981	2.02387	3.4879	4.0377	3.59589	17.236	9.4914	11.9043	3.38654	12.3135	7.71345	0.477239	0.942936	0.347599	0.314123	0.525266	0.245814	0.332066	0.58672	0.528806	0.383423	0.343604	0.671431	0.428155	0.91327	0.230765	0.245552	0.251187	0.3103	0.586116	0.722044	0.35732	0.22424	0.251267	0.472217	0.368654	0.370219	1.77795	1.75432	1.85853	10.5379	6.65546
GH_A08G1819	11.3586	9.03241	9.48385	9.65057	11.1859	10.5451	8.8674	8.0911	5.55225	3.15726	3.88507	5.03436	7.22814	5.81881	4.21056	8.08305	7.98036	3.79559	5.88645	10.6465	10.6598	11.3382	11.141	9.53855	7.89688	6.85396	11.4286	7.21186	7.63827	5.31302	10.8748	7.77548	8.81948	8.77721	6.72433	10.5047	7.68043	7.80361	7.68211	7.93465	9.29992	6.34336	6.45941	6.82228	5.69316	9.65576	14.2259	4.33989	6.62214
GH_A08G1907	9.98648	12.1676	12.952	72.5517	75.0868	61.4954	58.928	54.8108	59.5375	67.9402	65.8363	74.4489	111.446	78.2749	102.954	43.9142	52.2646	63.7345	9.564	12.3336	10.6152	9.52369	9.65046	10.2735	13.6747	12.694	8.19576	9.30239	7.74791	5.7977	4.98143	4.8734	6.19275	3.96409	5.85288	5.96823	5.82145	10.2424	23.9617	20.7842	9.29211	48.9261	24.2614	43.0735	25.1888	30.1581	31.7964	72.0415	43.1361
GH_A08G1961	0.33663	0.381094	0.500004	0.466971	0.749838	0.454813	1.1084	1.41875	3.03136	1.36218	1.67722	1.3802	1.58117	1.50089	1.51039	1.04658	1.52838	1.89702	0.528599	0.679289	1.12135	1.57016	1.65201	3.69838	4.12991	4.13436	2.40734	1.91911	2.91055	4.06095	2.78673	3.91567	4.56858	3.79213	3.9599	1.18532	0.724749	1.13937	1.07168	1.35486	1.64917	2.8378	2.60896	2.85817	2.97398	3.65634	2.59667	1.94502	3.13099
GH_A08G2055	9.17271	9.46187	9.92985	5.92711	7.78088	8.42974	3.03189	6.89881	6.64095	2.8681	2.36728	3.20624	2.51156	4.9024	4.67766	15.9097	7.408	2.89339	7.40862	16.0912	7.99766	6.96646	7.66721	5.49442	5.80303	3.75789	5.80392	4.28532	6.26255	3.68922	5.93547	4.96686	8.78577	10.1758	10.6667	11.8581	11.1521	8.01283	4.50507	3.34806	4.85439	2.62052	3.37338	3.64251	4.94009	7.72851	9.62663	1.74579	3.98577
GH_A08G2209	25.5664	23.1925	26.3799	3.27989	6.25188	3.60438	21.4905	16.7385	20.565	48.2577	54.466	53.6107	22.5545	34.733	27.8982	2.48422	4.80631	8.55372	17.2646	23.3081	9.24367	10.6809	10.3584	10.167	13.0076	12.6145	15.9896	25.0008	18.7228	21.7747	20.7596	14.8516	24.7466	10.2799	13.5517	22.9727	28.309	23.6419	6.25445	6.16197	6.60428	3.86063	4.3784	3.63839	20.5323	18.4122	30.8625	25.8311	26.3601
GH_A08G2273	82.2774	34.5806	44.5739	19.2632	111.27	89.7791	141.376	237.297	281.268	31.3215	50.709	65.9457	23.9556	37.9578	67.2297	16.837	10.7082	8.90554	34.0315	230.394	3.39388	5.62303	5.43318	12.4902	12.8937	19.572	11.8283	14.5794	22.024	30.4814	25.6701	61.3793	29.1288	25.342	35.7071	94.8784	62.8613	45.0081	40.3571	48.4719	45.0478	55.3385	25.1553	38.7492	14.6157	27.654	42.5506	14.7192	11.2378
GH_A08G2342	13.9356	8.56908	4.58512	2.89859	30.683	20.976	12.9233	56.124	35.9579	4.98709	4.9436	6.01914	6.79345	9.13583	7.16497	6.16386	1.83204	3.65819	10.5662	72.0436	9.31216	6.66743	7.53182	4.10786	3.81329	2.83108	1.79259	1.3216	4.60373	9.27099	4.97151	13.6861	4.46805	10.1089	8.08314	28.0737	25.4595	13.0558	16.1537	10.568	11.8197	9.25692	3.69201	7.01842	3.58277	7.18034	3.58338	3.25864	4.30811
GH_A08G2452	12.4106	13.5809	11.2016	4.55228	5.67259	3.81963	14.4646	7.39183	22.5979	38.0046	32.9364	44.0957	112.369	71.9922	102.86	99.0464	111.055	83.8385	5.95854	10.9265	2.1684	2.07433	2.24815	4.5039	2.52564	1.68643	2.24122	1.66268	1.68373	3.11851	3.0293	3.15037	1.42716	2.4885	2.57702	10.9761	9.5441	12.5004	4.79056	4.00681	3.2776	13.0466	6.99971	13.811	21.471	15.504	20.3818	83.8279	64.1897
GH_A08G2776	18.7443	10.2262	15.0689	8.17937	10.5431	9.02676	6.17852	6.21072	8.28042	4.98969	5.12878	4.34541	5.3577	4.66792	4.88121	6.14591	4.48549	3.87888	7.3715	20.6374	11.6264	15.9138	9.32697	7.97902	8.57476	7.97245	5.07087	3.89824	6.08884	10.0657	5.45798	6.90098	3.58125	6.02632	4.81195	16.445	16.6718	11.2255	16.2177	13.0211	13.0476	11.7205	10.5969	10.7449	8.4007	8.58128	15.4121	8.65171	9.15825
GH_A08G2820	4.69523	2.473	5.52337	4.02034	3.40591	1.89785	3.87517	2.28087	4.06269	1.6552	2.06406	1.25951	3.46699	3.83293	2.16942	5.31994	4.24041	7.98887	3.88659	6.9741	3.34525	3.39685	2.63741	5.87263	7.10206	6.53736	6.3089	5.91629	5.01192	4.05685	4.06152	3.87201	5.4296	3.65691	3.36912	4.43163	2.73787	4.18017	2.21065	2.49476	2.78571	3.58489	4.22221	4.9713	2.70493	5.19891	6.4992	2.78253	3.26551
GH_A08G2822	0.932167	1.37546	1.55417	3.81549	4.7386	8.14703	4.16527	4.4601	4.01216	2.64812	3.20328	2.42465	3.60709	3.2508	5.47022	15.1457	7.09143	3.66759	0	1.30647	6.00188	8.4473	5.29959	12.6424	5.61267	4.69413	6.38206	0.834505	3.89406	6.09899	9.52137	8.257	9.16294	10.3305	7.55058	1.15341	1.41646	1.21301	3.50975	4.24407	2.82359	3.97215	4.1175	4.28875	5.59604	6.84599	14.6306	5.40281	1.69006
GH_A09G0227	0.003131	0.097882	0	0	0.048347	0.051099	0.327473	0.346289	0.483261	4.0847	2.41686	3.19827	13.1711	10.9523	16.0089	20.1379	18.8936	20.1245	0	0	0	0	0.255597	0.118673	0	0	0	0	0.161325	0.282946	0.053082	0.027712	0.153476	0	0.080472	0.068064	0.048995	0.046998	0.048631	0	0.090432	0.18792	0.008822	0.066031	1.27696	0.438169	0.359859	7.46499	6.38036
GH_A09G0351	2.73923	2.58258	3.74361	10.1196	7.53578	8.10285	12.1254	12.3578	12.5839	22.1852	21.2851	31.0094	57.9581	37.9481	50.5473	49.0541	59.2774	76.8354	0.880697	1.03681	3.33519	2.59043	3.1611	5.09398	1.05505	3.67702	3.95355	2.06136	1.49588	1.49256	2.22712	2.0523	4.59892	2.28883	2.5699	0.785066	0.208766	0.353976	1.77651	1.86999	2.3623	3.47529	2.87887	5.44043	12.6163	6.20244	15.8415	53.1038	26.7952
GH_A09G0690	5.33279	5.81111	5.36619	19.419	23.1072	21.0631	12.042	11.6091	7.06263	5.43918	5.6978	5.84055	10.6688	7.36092	27.346	5.30779	5.80927	6.96472	9.28328	9.52064	34.1661	33.5128	31.9232	15.9663	22.9378	16.9062	24.5708	23.6669	30.3187	15.6571	17.6657	12.3414	13.2762	15.5929	10.2342	10.5917	7.55194	7.7223	23.7515	16.945	21.172	14.5077	20.5952	15.4581	16.0081	10.2538	9.42557	7.28953	10.3564
GH_A09G0706	0	0.080544	0.241506	0.066095	0.04389	0.109213	0.174277	0.223546	0.844299	1.80109	1.62863	1.81788	3.63651	3.74309	3.736	3.51755	2.26016	2.92683	0	0.197831	0.025634	0.092148	0.045921	0	0	0	0.04037	0	0	0.379669	0.046881	0.048949	0.100654	0.067494	0.175484	0	0	0	0.078741	0	0.255424	0	0	0	0.997895	0.215506	0.535465	1.53284	2.34974
GH_A09G0781	0	0	0.062721	0.488133	0.980195	0.897808	1.44085	1.61323	3.15526	5.77927	3.70292	7.62962	9.69445	4.68504	8.83615	7.8984	9.90583	25.5462	0	0	0.116749	0	0	0.075722	0	0.072842	0	0	0	0.138948	0	0.217263	0.11445	0	0.034504	0.289107	0	0.321391	0.426567	0	0	1.21628	1.059	0.762759	3.31154	1.04981	2.07479	10.5644	6.61085
GH_A09G1150	0.189078	0	0.119941	1.93278	3.867	2.34439	19.4058	14.4462	19.3884	32.8616	35.2253	33.7981	36.3156	38.8446	57.346	28.945	27.3196	26.651	0	0.302046	0.022944	0.323825	0.060951	0.222324	0	0.290142	0.691541	0.431237	0.166885	0	0.088591	0	0	0	0.146042	0	0	0	0.232199	0.34052	0	3.32203	0.723244	4.35828	15.8556	9.40529	12.5009	41.169	22.9614
GH_A09G1389	0.530031	0.28686	0.266902	7.60387	10.9788	5.00175	42.7998	31.9388	56.6796	92.332	80.0698	97.6233	167.158	164.118	191.275	78.5983	83.4647	174.893	0	0.958818	0.629501	0.305474	0.278576	0.988811	0.817464	1.15623	1.14368	1.20211	1.34097	1.34861	1.85925	3.52861	2.24103	1.78029	1.62303	0.278141	0.794568	0.662849	0.317904	0.599768	0.383338	12.9473	3.03097	10.9072	46.395	34.2321	24.4429	134.87	100.589
GH_A09G1531	2.74145	5.20765	2.91698	7.13976	7.85843	4.45318	4.27468	5.33699	7.25468	6.95886	5.13578	5.5186	2.38206	1.96518	4.02076	2.11563	5.05711	3.1995	1.21812	2.60107	1.12132	1.04361	1.34047	1.15106	0.480908	0.904792	0.575733	0	1.27034	0.597844	0.996962	0.573597	0.821705	0.236812	0.735202	2.3123	1.80321	3.61325	2.28759	1.75774	0.906166	2.51568	1.37885	3.57785	3.92825	4.09204	1.15928	2.08382	2.09696
GH_A09G1681	0	0	0	0.247073	0.383415	0.575852	0.219165	0.350027	0.190624	1.20214	1.39049	1.64466	1.85245	3.10115	2.10941	7.7653	6.96417	3.75485	0	0	2.21231	1.59109	1.12357	2.46856	0.468592	0.959874	1.42163	2.19366	1.53137	8.52799	9.24622	9.11519	15.7801	15.8082	11.3548	0	0	0	0.234329	0.187822	0.589459	1.83408	0.463239	0.502674	2.24754	0.904471	2.62819	3.8678	8.61816
GH_A09G1743	1.1575	3.44241	1.406	6.09175	8.63673	3.90938	27.6803	23.3452	33.9222	59.9094	56.3754	72.598	156.831	145.356	211.143	275.03	247.912	264.43	1.56955	2.41472	2.68137	3.81076	3.59358	6.61636	6.38145	5.78356	2.80994	2.98604	5.39307	1.7227	2.30004	4.11333	1.53183	1.60064	1.68354	1.24413	1.65448	2.15502	3.52056	3.22515	0.789684	9.99794	5.16517	9.11453	32.0955	20.3087	19.5831	131.212	97.9068
GH_A09G1925	2.6251	1.96624	4.02282	11.0634	8.48576	9.22877	3.61923	4.2642	4.65934	1.08204	0.723031	1.3806	3.93236	1.66093	1.09036	6.02408	2.71131	3.55328	0	0.821518	7.21764	6.1413	5.47805	7.0342	5.78461	5.64486	7.92455	4.26049	1.51186	4.60953	1.61571	3.65101	9.05802	4.36373	4.3285	0.490996	1.25565	1.71335	0.424255	0.82229	2.55252	1.71648	1.88805	1.71546	6.3444	3.40571	7.83318	2.02023	0.842772
GH_A09G2394	21.3894	18.8179	20.8958	24.3475	24.2268	17.3815	30.1883	23.6754	38.8962	54.9172	52.1249	55.6339	25.2656	27.6717	34.8081	11.5797	12.4064	11.6579	20.5442	19.751	16.2953	21.574	19.7603	18.9796	24.2391	20.334	15.9678	23.8391	19.7797	23.1156	18.7405	22.042	13.8993	17.6164	19.2653	10.3468	13.0496	16.5295	24.679	15.8194	14.9622	28.8499	20.1258	26.2741	34.0323	25.2695	24.4868	31.8073	18.7126
GH_A10G0379	0.06676	0.030391	0.267599	0.078354	0.048351	0	4.04267	2.94461	2.80038	6.83306	7.5543	8.40285	9.72047	6.77532	12.8108	17.0397	12.4556	17.7325	0	0	0	0.148772	0.159465	0	0.225339	0.108936	0.290645	0.099196	0.425321	0	0.243195	0.236517	0.44705	0.428278	0.141499	0.34989	0.245108	0.211247	0.147481	0.190203	0	0.608467	0.089365	0.224997	2.71091	2.32061	2.28925	7.58882	4.27067
GH_A10G0415	0.083661	0.094839	0.169159	0.430336	0.558677	0.514614	0.179646	0.189661	0.572624	0.390232	0.486567	0.245271	0.269097	0.456019	1.75354	4.59438	2.32584	2.21696	0.184598	0.109257	0.45387	0.481718	0.49718	1.39174	0.593154	0.596487	0.543973	0.642858	1.51791	1.15269	0.870928	1.11187	1.12332	1.79304	2.06414	0.028206	0.250887	0.139439	0.314234	0.316126	0.227088	0.739636	0.484307	0.619186	1.27458	0.950022	1.19807	0.523209	0.92871
GH_A10G0591	8.77589	7.20464	10.8901	12.7541	19.9823	15.7341	10.7087	14.2173	3.89062	2.52332	2.64894	3.27058	3.16395	4.94454	5.13106	7.95304	5.60582	7.43184	4.04623	8.27858	5.13408	6.79762	6.54153	6.93597	6.97764	6.67157	10.6533	5.38605	4.57846	3.28506	4.37768	4.28008	5.88674	5.44159	5.16874	10.0833	6.87474	6.82121	6.68034	11.5976	10.2172	5.92884	4.45783	5.30143	4.84558	3.86891	8.4743	2.84032	5.05707
GH_A10G1035	0.165507	0.221197	0	5.17827	6.89394	5.09087	22.6844	16.3313	23.0725	46.371	35.9383	47.0385	41.8225	36.9419	40.1009	4.56112	5.3474	6.49048	0	0.202201	0	0.058138	0	0.097453	0.134818	0	0.18565	0	0.647801	0.132672	0	0.203597	0.742999	0.075723	0	0	0.14111	0.048611	0.489588	0.552675	0.072197	5.07724	2.04091	5.36113	13.0144	14.5758	13.1639	31.4789	20.5873
GH_A10G1273	0.106577	0.097802	0	0.171241	0.063798	0.067062	1.91243	0.991596	1.63254	3.76762	3.97937	4.7157	12.1381	8.49101	9.59659	14.3652	17.5208	15.0969	0	0.110842	0	0	0	0	0.1181	0.160028	0.060232	0.202004	0	0.064159	0.034263	0	0.10546	0.105692	0	0	0	0	0.032896	0	0	0.502105	0.107779	0.362745	1.52799	1.24185	0.951824	4.19822	5.22128
GH_A10G1414	4.41339	4.54995	3.74724	2.46157	2.78208	1.83597	5.20467	4.24209	6.29777	16.6002	11.4725	14.9157	27.743	25.5991	29.951	19.5583	23.7215	26.7004	5.15722	4.15217	3.36397	3.85378	3.8474	4.82034	4.31748	5.37854	3.89852	5.3417	6.11484	5.17205	5.39258	4.462	3.54302	4.28839	4.11686	3.9678	5.1058	4.22648	4.18193	3.9919	3.91528	6.60702	4.25342	5.33462	6.74066	5.28408	5.4162	18.4106	18.8265
GH_A10G1561	0.109255	0.046481	0	0.061758	0	0.082988	0.476323	0.401686	0.286235	2.34437	1.81492	1.44006	1.06143	2.19276	1.67996	1.68647	2.00495	2.18607	0	0	0	0	0.099429	0.140323	0	0	0	0.100224	0	0	0	0.047901	0.150995	0	0	0	0	0.170807	0.059735	0	0.425385	0.081141	0	0.036013	0.515534	0.339123	0.330461	0.873048	1.79351
GH_A10G1596	0.737112	0.811182	0.290426	0.043731	0.259016	0.068117	1.48323	0.308712	3.35703	29.8323	17.8319	27.9059	85.4438	44.193	61.2624	10.5113	14.2473	14.9046	0.376227	0.825074	0.054581	0.107613	0	0.080181	0.096698	0	0	0.287763	0.126679	0.272465	0.316161	0.486985	0	0.077129	0.431927	0.497639	0.38009	0.51021	0	0.045164	0.064808	0.361841	0.04738	0.388147	7.35277	1.74613	4.99906	51.6949	53.1713
GH_A10G1626	0.066627	0	0	0.138106	0.788222	0.703632	33.5113	25.5882	27.9517	123.629	108.829	140.078	475.275	342.555	431.494	1354.35	1141.79	1160.12	0	0	0.14812	0.175603	0.084571	0	0	0	0	0	0	0	0.067916	0.078193	0	0.069319	0	0	0.137513	0.257903	0	0	0	2.25906	0.274665	2.59719	38.8234	21.5095	33.4814	363.832	262.867
GH_A10G1627	25.0058	26.173	24.7985	60.8235	66.4769	49.711	54.5283	53.5555	70.9475	100.469	111.524	111.924	95.9737	111.237	173.019	20.5868	24.4426	55.4587	5.86514	13.0403	29.6473	21.6087	38.9043	23.41	29.9059	27.3371	11.3307	10.1276	18.2514	10.6679	11.2513	13.6088	14.196	11.2927	10.9387	19.6336	13.7709	19.8352	25.363	14.9885	21.0749	36.2768	28.4339	38.167	54.4215	41.3599	54.358	161.931	75.2365
GH_A10G1678	1.074	1.2449	1.13462	0.444584	0.315957	0.307274	0.410848	0.801494	1.33088	1.42144	2.81768	2.65857	3.9835	2.28587	3.92934	0.828841	1.24274	2.48057	1.6961	0.778947	1.22151	0.509095	0.879391	0.808345	0.860497	1.05155	0.54392	0.752922	1.20609	1.36096	0.532515	1.48422	0.71281	0.398132	0.754397	0.119302	1.08471	0.811451	0.487193	0.531341	0.389615	1.13543	0.7007	0.595759	1.34554	0.811748	0.917788	3.3178	1.44417
GH_A10G1798	55.367	29.8552	51.3796	28.5136	69.9961	79.6959	68.8675	83.7574	46.8493	19.6319	13.1743	16.5407	22.0876	17.755	21.6896	15.9913	21.4688	20.499	15.0602	123.087	17.6743	9.20927	11.8541	21.9459	29.1647	25.7013	12.9503	16.3326	27.2564	20.5964	35.2674	38.9399	32.1145	28.4607	22.3139	55.202	43.6954	25.6229	18.6939	28.6583	45.1289	10.909	20.6339	16.4001	27.1976	38.677	51.1712	18.7522	15.0458
GH_A10G1902	0.73559	0.43674	0.294307	8.73734	7.79977	6.62171	6.85446	6.73083	1.69826	2.18549	1.7594	0.929325	29.1076	4.77672	4.18894	30.3259	12.8297	10.3704	1.19799	0.2268	1.97213	3.10893	1.75437	11.2146	4.85622	3.49966	10.1335	13.5549	3.48851	4.04034	4.53521	3.53585	7.53895	5.61125	5.17153	0.209535	0.21028	0.383609	1.13224	0.613216	1.09892	1.22419	0.663185	1.63652	3.65518	2.09573	6.64661	2.28103	0.873164
GH_A10G2168	3.71949	2.55937	5.3126	6.71516	5.78487	5.25431	3.43489	2.98184	0.923917	0.811134	1.59789	0.908978	1.55606	2.94283	0.636063	4.92184	2.39024	2.52105	2.64161	2.58271	2.64834	2.5606	2.46878	3.80926	2.07331	2.41119	2.79999	2.43863	1.53327	1.40698	1.6518	1.69334	2.82232	3.73101	3.6353	4.48181	3.83341	2.28838	2.95288	2.31422	2.11476	3.02679	2.00208	3.39438	4.27503	3.01841	4.7349	2.13023	3.37461
GH_A10G2349	0	0	0	0.035522	0.062808	0.093862	0.202786	0.126911	0.134614	1.00539	0.473981	0.274782	3.91867	3.45361	6.32978	7.80234	11.0356	6.89474	0	0	0.081586	0.081435	0.08547	0.097103	0.200645	0.191467	0.14469	0	0	0	0.164066	0.078136	0.147578	0	0.053239	0	0	0	0.036174	0	0	0.152202	0	0	0.05575	0.098257	0.09417	3.65313	1.29111
GH_A10G2365	4.04512	4.39832	6.35125	2.59709	2.42087	2.68296	6.17741	3.96445	8.69809	6.46191	5.6636	5.53416	7.52435	10.3743	10.0795	4.91849	8.43718	12.3541	6.55554	5.21315	6.98182	9.18188	11.5818	14.9694	21.3154	20.0272	11.4171	18.5388	26.5278	17.8822	19.7571	14.046	13.8325	11.8586	12.309	7.29993	9.12716	6.98993	6.5782	11.8935	8.18141	15.4261	11.5779	11.0297	11.8447	13.6547	13.1653	8.83639	12.4162
GH_A10G2419	0.702412	0.34438	0.722621	0.630132	1.27523	0.641291	1.71416	1.44537	3.19524	9.1809	5.64637	8.30612	19.9765	14.1918	15.2296	11.8396	16.4757	20.8968	0.401645	0.296613	0.123402	0.423142	0.370354	0.333272	0.46264	0.855251	0.850403	0.326286	0.087743	0.493741	0.278504	0.233336	0.744207	0.333133	0.373218	0.65784	0.686449	0.305641	0.502193	0.535562	0.152027	0.990125	0.323722	1.20065	3.31053	3.00258	3.02208	11.6205	8.35134
GH_A10G2586	4.2152	1.68851	4.06629	11.8636	16.9482	23.9619	7.63703	9.50674	1.86618	0.505389	0.664503	0.412665	1.34194	0.348231	0.808844	3.14101	0.903233	0.450741	0.835744	5.50486	8.76571	5.85173	5.99479	1.69015	0.875553	1.36146	1.89944	1.74163	0.249367	0.285811	0.394809	1.09054	0.702544	0.718745	0.552212	2.26967	1.72854	1.10888	3.47224	7.81613	14.8702	0.584985	0.896208	1.05132	1.20903	0.792719	5.59864	0.23538	0.304351
GH_A11G0008	0.794626	0.742887	0.566549	4.58492	3.71145	3.09501	5.13151	5.80059	6.7014	6.35576	15.4332	5.62742	0.901997	1.26124	0.410214	0.118033	0	0.174033	0.636802	0.497945	4.41116	7.20144	4.81885	3.25313	5.55923	5.016	4.91903	1.18478	1.76846	0.778224	0.350637	0.301354	0.116149	0.469559	0.442143	0.116069	2.74322	0.76036	4.10379	1.67585	2.93887	3.09029	1.74407	5.0596	2.96633	2.27035	0.827009	0.212148	1.40305
GH_A11G0055	0.642066	0.742968	1.39454	1.11583	2.1563	0.982904	4.3285	4.09164	4.19558	7.97255	5.76611	7.31318	11.1748	8.35641	7.62251	0.899539	1.0838	1.85213	0	0.407426	1.4549	0.906517	0.53207	1.60983	1.54435	0.883013	0.386231	0.202265	1.1574	0.562369	0.47088	0.424638	1.13142	0.132263	0.55119	0.764646	0.510738	0.487585	1.73744	0.451326	0.873303	0.80484	0.079094	1.86141	2.56205	1.61291	3.42032	5.95326	1.94962
GH_A11G0105	46.4335	45.3465	46.3894	15.0158	22.5324	18.4379	30.8825	29.0127	46.3613	59.2893	57.9995	63.728	123.899	75.0894	120.051	132.229	136.937	148.122	23.1881	57.4578	21.7828	18.5635	25.9191	14.8169	18.7714	19.7233	9.90162	8.3989	10.9489	7.86827	12.4283	14.9026	13.0852	8.93581	10.5316	47.9152	32.3991	35.35	18.8925	14.1231	14.0425	12.7884	16.2137	19.0282	29.5084	27.1515	25.6687	102.171	41.2767
GH_A11G0560	13.4727	3.60851	13.0822	9.38294	39.6848	40.3124	24.6891	50.1595	11.9697	0.604771	1.31194	1.78271	1.87143	0.456938	2.24155	3.49096	0.320965	1.19886	0.349372	15.331	4.62143	2.82885	2.90237	1.59423	1.83522	3.03105	1.37731	2.75999	4.09389	1.58837	3.44331	3.25962	0.798241	2.49261	0.748495	7.79686	5.48446	1.53302	3.50672	13.8177	15.7595	4.21119	2.22769	2.33751	3.96241	3.74841	18.4403	1.35092	0.669513
GH_A11G0723	0	0.282423	0.169288	7.45721	5.05486	16.2329	2.75389	2.43517	0.839598	3.76499	4.88806	2.22536	5.81424	0.408974	3.27961	14.3663	7.7886	0.294152	0	0.060606	0.607679	0.052867	0.189191	4.0506	0.630722	0.36509	1.69596	0.840599	0.659884	0.451061	0.356012	0.681268	0.771788	0	0.323149	0.147591	1.79703	0.404866	0.531304	0.523269	0.221593	0.518515	0.237967	0.308325	1.58347	0.272294	7.99932	0.794465	0.173258
GH_A11G0788	2.83574	3.40293	4.129	1.26206	1.08205	0.583297	2.70876	2.90388	2.56781	1.29317	1.3304	1.67874	1.94396	2.19895	1.57174	0.960986	2.00532	2.06718	1.97459	3.29302	1.90459	1.37717	1.1689	3.64238	3.88664	2.8708	3.17204	3.20815	2.88408	2.88567	3.28918	2.62461	3.69655	3.0675	3.14893	2.7179	1.99428	2.69117	1.63628	1.48215	1.6868	2.31194	1.20076	1.45425	3.12328	2.7517	2.37117	1.84737	1.68433
GH_A11G0806	0.530387	0.221708	0.371145	0.231876	0.099698	0.316876	0.38837	0.356852	1.09393	1.1401	1.59559	0.928656	0.345022	0.236714	0.076446	0.129266	0.10977	0.108509	0.277429	0.036326	0.324649	0.100578	0.084121	0.463947	0.275823	0.265271	0.237732	0.062465	0.200308	0	0.153322	0.256849	0.024643	0.238491	0.090304	0.084392	0	0.125083	0.026223	0.088961	0.156322	0.073882	0.215409	0.110866	0.291283	0.400394	0.504761	0.285332	0
GH_A11G0982	1.32819	0.716221	1.99949	0.588395	0.976149	1.72116	0.923346	1.78907	0.473236	0.091208	0.173454	0.100041	0.535592	0.737886	0.217262	0.617834	1.01379	0.645097	1.51544	1.54681	1.64428	1.4994	1.3568	0.719661	0.87217	0.710932	1.18588	1.01267	0.277372	0.579616	0.989618	0.607826	0.436742	0.619454	0.704429	0.738476	1.25439	1.06723	1.42434	0.818212	1.4826	1.37872	1.91885	0.911567	0.870859	0.62955	1.49825	0.91707	0.357148
GH_A11G1087	25.9093	25.7536	26.0089	81.6675	72.9422	79.9081	58.6601	59.3652	42.544	15.0061	17.8469	15.7999	20.7922	17.0172	20.5401	48.8151	21.2589	15.1101	16.4218	20.0548	47.3005	69.521	52.3385	57.8389	41.512	35.1283	30.5904	16.7069	16.4024	11.733	12.6584	14.8348	12.0287	19.0669	25.7567	19.4659	25.0055	21.2701	12.0794	14.6765	15.0304	13.9133	12.3297	22.533	23.1717	34.3777	45.3242	11.7686	10.6205
GH_A11G1144	0.080874	0.080796	0.247295	1.62972	2.04439	1.01299	8.19196	5.80794	10.6749	17.4425	18.4853	18.7304	21.1341	19.2966	23.1933	7.91932	4.98494	11.1539	0	0.152384	0.511665	0.207987	0.419774	0.390708	0.740048	0.580204	0.184623	0.811903	0.56868	0.09686	0.947648	0.396289	0.898791	0.788144	0.915652	0.571378	0.518049	0.224383	0.890606	0.771708	0.417673	2.05538	1.0625	2.10633	7.50597	4.76354	7.27442	18.4683	9.50785
GH_A11G1309	3.12202	3.38943	3.10258	2.45817	2.91281	2.25043	4.13584	2.94675	5.05709	10.4379	8.57349	10.6884	16.06	16.2795	17.689	23.8857	16.0822	17.5155	2.64394	2.65516	7.19321	6.48594	6.89095	4.80878	4.52626	5.49599	3.434	2.24339	3.08924	3.2533	3.18961	3.76358	3.08729	4.1673	4.2497	1.88843	3.14645	2.64032	3.71192	3.4503	4.2483	4.44887	2.79425	5.0064	5.31826	4.36775	4.07587	11.6522	8.8565
GH_A11G1378	6.38767	3.71013	6.2877	9.27298	12.6673	8.55413	5.82008	4.99956	6.21574	2.83275	1.9757	2.37072	3.44092	3.64842	4.00133	2.2207	4.65441	7.27088	0.642441	7.25149	15.3432	15.1125	14.3453	11.1288	16.8206	10.9681	7.45717	4.0269	5.06687	5.16965	8.19811	8.73375	12.757	12.3376	7.00004	3.66139	5.04768	3.34105	8.54958	10.6291	12.0037	4.49636	4.51777	5.54417	4.22349	6.62771	5.90575	2.55633	3.41848
GH_A11G1594	0.215941	0.202664	0.094082	0.305135	0.089613	0.141791	0.160467	0.428638	0.278954	1.65375	0.992552	1.98693	3.36328	2.9326	5.50224	4.4683	5.60741	5.00925	0	0.355772	0.291241	0.280504	0.213582	0.156038	0.509942	0.096826	0.464673	0.329024	0.410862	0.278801	0.433615	0.48021	0.45278	0.514612	0.636618	0.043472	0.082218	0.057055	0.399663	0	0.409263	0.828815	0	0.693476	0.258888	0.212865	0.78291	3.52306	0.974922
GH_A11G1890	7.11846	8.48211	15.7389	9.71617	7.29381	7.40885	2.52864	2.11264	3.19095	1.23842	3.35224	1.60017	3.55084	2.8106	1.53504	0.917441	2.77632	3.39341	8.49288	8.7211	5.33565	6.71103	3.72646	2.32035	4.17388	3.45061	5.5487	4.20217	1.93347	2.77313	1.60071	2.70092	2.0659	2.42189	3.14124	20.7129	16.895	14.6595	9.33964	14.7634	13.033	10.0198	10.1434	8.18784	3.81067	4.27272	5.41787	3.90772	2.47135
GH_A11G2054	57.6924	54.051	47.573	70.8555	72.297	66.9669	85.324	78.6071	81.0346	122.97	119.149	131.67	271.197	189.4	297.09	159.447	232.19	357.259	19.6806	35.2453	70.1812	54.7754	63.4247	36.1666	41.6019	39.5595	42.4166	28.3566	25.5776	10.5828	19.1394	21.6849	28.7223	19.5903	20.7106	49.6875	26.2607	43.886	53.5426	50.8842	64.496	46.0295	55.5141	57.587	56.9321	50.8447	53.7623	304.456	109.249
GH_A11G2098	4.89867	3.36829	3.99171	4.9914	9.28929	10.9315	4.79922	7.40935	3.17507	1.43793	2.12194	2.35933	2.9861	2.89641	3.4788	4.86683	2.49635	0.769811	1.94111	8.84524	4.16727	4.06071	4.3373	4.44441	2.58806	1.8012	1.13979	1.89861	1.50594	3.21995	2.2575	2.70787	3.09982	3.90107	1.48916	5.45517	3.92198	4.72912	7.59807	8.5849	11.2108	2.11534	2.8615	4.13547	2.56121	3.85797	11.0399	2.37539	1.71747
GH_A11G2205	0.12682	0.526358	0.401528	0.295795	0.337717	0.109224	3.79685	4.85138	6.45523	11.7985	10.0488	10.6125	30.5256	22.1429	28.7893	30.6592	32.3046	38.2938	0	0.14931	0.144017	0.377626	0.38937	0	1.39915	0.136347	0.371009	0.452636	1.03727	0.431634	0.628823	1.84126	0.762228	0.70499	0.452096	0.41629	0.099736	0.259603	0.27683	0.115533	0	0	0	0.161072	5.20987	3.36231	3.01511	17.6098	15.8408
GH_A11G2221	2.17856	1.45545	1.7937	1.45696	3.11726	2.98013	4.66243	4.91924	3.55111	5.32794	4.03778	5.5096	9.23766	13.2064	14.1636	19.4957	12.2244	5.27262	0.908216	4.4136	1.26633	1.22468	1.33607	1.41685	0.734729	0.791302	0.45773	0.537939	0.709533	1.49989	1.16609	1.14201	0.832938	1.21989	1.29116	2.59312	1.62332	1.13224	1.2865	1.40581	1.43777	1.17289	1.53168	1.21261	2.15138	1.61852	2.10662	11.0759	8.50561
GH_A11G3100	0.023369	0	0.030088	0.125444	0.11966	0.034428	1.14972	1.08022	1.79555	3.65732	3.089	3.62141	1.80836	1.05202	2.30778	0.18077	0.290684	0.163381	0	0	0.338259	0.17027	0.13605	0.236628	0.428923	0.210891	0.118479	0.356799	0.227776	0.299869	0.165671	0.4884	0.218377	0.168501	0.196403	0	0	0	0.180288	0.211073	0.155803	0.76055	0.166733	0.296371	1.28025	1.58238	1.28503	1.15559	1.40576
GH_A11G3518	0.1821	0.134228	0.077456	0.194341	0.979518	0.356458	1.30088	1.40311	2.551	5.12097	4.33413	4.05079	3.52438	2.43221	3.61486	0.4483	0.750324	0.557137	0.069557	0.33593	1.58653	1.3881	2.44037	1.05509	1.75413	2.23027	0.385437	0.512555	1.16132	0.888538	0.686771	0.475629	0.179424	0.910541	0.532725	0.177574	0.076738	0.101568	1.17492	1.83941	1.16603	1.73929	1.60661	1.19748	1.63013	1.6977	1.2533	1.45597	1.13305
GH_A11G3520	0	0	0	0	0	0	0	0.181545	0.171829	0.73332	0.653228	0.871344	0.831462	0.878393	0.252455	0	0	0.03727	0	0	0	0	0	0	0.091252	0	0	0.363066	0	0	0	0	0	0	0	0	0	0	0.206627	0.057313	0	0.684492	0	0.096762	0.211289	0.212101	0.282958	0.477401	0.608624
GH_A12G0039	4.2789	2.16865	5.99501	6.07479	3.83776	4.57997	4.13086	4.36663	2.75112	1.81383	1.40015	2.78557	1.80502	2.80901	3.14842	3.70555	7.68731	7.0873	5.24044	3.98485	5.38381	5.15516	3.80452	6.60654	9.34931	6.62437	11.0976	10.5767	7.34685	5.1895	6.12784	6.36256	10.6971	10.7705	8.92371	5.04102	4.08481	3.98247	6.01561	5.7253	6.59612	3.42546	5.81729	2.97198	3.57215	5.76766	7.62858	2.47063	4.85449
GH_A12G0132	0	0	0	0.438151	0	0.773391	7.16798	6.62188	5.98519	14.2388	11.261	17.3573	13.3947	11.3898	20.09	1.41352	0.591438	5.79569	0	0	0	0	0	0	0	0	0	0	0	0	0	0	0	0	0	0	0.098695	0	0	0	0	2.45714	0.20088	1.13402	3.03187	4.17532	2.85874	11.6393	7.22891
GH_A12G0155	4.27159	4.33995	3.448	14.0916	13.6845	21.6271	7.22253	6.2386	3.40558	6.79015	6.0531	6.55468	15.0323	4.71573	11.798	53.469	28.8828	19.2932	1.69771	3.10854	5.4292	6.12679	6.37086	18.0539	3.71278	3.21483	4.42717	4.73265	2.15916	1.9484	2.12026	4.26848	5.76515	3.30184	3.7224	3.94251	3.42385	3.95079	5.82751	4.86049	3.4336	3.24739	3.8467	5.18012	3.00047	2.22311	33.264	7.70699	7.22046
GH_A12G0607	0.512697	0.554925	0.445199	1.0613	1.4025	1.15287	1.15447	0.866484	1.29162	2.82278	3.34511	2.09882	2.09727	0.841202	1.30503	2.3311	0.84489	0.940907	0.381666	0.454135	1.3652	1.40401	1.25544	1.25201	1.23412	1.05784	1.16992	0.794932	1.58523	1.1361	1.19236	1.61311	0.476341	0.877724	0.926565	0.716303	1.12328	0.798613	0.56543	0.553938	0.531585	0.935694	0.795633	1.75603	1.32788	1.20101	0.864166	0.730025	0.70384
GH_A12G1244	45.9551	6.81348	31.551	49.9532	129.351	155.282	76.8647	126.691	25.4685	0.808147	1.4932	4.01395	4.30684	1.47271	6.16311	4.1125	0.986598	3.11353	0	29.0026	4.14062	1.25958	2.88733	1.6636	1.07147	0.413165	0.747633	0.551968	5.41349	3.22154	10.0137	5.85547	1.22353	2.54088	1.61598	13.8345	11.6557	2.6523	6.00851	45.2846	52.1973	5.5264	2.88915	3.65051	9.87682	13.7364	51.4243	0.714914	1.06159
GH_A12G1362	0	0	0	0	0	0	0.330481	0.866498	1.35654	3.2081	3.8091	4.60895	0.550534	0.43266	1.0615	0.432236	0	0.376845	0	0	0	0	0	0	0	0.183986	0	0	0	0.79077	0	0.227172	0	0.47603	0	0	0	0	0	0	0	0	0	0	1.19633	0.259034	1.16691	0	0
GH_A12G1508	1.32757	2.10187	2.36288	1.20477	1.13786	1.31331	1.17917	1.50465	2.14912	6.01795	4.81904	6.98683	8.21007	9.22469	9.48349	5.93732	4.33814	6.51109	0.880531	1.64864	2.44543	2.99807	2.51362	1.71996	1.56081	2.35808	1.53286	2.95245	2.28243	1.51275	1.97481	1.76981	1.32359	1.6788	2.04595	2.83612	2.12873	2.74274	2.90285	3.38161	3.31135	3.09121	2.67426	2.91083	3.48892	3.01275	1.77044	7.16667	6.33579
GH_A12G1852	1.87615	3.31616	1.9709	4.70274	6.48456	5.30781	3.14753	2.62761	3.39353	1.33261	1.30662	1.79057	1.45354	3.20182	1.36131	6.63166	3.88105	2.37128	1.09547	3.899	8.95222	8.84152	6.16533	8.70347	7.84944	8.62177	6.66295	4.0096	4.76444	3.49671	5.56954	4.48661	7.035	7.6916	7.6281	3.61896	3.21021	2.23428	6.1439	5.80301	8.15376	3.91751	5.88327	6.04192	3.32118	5.87446	6.18922	1.90686	2.5219
GH_A12G2038	1.28763	0.743458	0.728361	2.70889	2.46817	1.12854	3.15407	2.75908	10.6577	7.12227	5.07521	10.0437	8.24632	5.9766	7.84983	4.01297	3.01674	2.32599	0.285112	1.10213	0.760343	0.211812	0.184545	0.681824	0.485054	0.373046	0.222072	0.322717	0.42231	0.942498	0.55061	1.15866	2.09331	1.0631	0.96749	0.774407	0.160522	1.85366	1.27857	0.605981	1.60333	2.69183	3.02288	2.23152	2.89525	2.83468	3.8426	4.84716	3.65895
GH_A12G2350	4.58314	1.15397	4.85038	10.2724	16.148	9.15253	12.568	19.2992	4.00989	0.404963	0.579716	0.818141	0.256418	0.356079	0.530914	0.153859	0.038977	0.219025	0.433299	4.68234	1.0604	0.227932	0.217289	0.209475	0.762875	0.288617	0.388971	0.707512	3.69253	0.308035	0.780374	0.764985	0	0.05682	0.034348	0.740004	0.331283	0.441781	0.617978	1.55681	2.54604	0.832757	2.3957	1.8346	4.63051	3.82425	11.1465	0	0
GH_A12G2351	16.0925	4.48101	12.9542	16.581	28.7818	24.1817	21.5137	28.1105	12.2525	1.58538	2.14784	1.73326	1.72597	1.07936	1.81421	2.89794	0.913175	0.930724	3.54549	40.4829	3.31983	0.834809	0.969127	3.01966	1.66278	1.68596	2.16307	1.98907	5.30702	1.99913	0.931158	1.89836	0.655366	1.52812	0.969062	5.86177	6.0669	5.13749	2.9179	4.09396	6.34075	3.29482	4.6148	5.18249	10.0093	8.80073	29.6797	0.63383	1.07705
GH_A12G2576	0.712376	0.955012	0.702355	7.13961	8.68637	7.26418	6.01462	4.35077	5.29579	14.0136	11.8383	13.7071	5.33309	8.45792	12.4498	2.39028	2.43073	2.95251	0.662715	0.494148	5.27355	4.72833	5.04887	2.14533	1.79302	1.616	2.3655	1.74102	1.40495	1.1883	0.533112	0.690862	0.760422	0.520183	0.383461	0.859505	1.00456	0.664077	4.7665	7.35875	5.84395	3.33234	2.36488	2.87904	3.82048	3.02357	4.09579	5.98406	2.55156
GH_A12G2676	0.062124	0.042009	0.033146	0.041909	0.113116	0.011446	0.1797	0.233355	0.067349	0.968839	1.38392	1.15822	0.88497	1.6879	1.56316	1.02716	1.05732	1.20417	0	0.017444	0.05086	0	0.108821	0.12066	0.22802	0.058612	0.182946	0	0.139752	0.316999	0.077473	0.167312	0.141305	0.093401	0.183422	0	0.144982	0.027717	0.078381	0.048928	0.059973	0.114112	0.039368	0.115883	0.129766	0.303216	0.189869	0.960818	1.50496
GH_A12G2813	1.11684	1.53797	1.41538	5.34854	7.09301	9.72023	1.82252	2.91707	1.02787	1.07363	1.23776	1.04728	0.318321	0.59532	0.421923	11.7305	7.11978	1.19801	0.056308	1.34463	1.49461	1.46789	1.60344	11.8334	0.768901	0.920446	1.40095	0.670446	0	0.586177	0.370933	0.564945	1.0876	0.962313	1.17459	0.849265	1.16185	1.2883	2.37897	1.39156	1.947	0.963129	1.49273	1.53659	0.911101	0.699777	16.4251	0.865145	0.594722
GH_A12G2816	0	0	0	0	0	0	0	0	0.107783	0.738812	0.646486	1.1402	4.79407	3.57983	4.75489	3.93407	3.70361	3.55398	0	0	0	0	0	0	0	0	0	0	0	0	0	0	0	0	0	0	0	0	0	0	0	0	0	0	0.236786	0	0.044488	2.90399	2.62308
GH_A12G2928	0	0	0	0.018665	0.041381	0	9.16978	4.81359	13.5708	25.4122	21.5169	27.5198	14.7143	15.0314	18.7392	4.43482	6.07593	7.10615	0	0	0.028391	0	0	0	0	0	0	0	0	0	0	0	0	0	0	0	0	0	0	0	0	1.52842	0.119414	1.19046	9.38335	7.52803	5.65104	12.8486	11.1013
GH_A13G0135	0.090052	0.213647	0.044972	0.899983	0.383768	0.549424	0.33291	0.51632	0.743329	0	0.406299	0.349048	0.23557	0.179912	0.1182	6.54715	2.97285	0.826969	0.198365	0.121422	0.335502	0.561635	0.211432	1.55917	0.210963	0.466146	0.878046	0.239395	0.169019	0.032993	0.264336	0.164104	0.039538	0.218798	0.137864	0.181293	0.145608	0.252833	0.110365	0.44986	0.569	0.560273	0.328423	0.308669	0.372442	0.579834	1.3895	0.067299	0.058852
GH_A13G0154	47.0073	18.0317	19.3567	9.42409	76.3807	54.1316	45.4894	98.2967	104.079	14.1734	18.811	24.048	15.8557	9.82535	20.6154	13.9783	1.90725	5.71075	27.3105	152.154	5.75607	6.30121	6.58777	3.73049	4.5837	5.6153	2.28205	4.10256	7.50941	23.5142	7.81683	28.0354	3.55009	11.3064	5.95452	71.8386	73.7515	34.3842	26.8337	40.7395	32.3262	27.7795	12.3282	27.009	6.90304	16.2154	19.6169	5.63595	9.32852
GH_A13G0387	0.607327	0.090306	0.38792	0.752277	0.244147	0.142195	2.28344	2.23277	1.37024	10.9311	9.46288	15.8529	27.2535	27.1376	31.109	24.2182	17.0951	33.9385	1.10495	0.501611	0.664246	0.503476	0.21358	0.5237	0.28199	1.19446	0.887991	1.98595	0.362717	0.360905	0.873287	0.558675	0.520291	0.865606	0.714734	0.142361	0.337284	0.381964	0.439959	0.180911	0	0.770733	0.580713	0.91969	2.25623	0.934979	1.74165	21.227	18.1609
GH_A13G0438	0	0	0	0	0.150164	0.190164	0.691456	1.13396	1.39694	1.75862	1.16149	1.59462	2.70136	2.2266	2.66634	2.29245	0.653601	1.48297	0	0.087761	0	0	0.032923	0.03608	0.134389	0	0	0	0	0	0	0.068792	0.033697	0	0	0	0	0	0	0.063948	0	0.025653	0.032529	0	0.520338	0.9936	0.351624	1.38429	1.07581
GH_A13G0783	28.0005	23.0673	24.0368	13.8306	21.0788	14.3844	23.2298	23.1656	48.8311	23.6039	21.5618	20.2746	48.09	50.3595	41.365	45.8097	58.6854	58.9977	12.6105	15.545	54.823	52.8469	48.7513	65.3751	85.5721	73.0383	43.6039	42.6386	52.9878	70.4034	84.0297	94.4137	89.3816	67.4659	63.5366	25.4942	29.9291	22.9996	34.244	33.7148	40.3634	34.2738	25.3736	27.2136	38.2221	53.7493	54.0144	46.2354	33.9941
GH_A13G0811	0.668792	0.471812	0.33585	0.445162	0.56347	0.767749	0.420297	0.485142	0.613866	0.525445	0.384216	0.613216	0.199249	0.370205	2.04499	1.05575	1.62022	1.45987	0.72842	1.01009	0.614947	0.511094	2.05124	0.884994	0.494736	0.924125	1.40884	1.24392	1.42972	1.50875	0.369414	0.740569	1.35595	1.02901	0.666467	0.533982	0.628925	0.46685	0.85749	0.44913	0.375917	0.952987	0.917663	0.37356	0.565873	0.307675	1.1748	1.28044	1.32949
GH_A13G0829	0.102771	0	0	1.04896	1.43112	1.44681	8.60923	8.65768	11.4528	21.5213	18.8406	21.7622	7.06817	9.0682	10.3493	4.89842	4.54162	6.85348	0	0	0.034709	0.240103	0.049947	0	0	0.060539	0.014855	0	0	0	0.111827	0	0	0	0	0.042632	0	0.044507	0.20246	0.065832	0	4.02306	1.10893	3.19737	7.96824	5.71836	6.81077	8.18432	3.67963
GH_A13G0830	0.16463	0.073702	0	4.80991	7.85258	3.64169	20.1589	15.0075	31.087	55.5362	43.6877	45.0809	15.5432	19.6395	28.8912	0.443836	1.44403	1.84751	0	0	0	0	0	0	0	0	0	0.10216	0	0	0	0	0	0	0	0	0	0	1.94515	1.53995	0.078635	16.7771	7.97592	13.515	18.4791	16.4439	17.5243	23.0139	5.69857
GH_A13G0987	12.2388	10.2884	8.9347	16.1695	12.0271	11.0603	8.49742	10.553	6.62441	6.53344	6.2995	5.7418	10.3312	12.6241	10.8251	26.1744	14.7097	8.17404	6.43341	6.88535	24.7989	26.3084	30.8299	20.9153	21.0241	17.7859	19.3706	13.0675	10.2819	20.9	20.9314	22.646	20.9622	18.5087	18.3199	7.97731	6.46715	9.83738	9.18721	7.77527	6.33751	7.26785	7.98374	6.15429	15.7592	14.3549	18.2248	12.7203	10.7037
GH_A13G1169	0.847067	0.642282	1.33652	29.0571	31.2544	18.2621	58.0458	48.7472	48.0723	83.9798	77.526	87.4911	86.3272	85.3108	106.451	111.809	102.49	112.553	0.729517	0.816719	3.5358	2.53081	2.74532	6.94446	6.26924	6.21263	5.78976	4.77976	5.63152	6.13792	6.82066	6.24523	5.24308	5.02255	6.41047	1.52354	1.28213	1.02423	6.37345	3.08102	2.18764	29.1902	18.5512	30.77	44.7872	36.9017	39.6161	60.2933	50.4018
GH_A13G1219	0	0.033666	0	0.329609	0.815069	0.525518	2.91964	2.08333	3.82096	8.17927	7.63134	10.1808	6.0672	6.58844	7.59276	0.687263	0.284525	1.00719	0.17382	0	0.862069	0.350821	0.297073	0.477478	0	0.187524	0	0	0.194139	0	0	0.048884	0	0	0	0	0	0	0.394974	0.415296	0.406676	0.566598	0.065561	0.220074	3.02577	2.18405	2.43043	5.49636	4.14022
GH_A13G1509	0.900554	0.372008	0.792219	0.584074	1.31438	0.552431	1.33746	0.476852	4.57635	4.58437	4.70561	4.99054	5.08529	4.07398	4.96015	1.19307	2.06818	1.8863	0.417872	0.546914	2.41256	1.95644	2.5111	1.2993	1.51438	0.953807	0.474982	0.518998	1.23676	0.676019	1.10485	1.81997	0.812516	0.748234	0.595127	0.625519	0.313124	0.685368	2.11294	2.6405	2.18465	1.72826	1.56254	1.78592	2.03232	2.62553	1.75283	3.40536	4.89551
GH_A13G1710	0	0.221758	0.270988	0.195038	0.318387	0	1.76346	1.32693	3.99836	5.96255	5.91231	6.21792	16.9709	12.8879	14.723	0.424314	4.55681	11.1598	0	0.143834	0	0.356239	0.184103	0.259277	0.53812	0.941529	0.227411	0.594352	0.397858	0	0.392725	0.182196	0.257281	0.23814	0.180546	0.48766	0.325441	1.05983	0.300482	0.10244	0.851271	3.00997	2.34211	2.14491	3.71137	1.7572	2.85989	14.6285	16.9639
GH_A13G1745	0.409217	0.109841	0.136321	0.058935	0.15004	0.172631	0.624922	0.953519	1.02317	3.9994	2.10906	3.94721	13.0256	11.585	16.8104	10.2966	18.4154	15.7069	0	1.20062	0	0	0.124079	0.303961	0.121263	0.188707	0	0.370625	0.884329	0.870781	0.531514	0.429154	0.341721	0.248105	0.174859	0.463122	0.285736	0.123986	0	0.311767	0	0.121485	0.027584	0.263535	1.62111	0.651547	0.743559	8.13099	6.66276
GH_A13G1882	0.503606	0.505531	0.460727	0.928187	0.432279	0.636933	0.756506	0.615774	0.985698	3.71597	2.82646	5.37714	10.0796	12.4803	22.752	61.0106	47.4275	34.1303	0.502865	0.481607	0.730962	0.740826	0.637991	0.788782	0.466824	0.452056	0.392194	0.5258	0.379895	0.39336	0.986417	1.38966	1.36371	0.52117	0.438335	0.564475	0.23599	0.522222	0.639273	0.501524	0.961603	0.672987	0.306517	0.377736	1.61742	0.546669	0.945433	11.9957	9.16211
GH_A13G1883	0.588743	1.04138	0.449459	1.55435	1.63537	0.609486	3.51743	2.53449	5.54547	11.2827	9.94977	13.0136	17.7852	17.5792	19.9866	10.3005	13.3355	16.6734	1.90188	0.729604	0.761953	1.54517	1.31536	1.21238	1.29557	1.54467	0.956323	1.49768	1.42535	1.29528	1.80068	1.56002	1.19461	1.69488	1.05537	0.84951	1.29953	0.801139	1.68019	1.25142	0.505666	2.82096	1.20258	3.00167	5.708	3.48967	4.70024	13.0608	13.9083
GH_A13G1899	22.1561	17.8892	17.6439	28.5742	45.9046	44.2943	67.5902	57.7008	60.3577	71.4572	93.1511	89.7963	101.01	64.4979	127.659	197.599	166.116	107.736	4.54152	18.9577	29.1085	19.5003	37.8696	21.6736	12.1568	13.554	11.7659	9.46616	13.5472	4.19071	14.1466	16.1106	22.4672	12.4208	17.2118	18.9216	12.8728	11.1371	14.9859	8.60163	16.1498	8.79114	14.8976	16.0825	34.827	27.8703	48.5414	98.2079	19.5534
GH_A13G2206	0.032981	0.075855	0.101352	0.073087	0	0	0.717097	0.339308	0.573015	1.80132	2.21422	3.32041	6.03221	3.15725	4.81589	1.36638	3.86623	5.02133	0	0.059573	0.147829	0.083627	0.043735	0	0	0.049332	0.136394	0	0	0	0	0	0	0.020421	0.115	0.154552	0	0	0.111524	0	0.426034	0.459422	0.102828	0.074821	1.62458	0.442919	0.458941	4.59874	4.30807
GH_A13G2261	0	0.026274	0	0	0.030371	0	0.872388	0.230419	1.63796	5.39886	4.1986	6.60858	10.51	12.1767	16.7414	17.769	13.8129	10.0964	0	0	0	0	0	0	0	0	0	0	0	0	0	0	0	0	0	0.031145	0	0	0	0	0	0.181316	0.054366	0.181807	1.96539	0.902524	0.817468	10.1634	8.61399
GH_A13G2356	0.313174	0.667517	0.438849	0.438544	0.193161	0.289423	2.09438	1.3194	4.88891	12.9617	11.7742	12.1667	25.2877	20.7598	36.0344	19.8445	39.4817	34.1056	0.386696	0.250443	0.528443	0.439291	0.335829	0.223577	0.336242	0.281406	0.075321	0.123052	0.308012	0.641382	0.15544	0.312364	0.123363	0.194284	0.195641	0.608811	0.530784	0.765531	0.311204	0.353422	0.290953	1.54466	0.526563	1.80813	4.6736	2.31009	2.89266	22.0626	18.8428
GH_D01G0047	0	0.016757	0	0.03929	0.024398	0.015396	0.105422	0.051701	0.107041	0.645741	0.476796	0.597602	2.35885	1.50803	1.76692	1.15304	1.32763	1.44195	0	0	0	0	0.017982	0.01991	0	0.032026	0.013389	0.031721	0.008649	0	0.018181	0	0	0.012661	0	0.020939	0.017597	0	0.016651	0.039563	0.035052	0.045906	0.053658	0.104172	0.248379	0.134969	0.290011	1.1523	1.20742
GH_D01G0081	0.318196	0.582263	0.419026	0.655715	0.178541	0.448835	0.575826	0.960592	0.773869	3.44911	2.6692	5.52712	22.3945	12.4989	18.4118	23.5454	28.8259	26.8238	0	0.530013	0.405763	0.605735	0.487406	0.578269	0.71987	0.881983	0.690065	0.483349	0.643528	0	0.269591	0.193119	1.61576	0.269281	0.133123	0.3152	0.2523	0.520882	0.480064	0.513857	0.596592	0.469958	0.623038	0.435398	1.01077	1.13675	1.52351	12.9388	7.4908
GH_D01G0159	0.43733	0.50547	0.270884	0.989235	0.852043	0.633098	3.49717	3.57284	8.91867	15.5274	10.1222	12.2954	9.93062	9.86154	14.9909	7.49479	5.61839	6.45008	0.269887	0.127927	0.560274	0.911585	0.568842	1.56093	1.54408	0.948032	0.930059	1.42373	0.686424	1.64758	2.4461	2.52558	1.87901	1.49314	2.16325	0.104219	0.079567	0.342055	0.302691	0.354709	0.193276	2.34037	1.23019	2.68227	4.67759	5.33928	4.88413	7.27466	6.73543
GH_D01G0728	1.48303	1.5691	1.51165	0.905021	0.455727	0.385869	1.04404	1.03091	1.92901	3.74641	3.44444	3.84415	4.57958	3.83911	4.41845	1.88953	3.1142	3.10261	0.725403	1.03386	1.47544	1.50794	1.48037	0.925371	1.01876	1.01959	0.762078	2.21595	1.69632	1.51064	1.21568	1.45795	0.881502	1.31327	1.02248	2.44104	1.59182	1.85201	1.51084	1.73804	1.13499	1.42351	0.913599	0.965611	2.26348	1.42472	1.20156	2.87078	2.64074
GH_D01G0743	1.38544	1.23286	1.95947	10.625	10.3585	8.42687	12.8568	11.1215	10.8961	14.2586	14.7687	18.5837	11.7509	13.9355	12.638	4.69652	4.09921	3.85622	1.57353	1.66794	4.11137	4.32082	2.51079	2.21876	1.90634	2.77843	1.62515	2.159	1.54655	0.945668	2.54279	1.48334	2.66457	2.06719	3.30501	0.900859	1.6501	2.0887	2.74339	3.79007	2.79642	5.26728	1.45874	4.09762	7.36233	6.68248	9.17686	10.0512	7.00317
GH_D01G0813	0.579327	0.506546	0.366073	0.860804	2.82296	1.29849	6.65494	5.38363	6.91512	10.8958	13.2011	10.7564	3.27978	5.75079	3.7144	0.154484	0.116497	0.301879	0	0.082994	0.769921	0.70935	0.744647	0.198576	0.596482	0	0.152594	0.060331	0.221774	0	0.062197	0.063607	0.303661	0	0.131823	0.53696	0.477215	0.159924	0.322115	0.103298	0.754513	0.576755	0.28361	1.54099	5.18694	3.81139	3.54037	3.41536	3.18961
GH_D01G1155	0.322739	0.143964	0.111372	0.281213	0.612924	0.145539	1.76936	3.28455	3.79591	6.36294	5.97961	5.70465	20.163	15.0585	15.7442	6.81733	19.2648	34.3576	0.183871	0.129986	0	0.360507	0.188713	1.50338	2.57896	2.188	1.33716	1.06181	2.52123	2.87026	1.77406	3.97306	3.00111	1.91779	2.75524	0.180383	0.162752	0.151645	0.166234	0.0369	0.067439	1.38141	0.839432	1.04875	3.74825	1.92916	2.52144	8.33591	10.9309
GH_D01G1185	2.87949	2.54943	2.68443	5.29092	7.51351	4.62486	5.61915	6.86536	7.8652	11.5425	14.3066	12.4994	26.9149	25.2308	34.1304	79.6488	73.6901	55.2561	3.38292	3.48849	6.17399	5.6112	4.63955	5.40767	5.36312	5.94764	6.67318	8.15281	5.5068	6.47375	7.54959	6.47765	5.53576	5.92082	6.1615	1.72676	1.56211	2.91677	3.79923	5.37167	3.91466	4.28566	3.39766	4.27949	6.69293	6.92071	5.32931	25.0776	15.3135
GH_D01G1249	9.23004	2.14177	7.71135	11.3553	41.5571	35.8413	13.5195	45.0999	4.98732	0.575179	1.55493	0.79026	0.483447	0.440767	0.818113	2.18499	0	0.577732	1.1381	7.67087	4.67731	2.58351	2.98645	0.291712	0.344735	0.238182	0.23199	0	0.642321	0.37211	0.168104	1.25359	0.177576	0.617074	0	5.28408	2.75358	1.90102	6.62643	18.4724	32.9375	3.06151	3.1872	5.25608	2.75902	2.24045	6.34665	0	0.277804
GH_D01G1878	0.970349	1.89806	1.33176	1.21292	1.06726	0.513202	2.18581	1.28751	3.3597	9.03065	7.53797	11.2317	20.9437	16.3301	29.8282	11.5367	17.0805	24.4023	0.479732	1.05703	1.47572	2.52089	1.76489	1.86982	1.64646	2.61373	2.58959	0.744324	1.83361	2.33925	1.23269	2.47991	0.708236	1.31213	1.00609	1.14138	1.01388	1.91123	0.987336	1.61977	0.569614	0.785378	1.03197	1.6499	4.2746	3.54421	2.72126	22.0563	10.5225
GH_D01G1909	5.38192	5.62155	3.66801	3.4346	4.02188	3.1229	8.71527	5.25646	12.7025	21.7304	20.4337	20.8552	31.1468	26.9415	35.5542	12.2509	13.5378	17.7525	2.40186	5.15833	7.14701	6.28556	7.37329	6.90761	8.55635	10.0979	5.54031	6.96719	7.10507	6.66382	10.4135	6.35453	5.63179	4.83684	5.38717	2.92915	3.80961	4.93926	6.96786	7.21696	6.59483	9.27276	6.8608	7.59278	12.1284	10.4485	9.09546	22.3471	14.7454
GH_D01G2156	1.69093	1.73011	1.09172	0.866741	1.37332	0.522957	1.43071	0.875073	4.43272	2.07411	2.84662	2.66248	4.72267	5.03173	9.79048	2.89749	7.06033	4.34566	4.25683	1.56117	6.98772	5.20721	8.07954	5.8939	9.05197	11.499	3.70772	4.99033	9.38469	12.9169	12.2648	10.8679	6.62711	10.1726	8.92971	2.90067	1.80288	1.7671	5.43108	4.40398	5.3134	5.28354	5.38738	5.34239	5.23576	8.7614	6.62434	5.7676	5.61837
GH_D01G2310	0.578951	0.549095	0.562958	0.356227	0.179853	0.333226	1.10372	1.47065	2.59078	4.84603	4.37276	5.26086	7.3905	6.41288	8.45458	4.3928	8.7588	13.461	0.718186	0.74276	0.80472	0.667942	0.82322	0.809442	0.980599	1.25391	0.805292	0.504284	0.911376	1.17681	0.888657	0.448337	0.475951	0.534055	0.536877	0.779106	1.00185	0.762189	0.531592	0.254769	0.592651	0.993554	0.322563	1.18139	2.71344	1.96094	2.26581	5.6162	5.31459
GH_D01G2351	1.52864	1.83425	1.47004	1.5417	2.43596	1.04825	2.72356	2.58213	4.61601	10.0744	10.0557	9.74681	24.323	14.5536	19.8871	32.0946	24.4524	18.4769	1.21771	1.05427	3.1196	2.55424	3.04306	3.46904	4.011	3.45706	3.28792	2.31074	3.59055	4.01083	3.77941	3.68844	2.51623	2.68514	2.82018	2.30757	1.95026	1.93908	2.24393	2.7099	2.59531	4.48994	2.73961	3.21029	4.8831	3.08812	3.75111	14.2931	14.8014
GH_D01G2483	0.814482	1.1121	0.747013	6.55228	5.4744	3.65323	10.8186	8.94934	16.6941	34.9262	34.9629	34.0017	44.2588	43.8985	44.1354	47.5009	47.9442	68.7043	1.0863	1.28408	0.906871	1.69696	1.40106	1.33151	1.0418	0.913922	1.42777	1.41791	0.438428	0.628141	0.848074	0.605786	1.85064	1.11	0.635828	1.26524	1.65625	0.9893	2.11949	1.38691	1.53546	8.26364	2.48513	7.33528	9.71526	7.37252	10.8095	37.0266	31.4177
GH_D01G2484	0	0	0	0.019746	0.111843	0	1.32932	1.36655	2.07285	5.16593	5.79975	6.50098	10.3312	5.35888	7.41852	1.02192	0.683463	3.83269	0	0	0	0	0	0	0	0.014623	0	0	0	0	0	0	0	0	0	0	0	0	0	0	0	0.169613	0.13035	0.147324	0.917887	1.12595	1.36746	5.3125	4.03316
GH_D02G0013	0	0.161993	0.098099	0.121136	0.063677	0	0.530721	0.316288	0.375123	1.82043	1.8805	2.30732	1.64078	2.0226	2.26047	1.68208	1.12183	0.811393	0.496912	0.020454	0.164744	0.17815	0	0.291326	0.100135	0.152502	0	0	0.145976	0.040218	0.078156	0.279337	0.086321	0.022197	0.194238	0.061632	0.173168	0.162614	0.074631	0.059755	0	0.103521	0.325453	0.18576	0.878154	0.551139	0.652252	1.90055	0.763699
GH_D02G0191	1.23904	1.14416	0.360576	0.705437	1.40191	1.91275	2.22069	1.74862	1.67614	7.88558	7.49615	9.11007	13.2416	18.6382	21.4252	9.11694	8.58138	7.7406	0.424431	0.563681	2.03325	1.77286	1.1541	1.90546	1.4796	1.68381	2.43552	2.58517	2.00001	5.31494	3.16281	5.33285	4.451	6.34383	4.99957	0.774444	1.03485	0.945061	2.26723	1.77907	0.69662	1.52928	0.690605	1.10242	2.19738	3.07151	2.02991	13.645	9.20463
GH_D02G0229	0.056657	0	0	0.038805	0	0	0.952282	0.648631	1.22192	1.96597	1.41273	1.48558	0.652352	9.07967	8.87451	20.4045	28.6314	30.0674	0	0	0.0897	0	0.040577	0	0	0	0	0	0	0	0	0	0	0	0	0	0	0	0	0.080274	0	0.059888	0.074533	0.112376	0.790507	0.461225	0.136328	5.23501	7.49242
GH_D02G0383	1.26775	1.03906	1.53952	0.399755	0.941556	0.446303	1.38392	1.29767	1.43481	4.72926	3.21777	3.53533	3.90666	4.70665	3.60001	2.5744	2.12373	2.35351	0	1.51415	0.446182	1.0237	0.542938	0.635832	1.01332	0.38537	1.56238	0.485122	0.741462	0.540278	0.867051	1.99695	0.471918	0.618975	0.600004	0.989894	0.387654	1.2476	0.277686	0.750505	1.03927	0.678142	0.437481	1.00872	2.65964	1.55759	1.6861	3.39852	2.22589
GH_D02G0455	0.060859	0.03863	0.108676	0.026931	0.328423	0.147059	1.43204	1.36646	1.20837	3.58093	3.34404	3.33257	3.26047	3.02141	3.51402	1.45873	0.815772	0.541698	0.064525	0.152934	0	0	0	0	0	0	0.07571	0	0.057386	0.47878	0.016141	0.048021	0.010447	0.128838	0.100099	0	0	0.195361	0.086818	0	0.09734	0.049748	0.042432	0.130625	0.608687	0.166047	0.578434	1.31219	1.31645
GH_D02G0674	7.39162	1.16761	1.55461	6.8436	0.243264	0.699972	0.554065	0.648178	2.697	4.82034	16.3925	15.2577	0.207375	1.26519	4.59622	0.079778	19.1159	1.47633	2.69174	2.53774	12.6979	1.55911	1.4085	0.558654	1.09491	19.9994	1.44457	2.11262	6.31216	2.85933	0.691565	3.8976	1.67368	2.37474	1.49662	1.46296	6.16706	8.0074	9.30451	10.8419	1.54528	16.1684	1.34936	1.45155	0.927292	5.85994	1.28319	6.46758	0.522395
GH_D02G0843	9.77569	2.56608	7.03759	5.06451	13.9627	13.3743	10.7105	13.5827	9.44099	1.60385	1.62651	1.74935	1.97992	2.10626	3.3379	1.04441	1.59763	1.1032	3.44171	18.7779	2.02248	1.05226	1.41795	1.96793	1.90838	2.564	2.15435	3.373	2.99788	3.20949	4.19791	3.64133	2.0913	2.87749	1.36515	7.14018	8.38481	2.04711	4.92436	11.9212	12.2156	4.60023	3.70971	3.54868	3.43799	5.4789	7.64213	1.97706	1.70056
GH_D02G0910	2.40721	1.71773	1.42306	1.69748	1.08026	1.0251	2.09695	1.37721	2.32047	1.34188	1.37836	0.888866	1.49238	2.63417	3.18555	1.31983	1.7072	1.93515	2.18444	2.58982	3.51625	3.56453	3.40384	3.4573	4.53208	4.38682	2.77838	5.37138	4.93985	5.12529	4.56077	4.14356	3.03439	3.02533	3.3246	2.33412	3.31994	1.88595	1.73415	1.80387	2.0683	1.83405	4.82504	2.40555	2.67716	4.04511	2.96894	1.78282	2.21284
GH_D02G0951	0.161049	0.408768	0	0.487536	1.46402	0.801575	4.94145	5.49869	4.38473	9.01792	8.5943	9.53089	7.76595	10.8777	8.71959	8.68978	4.91875	3.39288	0	0.076722	0.296658	0.196578	0.210374	0.43487	0.133866	0	0.139999	0.170693	0.589442	0	0.253222	0.693465	1.37109	0.467418	0.048104	0.031367	0.235837	0.038789	0.730481	0.897589	0.24503	2.89216	1.32368	2.27052	5.45485	3.94667	3.28062	6.73964	5.51892
GH_D02G1590	0.393343	0.424077	0.418107	0.461661	0.806015	0.518927	0.833562	0.579155	0.984922	6.41025	4.73904	6.59584	33.6895	21.7636	31.2439	28.8537	31.2041	39.2472	0.599549	0.47458	0.796454	0.885646	0.535778	0.990557	0.679398	0.363871	0.668641	0.686211	0.699345	1.48681	0.862706	0.920492	0.883539	0.866632	0.970343	0.559826	0.587	0.452981	0.673208	0.543706	0.809099	0.57071	0.54154	0.663685	1.60057	0.455573	1.15633	19.2537	17.0718
GH_D02G1800	0.943362	1.34743	1.06097	2.71905	1.39945	1.65393	8.5643	6.94451	6.57018	15.224	9.34228	16.95	5.91024	7.18738	5.20082	0.300221	2.18665	2.30375	0	0.424276	1.53217	2.02033	3.21766	2.69975	2.94602	3.01968	2.51865	3.98146	2.70092	3.58827	3.25796	4.72244	3.08132	2.10494	2.0752	1.12071	0.733132	0.888255	0.157564	1.41371	0.514087	3.34071	1.57496	2.95687	7.20179	4.38734	5.68511	5.08228	7.15915
GH_D02G1843	6.44152	6.18241	4.94936	12.3404	19.8268	12.3508	12.5107	9.52196	12.4482	19.1768	14.4919	17.185	32.0389	42.2838	41.5296	114.879	70.8603	48.2613	6.34734	6.8179	7.64459	5.88265	6.62318	2.07022	2.27985	2.26429	1.23799	2.71165	2.04671	2.49989	1.65735	2.80012	0.788783	2.05176	1.48653	2.77605	2.72438	4.46249	6.47151	7.76951	4.92736	7.87317	3.85683	11.1435	5.9806	8.57946	4.41947	27.3003	26.9436
GH_D02G2389	2.10078	3.42209	1.15187	0.916281	0.69337	0.425834	3.09184	3.00617	5.26074	5.86701	6.37533	7.73458	9.36237	7.91431	10.0891	12.1684	13.1233	10.604	1.30651	1.98357	0.912429	1.85582	1.27376	2.94649	4.22325	3.48819	4.597	5.23979	4.29176	5.12128	5.32608	5.14869	3.03963	2.35675	3.16238	0.73523	1.65265	2.08936	0.714816	1.45691	0.091421	2.65114	2.25755	1.1483	2.42225	2.12081	2.02993	6.694	7.10435
GH_D03G0166	0.041603	1.53593	0	2.39915	3.21331	0	0.829349	0.057771	0.251147	2.63424	0.978312	0	0	6.32193	0	0	0	0	1.82219	1.88264	1.43125	0	3.7985	4.08282	3.80424	0	3.91186	1.60159	1.64395	2.12052	0	3.18153	5.54798	0.063825	5.12096	3.90706	4.16679	2.3409	7.25686	5.3649	7.17148	4.001	2.1297	4.64839	5.25067	3.56126	5.57852	5.58366	7.69831
GH_D03G0582	0.396942	0.871631	0.720675	2.13509	3.5431	1.71805	6.89849	6.33494	7.53154	12.7142	9.3061	12.904	15.9333	14.4147	24.5579	14.5652	16.9638	21.3299	0.852241	0.612989	0.511708	0.365614	1.19834	0.692548	1.07201	0.788302	1.16719	0.631715	0.74527	0.366363	0.678514	0.828824	0.540858	0.555432	1.43997	0.055205	0.67717	0.729889	0.745577	0.476302	0.925651	3.46233	0.657931	3.67008	6.04685	3.00638	4.04903	14.5574	10.2976
GH_D03G1000	0.960477	0.879578	0.796536	4.29591	5.37852	5.00384	8.41971	6.31409	7.09523	18.4643	17.1932	19.7606	16.7307	20.2737	37.4954	46.8638	37.1604	41.571	1.02729	0.837672	2.18957	1.92742	3.52256	3.5191	0.90496	1.66395	1.92228	1.29255	1.56281	0.918313	1.44056	1.51321	1.45519	1.2254	1.31323	0.93645	1.04535	0.506707	3.40311	1.62067	1.33222	6.19664	3.20408	3.54483	9.09993	6.7512	9.43464	21.7487	17.1356
GH_D03G1085	0	0	0	0.235422	0.132056	0.495632	1.97157	1.88794	3.45997	3.85392	3.98101	6.51566	13.8349	10.7388	17.0639	21.3307	19.146	16.2889	0	0	0.329152	0	0	0	0	0	0	0	0	0	0.46549	0.141543	0	0	0.392338	0.348414	0	0	0	0	0	0.746751	0.125942	0.735154	1.31708	1.62464	2.4026	9.6135	8.79106
GH_D03G1398	21.4921	9.08797	23.1764	12.795	50.8545	54.0232	33.2427	52.5158	8.61893	3.11768	3.39783	2.37861	5.83266	4.4053	4.60775	3.8244	2.78833	2.82619	3.0585	28.6302	3.54957	2.91408	4.57761	3.30427	3.22708	3.37039	2.58466	3.11096	4.45357	5.37093	7.89408	7.44074	3.56558	3.99907	2.39811	8.13188	7.87493	4.81768	4.41551	5.18859	7.80719	1.85693	1.24501	1.81811	3.46105	8.52692	14.0192	3.59715	3.42989
GH_D03G1534	0.083312	0.318041	0.052411	0.142196	0.202808	0.251695	0.841334	0.445632	0.655279	2.61574	2.5854	4.32733	6.80815	8.76495	6.98181	6.21717	1.56833	3.11664	0	0.052678	0	0	0	0	0	0	0	0	0	0.256396	0.084749	0.035037	0.061472	0	0.252822	0	0	0	0	0.050518	0	0	0.064713	0.163445	0.819467	0.578241	1.03363	8.16283	2.69733
GH_D03G1594	5.68207	3.42728	4.27023	7.09368	5.1526	4.58804	2.44405	4.14733	2.81685	2.93072	1.93738	2.00252	3.75218	4.75554	1.8139	3.496	4.14514	2.55263	2.26858	2.95185	4.07539	4.77266	2.73064	4.60121	6.12899	6.21669	5.16958	5.80589	2.99632	1.64557	4.097	4.6789	2.26762	4.03998	3.15386	5.8733	5.39184	3.15296	3.73752	2.40455	3.47798	4.22162	3.15313	5.12224	4.04227	5.3227	6.01528	2.66619	5.00101
GH_D03G1860	28.7935	5.62794	22.3925	37.6943	73.9864	63.9843	61.9552	98.7354	26.2048	2.29673	2.76972	4.99709	1.41014	1.28279	3.56879	7.57955	0.785731	2.24286	3.43543	36.7892	6.31383	0.748634	1.48999	2.68321	4.50199	1.73149	3.46549	4.12722	8.58095	5.20327	4.54426	6.83383	1.56346	4.29969	0.721362	6.41287	5.64177	4.04831	4.45328	7.27267	6.54394	4.67315	4.849	6.8536	16.3533	12.5451	39.4598	0.282074	0.190784
GH_D03G1924	5.31123	6.3093	3.60361	4.47988	4.46849	3.04076	6.55569	5.43357	8.07504	13.0412	11.7746	12.6182	12.8173	13.1432	15.1913	13.767	14.5371	12.1388	5.7428	4.85915	3.83857	2.92035	4.0477	2.60815	4.45295	3.90443	2.40104	3.15965	4.76067	3.83516	2.82026	2.84396	1.50986	2.01285	2.23867	4.1141	3.48207	4.29274	3.25474	2.7381	1.92759	4.66864	3.08774	5.32109	6.5614	6.62594	3.52261	9.70431	11.226
GH_D04G0121	7.13831	6.72867	9.96504	17.1138	17.8962	21.323	9.07046	14.0136	6.43885	4.76098	5.74183	4.99272	5.74348	4.10704	10.9977	23.0058	12.3075	7.95669	8.49447	8.4144	9.69404	10.2873	12.0225	13.061	7.50365	6.54352	12.5826	7.2337	8.32751	4.36728	4.2731	3.26081	5.382	6.74438	4.06633	7.14194	8.51344	8.66945	11.6203	12.4444	14.2197	7.51274	8.82484	9.63419	6.56064	7.68538	19.707	5.1361	4.92982
GH_D04G0267	0	0	0	0.232942	0.145618	0.146149	1.17174	1.12458	1.63957	3.1714	2.93585	4.0218	6.89831	5.96011	6.5486	0.310672	0.773826	1.79869	0	0.094152	0	0	0	0.047702	0	0	0.090685	0	0	0	0.123714	0	0	0.306806	0.027263	0	0	0	0.027818	0.226545	0	0.626735	0.060771	0.176815	0.95673	0.675583	0.804338	3.49621	3.8538
GH_D04G0493	0.551613	0.713495	0.663425	1.45319	0.86707	0.868523	1.45763	1.59776	0.833936	2.41826	3.19577	1.14745	3.3948	0.133316	0.454887	0.236745	0.586347	0.245055	0	0.249974	0.532764	0.838765	0.250335	0.71673	0.412987	1.09812	1.53059	1.1939	0.348992	0	0.280972	0.197246	0.237287	0	0.221159	0	1.20255	0.146196	0.542133	0.271346	0.584192	0.310552	0.112346	0.661615	0.818317	0.318454	0.491954	0.225091	0.257758
GH_D04G0499	1.87052	0.682869	1.19954	0.565393	1.70711	0.616502	1.72469	2.75338	3.71088	5.10828	4.0722	4.57519	12.7308	8.11743	12.8296	2.1549	4.47125	4.64995	0.822284	3.37104	0.318313	0.891144	1.03977	0.520419	0.580506	0.913057	0.769657	0.546493	0.162978	0.810851	1.3978	2.2326	2.34365	1.74647	1.21248	2.52941	2.54119	0.726122	2.01819	1.02943	0.468085	1.44539	0.622137	1.53253	1.99124	1.41869	2.10964	11.7446	6.27461
GH_D04G0568	5.28254	4.87548	2.98182	0.970099	0.843435	0.123794	0.388437	0.666397	0.708952	4.19009	5.4003	5.24927	5.29904	7.7416	9.75366	3.46583	6.68037	6.44709	3.22749	3.18097	4.95655	6.04534	6.99502	3.68993	6.71932	3.69529	4.07124	1.9508	2.76626	0.605099	2.16611	2.55308	0.652396	0.407756	0.954772	2.82602	2.60673	4.71125	4.0199	2.39768	3.41861	1.55273	2.72118	0.905374	2.5928	1.02552	2.29543	7.17412	5.71489
GH_D04G0747	0.044926	0.025595	0.053474	0	0	0	0.842704	0.565546	1.29626	24.7478	17.4772	26.5396	38.7189	43.9819	49.1517	16.8703	11.5313	12.7375	0	0	0	0	0	0	0	0	0	0	0	0	0	0.016302	0	0	0	0	0	0	0	0	0	0	0	0	8.33185	1.26214	3.34637	27.9742	21.4091
GH_D04G1049	4.72648	3.6832	6.54983	19.2229	14.0591	16.1583	14.82	15.9292	5.15152	4.8425	4.51646	6.3602	6.25236	10.4572	6.90124	19.6172	26.3856	19.7934	4.73653	5.19479	20.9627	23.923	15.6716	24.5264	29.3088	24.3549	35.3879	33.725	16.4442	12.9501	17.8302	11.4555	34.8589	31.146	25.83	6.28155	8.20218	4.99302	8.26016	9.69792	8.56171	9.27516	8.63561	8.70332	13.4061	16.4421	14.2971	6.22325	7.06902
GH_D04G1080	45.5514	47.6393	33.0617	248.898	285.156	227.082	341.954	296.101	300.658	494.288	409.431	472.785	577.727	634.023	644.126	823.261	567.891	618.076	43.0249	37.3627	105.01	106.18	113.285	123.099	135.183	116.24	112.078	119.374	96.7713	88.5836	75.9413	91.4219	63.4012	56.8373	63.6158	33.2705	39.0192	41.5832	81.1411	74.0878	39.5305	190.655	141.09	226.451	233.307	187.18	182.374	454.624	453.901
GH_D04G1255	12.4325	9.87466	16.4973	12.3938	10.0683	10.58	4.21721	5.39707	6.40688	1.71765	3.10963	2.05195	1.84502	1.97604	3.35318	3.84443	2.03673	5.2378	6.5924	6.36172	17.8003	16.7748	24.493	5.58945	7.24236	8.29978	13.6241	10.5636	8.22726	3.55008	5.7466	3.89887	3.98001	4.25061	5.07074	9.97216	6.65488	9.81128	10.2871	8.83613	14.2889	7.1029	5.63971	5.28385	5.04374	6.75217	7.48658	3.2429	1.40607
GH_D04G1328	0.570676	0.624076	0.313219	17.4629	17.3235	10.9618	24.7861	19.2304	20.9309	63.7206	49.6917	64.8386	83.6077	85.0283	128.476	91.695	69.2736	91.8087	0.531498	0.70255	1.33945	1.14195	0.571476	0.384203	0.600429	0.528427	0.33862	0.280611	0.236661	0.880057	0.487588	0.87681	0.483095	0.65939	0.727891	0.455087	0.130512	0.109296	3.06903	1.90921	0.969637	6.65698	2.67895	6.25744	21.2727	15.231	16.5834	61.5873	55.7216
GH_D04G1491	0.141061	0.195455	0.269397	0.840766	0.99864	0.794881	0.779492	0.624007	1.34272	1.78562	1.43424	1.83455	1.18553	1.41141	1.7284	1.83585	0.286181	0.274069	0.170921	0.555154	0.564454	0.437569	0.249833	1.18864	0.447589	0.393585	0.095795	0.325293	0.168576	0.385881	0.053477	0.303334	0.14265	0.311164	0.402833	0.872349	0.508492	0.643822	0.365624	0.405008	0.328591	0.635413	1.06228	0.518608	0.620742	0.504696	1.0452	0.904435	1.25983
GH_D04G1634	12.3804	6.67646	10.9439	12.0442	22.9576	23.2431	27.9991	40.9635	20.6152	9.44396	9.91745	12.213	19.0769	16.2212	22.9529	44.5654	32.5959	35.6449	14.8659	14.3806	9.7154	7.19935	9.90083	21.467	10.7349	11.8223	26.5595	28.9894	13.8221	15.6608	9.65024	15.0767	19.6477	16.4168	10.6693	8.6749	9.43198	6.72295	17.1819	20.4667	16.2352	12.0049	11.5708	15.9172	13.1566	14.8916	40.5736	12.2454	13.1544
GH_D04G2108	0.157753	0	0	43.9741	52.9266	34.9043	88.1466	72.0144	111.961	139.524	130.125	141.999	77.7101	86.2429	127.57	27.2841	18.5581	36.3729	0	0	0.095626	0	0	0.135057	0.580396	0	0	0	0.368456	0	0	0.20252	0	0	0	0	0	0	8.94651	6.39495	0.471448	63.6445	46.0465	50.5849	65.4658	62.7072	58.1135	64.5054	50.7546
GH_D05G0089	0.791539	1.24197	1.42444	1.15035	1.1123	1.75621	0.823589	1.37073	1.96019	0.484401	0.805255	0.50319	0.330505	0.824739	0.476482	1.85683	1.50126	0.393616	1.60257	1.39055	3.31654	2.3322	3.35678	2.35771	3.09708	3.10857	3.20528	3.90131	2.957	1.44603	2.04155	1.50196	1.29916	1.70913	2.40834	1.92393	0.835942	0.623883	2.13621	1.80697	1.75654	1.04706	1.64066	1.26462	1.61536	1.54481	1.45548	0.945716	0.644014
GH_D05G0130	62.3258	38.6873	48.5573	123.741	96.1739	144.875	71.6888	85.0002	7.70662	3.34707	3.37141	2.80907	17.8129	17.5632	11.6596	28.5379	11.2501	5.74716	16.9691	82.0368	30.7278	33.2171	35.771	17.7572	7.60266	7.4292	44.2352	22.1122	12.7784	24.1084	21.4288	29.2618	6.96795	10.4189	6.60884	27.0103	28.831	23.12	22.3344	22.1767	33.9992	3.91191	6.33299	4.43586	8.63424	13.0002	27.4177	6.6341	6.17133
GH_D05G0228	2.28729	2.11687	2.97415	1.41026	1.31121	0.703551	3.83419	2.68005	5.69403	11.6381	9.13102	10.266	11.1095	9.53837	14.2697	6.22748	6.18619	8.25546	1.93186	2.44537	2.36937	1.4221	2.50952	2.56914	2.42584	3.65068	2.54471	2.82298	3.28421	2.82029	3.29379	2.92429	1.35672	2.03497	2.63918	2.13347	1.6426	3.0456	1.56481	1.50315	1.36922	2.58644	1.64371	1.73893	4.4991	3.44327	2.94837	10.4547	6.11071
GH_D05G0271	0	0	0	0.097219	0.227807	0.027326	2.07733	1.60622	2.907	1.29173	1.13019	0.979131	0.185499	0.409052	0.336415	0	0.122697	0.159028	0	0	0	0	0	0	0	0	0	0	0	0	0	0	0	0	0	0	0	0	0	0	0	0.343959	0.141793	0.496464	0.244702	0.76864	0.272465	0	0
GH_D05G0429	2.44508	1.58432	1.27558	3.54789	8.82515	4.4955	18.873	18.6674	15.7922	25.7064	30.9459	29.2564	20.8047	21.9361	21.6681	14.5209	7.64342	10.503	0.769424	1.58321	2.9596	2.19774	2.93403	5.14675	3.04311	3.62377	4.42187	2.75106	2.92433	5.40591	5.65184	9.12847	11.0405	6.28072	8.27179	3.30597	2.24386	3.06597	2.71748	2.30657	3.084	9.81626	9.12442	9.18784	11.1996	14.0234	18.3563	24.9477	13.1294
GH_D05G0504	18.4611	16.7387	17.526	18.1222	27.3686	14.543	39.1116	35.5845	24.2794	61.2296	67.2955	45.945	65.8929	52.453	59.6511	210.37	98.2686	56.8477	16.5763	14.4554	14.2069	17.7602	17.4676	13.8584	13.8221	12.3073	17.7865	9.86054	11.4894	5.46862	6.23258	7.15346	5.18948	6.03747	5.75736	9.15901	20.7238	18.0412	13.2882	11.9354	17.4056	11.5318	8.26295	13.7736	27.7793	11.4434	9.4345	34.0285	33.1113
GH_D05G0505	7.09462	7.84319	8.16721	28.2552	32.8921	19.3299	67.6763	61.1235	50.2097	134.222	112.646	135.331	330.944	338.944	420.459	1137.97	928.35	800.143	6.84321	8.34268	5.27317	6.18357	5.28295	5.53611	4.60369	5.04236	17.091	11.8245	5.03551	5.73306	4.8198	5.8038	5.69734	5.50117	4.30156	4.25958	7.71603	8.94231	9.06132	9.32121	5.29963	17.5876	7.03546	18.6854	48.0925	30.0137	30.9113	238.545	206.887
GH_D05G0870	11.99	15.0742	9.28122	6.35366	6.01494	7.38165	5.46518	3.85097	5.93981	9.12794	5.14202	7.7387	0.903525	5.24066	2.11226	1.66537	3.46131	0.611514	17.0102	12.8684	3.99557	6.6345	4.83453	2.25015	2.34495	1.46377	3.99768	3.57648	0.999312	3.77501	3.20231	3.86286	4.57664	2.63649	3.15748	9.87826	16.802	12.8857	5.87645	4.93771	7.0491	7.30101	3.49939	6.49312	2.61649	4.89974	3.97354	3.97389	4.02834
GH_D05G1240	1.94483	1.27402	2.56267	1.95865	3.13494	1.4298	5.53836	4.3481	4.50934	7.49162	8.60359	7.87966	7.70444	9.53818	9.86163	2.29037	3.78689	6.18627	1.16463	1.04997	1.07829	0.539162	0.647234	0.506944	0.369631	0.683947	0.73285	2.47105	0.406716	1.61871	0.655047	0.74509	1.10901	0.63873	0.687844	0.513874	0.964998	0.6106	0.855033	0.800878	0.761848	2.267	1.20521	2.50207	5.39407	3.06368	2.26472	6.13877	6.86237
GH_D05G1247	0.039423	0.012307	0.04377	0.031738	0	0.010164	0.314263	0.21774	0.559429	2.08351	1.74741	2.8557	2.65963	2.58664	2.72117	1.035	1.24315	1.17504	0	0	0	0	0	0	0.012368	0	0.053361	0	0	0	0.011302	0.046135	0	0	0.022894	0.010127	0.050166	0.111269	0	0.039593	0	0.090208	0.049493	0	0.968167	0.447335	0.382839	1.55618	1.56357
GH_D05G1346	4.12786	5.49806	4.11289	10.2152	12.7957	9.94247	18.7329	13.21	38.5918	84.4189	62.9904	85.7271	366.542	264.383	382.302	589.156	744.058	770.767	5.42753	5.73946	5.74033	5.15172	5.31367	6.84319	6.9086	8.97804	5.30613	3.76832	8.56929	4.05645	7.10724	6.58399	5.20355	5.80376	6.89482	6.96299	5.72865	6.32843	8.7628	6.87945	5.93304	12.1863	8.49925	14.1022	38.8469	33.9974	30.8046	306.383	247.915
GH_D05G1564	9.08521	8.50748	12.3133	8.85404	9.63532	9.10563	8.47654	9.10043	6.81941	7.67625	7.17929	7.08883	7.88865	5.42657	7.36703	5.85075	6.7929	6.25364	7.85164	11.3327	8.91493	8.66714	6.96565	8.20887	7.78726	7.2931	8.78333	7.40106	9.45561	7.11479	8.90025	9.68881	7.10519	8.13226	7.4813	7.17028	11.5239	12.4666	8.38289	8.98291	10.6857	11.5255	14.5715	8.5956	8.45041	8.18105	9.03498	9.39321	6.14222
GH_D05G1756	0.390738	0.415559	0.18747	0.853804	1.85678	0.528894	2.95568	4.4992	5.05444	5.86771	6.13572	6.21012	6.16079	4.54065	6.43949	0.276121	0.928113	1.28281	0	0.42211	0	0.107389	0.39017	0.132656	0.299617	0.248971	0.102905	0.481392	0.377053	0.448638	0.247261	0.075396	0.119772	0.163418	0.177383	0	0.128223	0.070746	0.082423	0.077438	0.112726	1.08522	0.723424	1.52963	2.19427	1.75274	2.33071	5.98561	4.32604
GH_D05G1943	1.9424	2.31245	1.2555	6.78067	6.89239	5.62843	9.82841	7.61545	8.55681	24.5309	21.1491	23.8229	52.0042	31.8385	46.183	22.6746	31.0435	33.3741	2.4	1.94763	4.56623	4.24877	6.10113	3.01483	3.98297	4.50821	2.458	2.49656	3.92046	2.61016	1.74368	3.10584	2.18804	2.26512	2.09781	1.35708	1.07138	0.86801	4.9063	4.68209	3.89487	4.48923	3.43101	5.13047	11.1899	8.57967	8.92372	33.5251	28.0222
GH_D05G2004	0.330558	0.342054	0.217092	0.291995	1.09681	0.238617	1.80998	2.11765	2.18963	4.71722	3.78412	3.25968	1.14513	0.679199	1.17398	0.339524	0.202237	0.045014	0	0.283104	0	0	0.115874	0.099481	0.221739	0.077072	0.101896	0.259738	0.088577	0	0.057329	0	0.185799	0.168114	0.203096	0.235081	0.144578	0.132694	0.19833	0.067604	0.477011	0.125998	0.130502	0.36413	2.18878	1.31821	1.83988	0.878974	0.852103
GH_D05G2127	0.77121	0.89222	1.21886	20.4333	16.9264	24.049	19.3656	18.5958	4.18531	2.37969	2.32726	4.37151	1.0261	0.765212	2.13477	8.30655	10.7749	1.49161	0.213374	1.59264	3.61454	5.45246	7.2521	12.9563	5.6604	7.07446	18.8225	13.4869	4.91429	2.69963	5.83005	1.92294	8.60825	8.42577	2.91976	0.281316	0.790227	0.634468	3.15921	4.36413	2.79336	3.32502	2.76454	1.14143	6.34163	3.95449	11.5538	1.57341	2.42347
GH_D05G2147	4.54321	5.48071	5.54828	4.8629	4.1273	5.68569	4.12595	2.56514	4.48801	3.5729	2.07164	4.60879	2.44776	2.06427	4.28184	4.2575	4.25692	2.48613	5.61826	4.17116	3.49002	6.49733	4.0221	3.75442	4.53128	3.52673	7.28186	5.94787	5.01605	4.56117	5.21446	4.71045	5.10587	4.83868	6.06471	2.1899	1.62828	3.9254	1.26863	3.55758	0.815541	0.921116	1.05906	0.75167	1.37275	1.82032	1.97097	1.15427	0.648063
GH_D05G2197	1.09021	1.62753	1.44875	3.57859	4.74876	3.46965	16.7373	11.7735	20.8143	31.3269	29.9805	29.6498	31.1697	28.6039	44.3305	15.197	23.1304	33.8212	0.660953	1.13242	0.791837	1.23531	1.16492	1.11569	1.44597	1.15234	2.425	1.49066	1.11578	1.18837	1.59581	1.47118	1.9954	1.14231	0.639509	1.39422	1.42645	1.2554	1.2887	1.01611	0.278014	8.41874	4.22395	6.24315	14.224	10.4162	16.8232	29.9478	20.3491
GH_D05G2204	0.359593	0.293992	0.469578	0.305867	0.767417	0.553793	0.215161	0.243729	0.850787	0.198691	0.414225	0.162427	0.196584	0.407344	0.124874	0.187392	0.186104	0.256119	0.26095	0.525414	0.519331	0.831795	0.1909	0.430758	0.922823	0.599234	0.632005	0.7614	1.185	1.04583	0.63393	0.324568	0.268559	0.298357	0.332428	1.4607	0.895993	0.660485	0.522824	0.747249	0.650688	0.718214	1.03052	1.31643	0.800602	0.807626	0.678183	0.259518	0.307175
GH_D05G2279	1.75856	1.50445	1.31738	0.167872	0	0	0.199476	0.7109	0.990675	11.2113	9.30088	14.3657	27.5576	18.2849	35.2429	3.16528	3.90644	8.42989	0.887945	1.5576	0.370906	1.14241	0.112771	0.486104	0.25046	0.22047	0.471931	0.916121	1.0111	1.01586	0.2004	1.06059	0.264609	0.356454	0.708877	2.30092	1.03804	1.90437	0.223756	0.452891	0.02174	1.07307	0.859793	0.803617	4.03775	1.49851	2.71645	23.7369	14.8033
GH_D05G2409	0.510976	0.606215	0.741545	0.781853	0.249918	0.49005	1.83332	1.27036	0.810237	0.255697	0.395513	0.052566	0.481208	0.760178	0.220344	0.527664	0.437973	0.92777	0.515592	1.334	0.765521	0.670827	0.046675	0.897165	0.99322	0.71409	1.38426	3.1145	1.2243	1.70746	0.81843	0.7152	1.7718	0.503219	1.59063	0.109107	0.239537	0.297013	0.610442	0.516981	0.467043	0.063804	0.041813	0.559129	1.25372	0.932332	1.77722	0.665809	0.764349
GH_D05G2484	1.00492	1.72984	0.462009	0.808994	0.695712	0.844665	0.332102	0.549007	0.949741	1.51051	1.3764	1.79678	1.21823	0.658516	1.37468	1.99992	1.04518	1.3969	1.18966	1.27155	1.24901	1.99168	1.15196	0.500205	0.908128	0.929155	0.721096	0.314661	0.734358	0.543681	0.839824	0.844871	1.02827	1.30977	1.06216	1.63154	1.13844	1.5437	1.62579	1.045	1.65483	1.08088	1.13099	1.61183	0.874018	0.421449	0.809133	1.16869	0.473362
GH_D05G2536	0.802736	0.516896	0.490255	0.473581	0.22679	0.308852	1.18625	1.26005	1.29754	3.94765	3.88316	4.35495	3.09789	3.55186	4.07899	1.38307	0.439159	1.50479	0.296484	0.05532	0.332529	0.858844	0.321729	0.398363	0.414024	0.161079	0.342529	0.842375	0.400123	0.107031	0.350162	0.256562	0.139567	0.542071	0.266714	0.418458	0.575952	0.610076	0.35984	0.308821	0.141252	0.375712	0.218607	0.487177	1.7111	1.70451	1.29283	2.41654	2.73118
GH_D05G2573	1.69945	2.29282	1.64614	1.89008	1.81292	1.66854	5.2614	6.58497	4.75918	24.0262	21.0961	31.4662	73.6443	61.2233	73.4022	64.0584	91.4362	113.686	1.03059	1.62613	2.89919	2.16197	2.70336	2.05069	3.34991	2.34126	3.84124	1.61795	1.9648	1.69001	1.88341	2.50289	1.21138	1.16682	2.80566	2.29431	2.13402	3.51675	3.22778	3.59657	2.84968	3.27296	3.12651	3.71165	8.72355	4.6741	5.32533	48.946	42.832
GH_D05G3024	6.1798	4.10212	5.23954	6.89823	5.47507	5.31126	5.802	5.88323	4.43458	3.85387	7.0919	5.41847	4.22154	4.07732	5.60731	3.96278	3.73706	5.75441	25.1011	18.4331	13.3017	11.223	13.3016	9.69769	11.3661	7.28831	13.5461	16.6822	7.67558	15.1454	9.30508	14.2198	6.71937	9.68642	11.8922	24.6716	15.9976	10.7503	17.6437	16.2818	14.8209	14.3193	15.8819	22.4286	19.1516	15.3087	22.2247	9.22923	16.1641
GH_D05G3025	4.23167	4.90503	5.94819	5.71177	6.36967	5.02475	7.5828	6.15202	7.04323	4.00586	6.8102	5.09527	4.82795	2.36158	5.34502	5.32634	4.0559	4.40443	16.0908	18.8877	15.3316	8.2011	24.4497	8.73231	12.2419	6.80819	17.5273	18.0386	8.09433	12.5179	10.5949	13.8881	12.4817	10.2977	12.7003	23.8458	14.0999	11.3975	16.9746	12.2509	14.3851	12.2088	14.4097	14.8086	18.0845	19.0013	31.957	13.969	8.58432
GH_D05G3280	6.4386	6.17007	7.52886	6.5458	6.88028	6.64164	4.55217	4.86485	3.24918	3.22525	3.01694	4.65208	5.49735	5.41335	7.20631	6.6806	4.63367	5.863	4.1225	6.7243	9.93946	10.7488	8.03107	9.11995	13.1948	10.6083	12.0321	10.2358	10.9248	10.2982	13.6028	9.69095	11.8087	16.048	10.5006	7.60133	6.48278	6.81869	6.89215	6.76712	5.69736	5.56635	6.57623	6.75541	7.40091	7.73526	8.28468	6.07067	7.75548
GH_D05G3839	10.7852	13.4515	9.91011	13.1398	12.7619	9.16947	17.4305	17.8587	25.7936	62.254	44.54	65.059	126.029	97.8882	150.372	82.7938	70.2142	84.6064	7.5168	10.095	11.807	12.1828	10.1337	11.7379	12.3202	9.95871	8.33289	11.0278	14.6152	8.2334	15.0094	11.2904	13.4072	13.6625	12.9433	11.8962	8.02473	9.52059	14.3994	8.30373	14.7971	16.0499	10.9522	10.3554	22.7141	19.1113	22.4591	116.218	75.7034
GH_D06G0033	3.49412	2.96558	3.668	2.2237	2.14037	1.36114	4.76582	4.12215	6.82342	14.0967	10.9226	12.8498	18.0168	20.7503	20.4357	22.5876	15.0572	12.459	3.52076	4.05713	2.90216	3.13709	2.9882	2.25613	3.13883	3.0171	2.36171	2.55	3.64483	4.55423	4.4273	4.65279	3.17748	5.15083	4.65276	2.81528	3.6953	3.78543	2.05334	1.54566	1.48262	3.50126	2.04625	4.49474	7.91071	5.96122	4.75473	13.542	13.2495
GH_D06G0165	103.809	107.59	89.8008	103.801	94.8249	77.3766	96.8401	114.495	151.872	123.307	165.603	188.105	267.451	142.526	303.987	206.639	264.767	421.255	21.5945	37.9563	74.9433	76.1177	96.4811	71.506	87.3774	73.2319	57.7757	46.3086	48.7423	30.1375	49.6891	48.3703	73.0407	32.3276	46.4728	43.4368	35.3202	51.013	62.664	44.5044	53.1245	45.2424	50.5583	44.4386	69.9658	52.019	70.4208	281.743	92.2988
GH_D06G0325	0.229762	0.463323	0.559275	0.294453	0.268742	0.176957	3.01487	2.20988	4.87206	4.62995	5.40651	6.49673	10.3324	5.51071	8.45967	8.28069	9.90886	9.97296	0.340626	0.592791	0.463587	0.540829	0.42952	1.05648	1.49503	1.50941	0.690222	0.92956	0.412972	0.836952	0.429944	1.08142	1.21761	0.541352	0.33728	0.351481	0.419636	0.288945	0.108537	0.294305	0.103382	0.735435	0.238837	0.60715	2.03443	2.01114	3.95734	7.80686	5.41424
GH_D06G0334	4.52611	5.30885	4.53501	6.24696	8.43001	6.61817	5.09916	5.7096	6.90984	10.2333	10.0748	11.0171	14.5596	15.0033	14.6752	8.75437	11.3422	8.94101	4.40461	4.52299	2.13624	3.97796	1.99794	1.74914	2.29573	2.468	0.875241	1.10109	0.467481	0.500708	0.519329	0.644233	0.340501	0.241941	0.623862	2.46645	3.25816	3.60215	4.5055	4.36408	1.89081	2.34017	2.06525	3.8882	5.32898	4.44837	4.54805	15.1979	16.0095
GH_D06G0718	0.125209	0.290556	0.077706	0.072154	0.094104	0.050271	0.041867	0.117513	0.230202	2.24853	2.65766	2.45523	10.3397	10.2444	12.1692	7.55135	9.81169	13.0919	0.323567	0.079423	0.125987	0.024531	0	0.252834	0.319068	0.10285	0.036408	0.069497	0.110288	0.290127	0.35435	0.130553	0.397019	0.410994	0.195014	0.139447	0	0.128498	0.09078	0.066452	0.045751	0.100264	0.090185	0	0.612633	0.413508	0.299182	8.4146	6.21787
GH_D06G0761	1.0128	1.1971	1.1981	3.58979	2.94702	3.16871	2.16932	2.98655	1.45949	2.55821	2.9286	3.24146	5.71005	5.36075	6.21233	8.62597	9.97522	7.7831	1.09617	1.0543	0.94838	0.516832	0.716781	0.828565	0.653643	1.02849	1.15916	0.575967	0.55562	0.493408	0.462709	0.450651	0.335618	0.649091	0.447555	1.94964	0.768316	1.06987	1.42106	1.48178	1.38947	1.05985	1.84046	1.65636	1.64775	0.741778	1.47427	5.63161	4.05635
GH_D06G0807	2.93063	2.91042	2.61585	1.67655	1.25599	0.88402	1.89653	2.00592	5.56976	3.70947	4.8774	3.35046	8.74075	7.28256	11.9895	3.25606	7.87653	9.7133	0.636212	1.60214	7.38044	5.60321	5.79876	10.4434	17.7475	14.5637	5.13646	3.75323	9.2428	5.62101	13.0173	7.99054	8.50476	7.76938	6.21664	2.94999	1.95406	2.03473	6.2452	5.66212	5.81602	4.20927	5.86083	4.30109	6.26471	9.66425	8.43622	7.16811	6.22626
GH_D06G0867	0.239856	0.07894	0.04985	0.25043	0.797314	0.524515	1.60534	1.64636	3.63766	11.7102	9.61168	13.5982	12.2316	16.7702	24.0155	4.71642	1.71497	5.53356	0	0.35165	0.73675	0.619839	0.824712	0.262282	0.242685	0.277812	0	0	0.139727	0	0.197382	0.350537	0	0	0.138023	0.15102	0.085006	0	0.399384	0.671961	0.418072	0.502098	0.320959	0.970386	3.03709	2.71309	2.30806	14.8031	8.44987
GH_D06G1132	1.28568	0.808775	1.42823	0.818484	1.69042	1.01957	0.395654	0.897972	0.902662	0.222991	0.225605	0.222088	0.221715	0.460097	0.249602	0.870362	0.368382	0.462596	0.315359	1.67619	0.953102	0.935739	1.02542	0.877228	0.727796	1.09085	1.03406	0.116955	0.731737	0.690683	0.245388	1.43766	0.903557	0.485253	0.719082	1.26436	1.1587	1.52701	0.594093	0.769196	1.50707	0.854245	0.500845	1.22738	0.682463	1.40235	0.712864	0.2039	0.444147
GH_D06G1225	6.71534	7.59944	7.74211	10.2157	11.1492	6.33731	20.161	11	19.9699	32.9355	34.9672	38.1419	82.9984	51.6977	91.774	108.601	133.215	136.728	4.073	5.62808	14.6728	11.336	19.5311	8.51244	13.0388	11.4289	5.91838	5.11692	7.10928	7.14601	9.49849	8.86474	11.1253	6.79467	8.66253	5.10099	4.5895	5.67891	8.62684	7.46913	11.2355	8.00572	5.16572	5.43576	17.453	16.4669	18.3501	69.4875	29.9965
GH_D06G1508	31.0316	12.8456	24.6809	38.2348	74.0021	89.6042	38.9991	68.3725	11.9646	1.85978	2.72619	2.12814	5.1754	3.79155	6.07812	5.81442	2.39553	1.25431	4.92936	35.8307	9.07026	7.06594	8.77602	3.91938	2.2859	2.64553	5.81571	2.66875	3.64816	5.42054	4.66387	6.25124	2.95162	5.63994	3.05799	14.486	15.8801	6.88805	4.79361	14.6373	12.2152	1.94292	2.81967	3.66532	3.69165	4.88393	7.29008	3.26906	1.62342
GH_D06G1735	13.4281	19.1927	8.8656	3.79014	7.38145	4.74408	13.6812	8.18351	66.9702	80.9543	96.5383	58.443	81.2949	70.3886	83.9858	9.16775	51.5283	18.787	10.4039	12.4575	14.667	15.7265	11.6566	65.4658	71.2554	69.1001	6.57509	8.52608	32.3987	69.4439	44.8191	66.664	29.5246	29.4769	34.2514	14.9634	19.6676	13.4243	84.4498	59.3412	47.4898	48.3314	32.1849	46.6334	71.8647	97.6159	91.8243	26.1221	51.0757
GH_D06G1803	0.504983	0.639955	0.839944	0.856335	1.0564	1.77785	0.978066	0.862241	1.27527	10.0103	5.94574	8.81693	40.7989	24.3715	49.112	71.6237	74.3106	61.2878	0	0.632763	0.250115	0.223971	0.279949	0.163998	0.156767	0.205277	0.625478	0.525027	0.236015	0	0.662361	0.539688	0.087351	0.170339	0.47591	0.069513	0.362574	0.71115	0	0	0.7481	0	0.171145	0.207835	2.57607	0.783751	2.37862	27.9952	17.6268
GH_D06G1958	0.031889	0.033696	0	0.040732	0	0.109023	1.16875	1.30497	1.122	4.96028	5.20299	6.5576	18.4437	7.78154	12.9851	5.28563	12.8574	12.522	0	0.039166	0	0.129063	0	0.184406	0	0.205284	0.082582	0.028094	0.054839	0	0.121055	0.206939	0	0.184224	0	0	0.186016	0	0	0	0	0	0	0.260068	2.98608	1.03227	1.65964	10.288	8.029
GH_D06G2150	3.27536	8.4172	2.78795	5.30462	4.07038	7.45589	4.11022	6.16768	5.5309	3.83388	5.00325	4.24842	4.90112	7.65458	8.47181	8.24094	8.35725	8.81157	10.5515	11.5476	10.9368	5.38916	28.216	19.7155	23.8913	19.0091	34.9481	16.5002	19.6652	14.6502	6.51533	24.2698	18.3972	13.0939	17.6366	15.9828	9.31061	8.72153	9.76177	8.33099	3.95836	5.84919	9.70935	12.8378	11.743	14.1979	22.8118	8.36095	8.3253
GH_D06G2151	0	0	0	0	0	0	3.58033	3.44972	4.43034	21.0111	18.4221	25.1081	42.3942	41.9776	58.3472	89.7081	82.0862	72.5873	0	0.015166	0.201117	0	0.043365	0	0	0.01744	0.169304	0	0	0	0	0.024803	0	0	0	0.04245	0	0.009624	0	0	0	0.08474	0.073868	0.43429	5.34574	3.88273	5.90976	35.0096	21.9308
GH_D06G2246	0.042518	0.204118	0.214871	0.239049	0.120458	0.24235	1.71828	1.1152	1.48119	2.60661	2.3529	2.36872	3.82266	2.12903	3.10099	1.35534	0.976005	2.47574	0.133485	0.218589	0.178948	0.04433	0.170347	0.064448	0.057285	0.082637	0.198161	0	0	0.113936	0.143392	0.103197	0.074143	0.157152	0.099084	0.342294	0.094444	0.270869	0.154641	0.113655	0.148897	0.347882	0.478548	0.659701	1.10729	0.347343	1.27142	2.96975	0.879783
GH_D06G2341	0	0	0	1.83217	3.78212	0.636577	4.81661	1.43779	0.613909	3.21942	4.61835	1.06651	1.29835	0.260815	0	0	0	0	0	0	0.350982	0	0	0	0.78078	0	0.701998	0.091449	0.235681	0	0	0	0	0	0	0	0.880996	0	0	0	0.23406	0	0.116532	1.00195	0.394633	0.32269	0	0	0
GH_D06G2369	2.43218	1.46002	2.58852	1.53879	1.52788	1.24236	0.632795	0.81378	0.527219	1.89412	1.54009	1.99358	1.94837	2.01934	0.908992	0.207049	0.105208	0.347052	1.87365	1.52421	1.50144	1.86092	2.15598	0.398297	0.387278	0.393684	0.575848	0.64836	0.178062	0.254411	0.139307	0.082644	0.341295	0.341128	0.290602	1.06966	1.06394	2.08509	0.901597	0.777151	1.36702	0.748437	0.765527	1.35931	0.647244	0.706111	1.04776	0.972316	1.43168
GH_D07G0128	6.28773	3.34938	3.94613	1.91855	4.03322	3.78507	4.75326	6.53148	5.85422	2.57781	1.96242	2.25384	2.86297	3.42303	4.78537	5.51276	4.99528	3.12662	2.01997	9.80457	4.24402	3.46612	3.7837	7.25553	5.02889	7.68415	3.10188	3.74647	3.73152	7.3085	6.61734	8.44325	6.2761	6.93059	5.43709	4.58434	3.8779	2.98294	3.94539	3.60148	2.67611	3.36877	1.82322	2.97452	4.24105	4.19608	5.94147	3.58406	4.44476
GH_D07G0148	0.380092	0.571039	0.444989	0.675363	0.650186	0.518021	2.11702	2.39421	2.63088	4.93462	4.07001	5.7625	8.21691	6.30266	6.66346	7.35008	6.76901	7.37098	0.347446	0.514105	0.394751	0.234836	0.250221	0.391252	0.374335	0.250229	0.24103	0.607788	0.417254	0.619787	0.583864	0.358158	0.17985	0.442817	0.464821	0.375807	0.313418	0.485533	0.251263	0.231453	0.387611	1.51739	0.395317	1.18433	1.65035	1.89819	1.22026	3.81683	5.69377
GH_D07G0231	3.94181	2.81102	4.14533	2.59161	3.83661	2.15439	4.09361	3.68526	2.15074	1.43112	2.04223	2.18863	2.81533	4.91454	2.72079	1.71396	4.35324	4.61458	4.09542	3.52887	2.3671	3.54858	3.11556	4.7762	5.79241	3.48141	4.17487	4.82212	5.24393	3.28963	5.16493	3.89073	3.29077	4.24517	3.278	3.91994	4.39961	3.80749	3.09058	3.80661	2.01347	3.79491	3.42418	3.20879	4.97771	4.77321	3.82269	3.10918	2.95428
GH_D07G0417	26.2225	16.3603	8.02015	3.23134	7.91897	6.27998	5.2246	24.0168	10.3767	7.43276	13.4305	11.1958	48.0402	39.0609	52.8954	2.44423	2.32665	2.65967	23.9686	12.2027	7.41319	6.94249	6.86382	1.18118	3.34467	2.32648	4.09961	4.52484	9.22114	22.8577	7.59542	22.3577	4.45157	3.86838	2.03545	21.0433	16.7845	19.4351	33.3817	16.765	18.2681	8.19219	3.79385	6.37515	1.49015	6.02203	4.95346	25.7205	8.94878
GH_D07G0478	22.5638	15.7746	5.23166	5.47446	12.6053	14.8539	2.70576	18.5587	4.96111	7.59852	15.3361	12.7976	29.3194	28.3402	25.5698	2.22424	1.14803	0.910158	14.923	4.17338	5.88185	7.18511	6.6479	1.25575	1.57213	0.89386	1.45302	2.03175	3.15834	9.37023	1.38882	10.0899	0.751706	1.65923	0.680555	13.2243	17.0344	15.5266	29.2716	21.9082	20.9343	7.14583	3.34856	5.16108	2.19191	4.24776	2.2934	13.8688	7.19195
GH_D07G0792	0.404177	0.082574	0.292974	1.54989	1.25195	1.44931	6.13129	3.29301	6.34023	8.0096	6.72608	7.40343	0.88757	1.72989	1.91779	0.343871	0.435747	0.357068	0.801624	0.299737	0.542135	0.651123	0.321633	0.128037	0.485054	0.341385	0.213181	0.409407	0.200174	0.637681	0.492622	0.498029	0.617127	0.177316	0.329037	0.230732	0.324567	0.214572	0.48995	0.12167	0.266864	2.11061	0.873359	3.29235	3.35859	3.0014	2.90318	1.73012	1.47687
GH_D07G0851	3.07234	1.75725	2.58757	1.1775	14.2611	15.6579	8.84166	16.6374	18.6441	10.9997	9.37853	12.2213	11.4168	9.14513	11.8973	9.5857	3.83138	7.1275	1.30736	30.5237	0.779187	2.90081	1.61331	2.47648	2.6262	1.53079	1.24597	2.13361	2.22451	2.203	2.28303	3.86883	6.42234	3.38937	3.8978	12.7259	14.7492	4.0145	5.02707	10.2438	21.4573	2.63239	2.27358	3.31062	3.196	4.05787	3.89712	5.92073	5.79965
GH_D07G0938	0.057322	0	0.094783	0.473786	0.930645	0.291994	1.15023	2.69013	2.66449	5.0145	4.78573	5.00641	9.70252	6.17559	8.19754	1.44322	0.375036	1.60127	0	0	0.173635	0	0.091969	0.18058	0.373166	0.041703	0.232981	0.171342	0.40768	0.310952	0	0.291162	0.783371	0.194508	0.097583	0.092005	0	0.150218	0.106693	0.439455	0.525244	0.629681	0.107581	0.487933	2.32445	1.26863	1.55103	5.70842	2.93536
GH_D07G0967	5.32417	6.86078	7.74503	2.53931	3.71985	1.62241	6.30871	5.17605	4.02034	2.76477	3.56548	1.89783	4.92096	5.63695	5.18788	13.4724	13.0463	11.2586	5.47734	4.25042	4.20546	5.81469	6.30549	9.43459	6.98585	9.04348	8.61363	6.19444	3.7151	8.89179	9.2175	7.17028	16.716	10.9889	11.3121	3.74461	3.94412	4.1299	4.7214	4.41922	5.39848	3.57647	4.91336	4.38564	5.8513	5.45581	7.11643	6.30535	4.7317
GH_D07G1129	7.02141	7.68666	8.51679	7.20621	8.28262	9.87099	6.96643	5.9714	5.54076	5.13132	5.41092	5.10409	3.3323	3.86872	4.60174	24.2185	18.6323	5.29642	10.3513	6.60127	6.98454	6.2361	6.95123	15.8426	9.38633	9.83815	10.4853	6.19893	9.76919	9.25786	11.2412	9.15105	6.00415	7.11223	6.72027	7.33027	7.04845	7.40425	5.42716	4.49148	5.69079	6.1071	5.33727	5.04768	7.26172	7.60626	50.6301	5.14193	4.89784
GH_D07G1148	2.12676	1.91243	1.26086	0.379816	0.979176	0.330297	2.43443	1.77881	2.87026	5.25457	4.60798	5.84442	11.2468	10.5927	13.5089	7.46754	5.09351	15.5698	1.9964	1.73795	0.772561	1.2088	0.611165	0.719439	1.19081	1.81907	1.24339	2.36713	0.65658	1.84583	1.25532	1.43282	0.928257	1.15633	1.43784	1.26279	0.844497	1.73458	0.816982	0.621323	0.394249	1.66304	0.848864	1.67586	3.00615	1.94023	2.01313	8.95188	9.13392
GH_D07G1174	3.51215	3.03595	3.07143	6.56394	9.02024	5.67769	15.2776	13.93	18.2624	34.5036	27.0149	36.0902	42.5239	45.0146	48.1938	86.8926	66.7694	61.2835	3.98984	3.34313	3.47249	3.69998	3.27533	3.73089	5.2907	3.40558	3.04113	4.36099	2.53043	3.75584	2.81303	3.15475	2.62017	1.83416	2.49301	3.6463	2.87658	3.52702	2.91055	2.71182	1.43347	6.53554	4.35544	7.13082	15.1435	11.7423	10.4401	35.2021	32.7775
GH_D07G1224	2.41053	3.0743	3.15798	1.93787	0.735863	1.0975	2.11964	2.32644	4.14437	5.63702	7.0216	5.69897	8.81914	6.86189	7.79735	5.36516	5.13754	4.57401	2.39373	2.60739	1.48707	1.74797	1.69177	2.47598	1.89386	1.92518	1.51102	3.6478	1.723	2.05104	2.17388	2.65157	1.73967	1.92805	2.73573	2.55987	1.24622	3.29485	1.59189	1.03369	0.783336	2.19129	1.09652	1.07392	3.14556	2.86843	3.18051	6.89783	4.81613
GH_D07G1393	0	0.111114	0.017751	0	0	0	0.297762	0.134846	0.777691	1.87417	2.50824	2.48336	1.98329	0.860912	4.69362	0	0.224484	1.59471	0	0	0	0	0	0	0.057962	0	0	0.298281	0	0	0	0.068846	0	0	0.07617	0.491601	0.620376	0.588818	0.156366	0.368661	0.335564	1.46251	0.83982	0.494832	0.830006	0.45292	0.859588	1.3488	1.84734
GH_D07G1683	34.4881	26.8104	33.8625	6.57888	6.97415	7.3377	11.3568	7.19859	9.02581	37.5485	45.8334	50.0969	48.8254	36.9951	38.3217	4.61772	5.74004	8.48373	18.9157	23.3109	9.11777	7.38632	14.7385	5.60529	7.30771	7.17263	5.74843	7.60962	7.0756	6.49827	3.21196	6.82468	4.29026	3.81417	3.68881	21.2333	28.4191	28.5825	11.0329	8.90859	11.1701	4.85454	1.47311	5.46331	6.57446	7.19756	12.2235	49.0215	19.2608
GH_D07G1684	0.428295	0.199523	0.569316	29.2875	47.574	40.272	470.18	404.339	568.886	959.539	979.343	1188.73	1855.2	1228.17	1672.85	547.581	435.803	1036.07	0	0.373153	0.709457	0	0.236068	0.444269	0.254964	0.216901	0.301319	0.829634	0.45385	0.6023	0.426381	0.395504	1.84538	0.868533	1.07726	1.06239	0.51836	0.824483	0.721746	0.270615	0.160931	87.5707	13.2859	62.8668	375.881	254.57	378.636	1335.2	821.28
GH_D07G2095	1.46553	1.03815	0.377065	1.37708	2.12068	1.79807	1.91239	1.58284	2.25561	4.13556	3.82261	3.66892	4.59579	6.66749	5.31978	5.6383	4.15427	2.96787	2.37457	0.951313	1.89353	1.89173	1.06495	0.961374	1.05274	0.65884	0.511659	0.17861	0.516407	0.672256	0.794889	1.18702	0.415085	0.627666	0.729718	0.280561	1.11853	0.701687	1.03734	1.56358	1.03862	1.57512	0.832152	1.35453	1.6007	1.43129	1.04612	4.45807	5.41216
GH_D07G2532	0	0	0	0	0	0	0	0.04699	0.249615	1.86845	1.31825	3.78452	5.18668	5.28399	2.86449	0.151038	1.01615	2.52944	0	0	0	0	0	0	0	0	0	0	0	0	0	0	0	0	0	0	0	0	0	0	0	0	0	0	0.421856	0.035033	0.089278	3.15326	2.34649
GH_D07G2558	11.1382	12.0181	7.78477	7.99149	12.5859	6.53174	17.1727	11.8383	29.6035	36.6315	35.2277	37.2805	37.8679	35.4951	43.64	19.2226	18.5764	25.0724	11.0133	9.00929	10.2263	11.2656	12.2269	12.5964	19.673	18.6064	9.00618	13.3623	13.1092	12.8303	12.7282	11.4392	8.91032	4.96957	6.02018	6.44865	4.66939	8.58445	8.72941	9.81527	7.93307	18.8348	14.7914	16.4934	14.2584	19.9211	13.1594	38.2785	27.9651
GH_D08G0867	0.639074	0.447296	0.528046	0.220073	0.213058	0.146338	0.506946	0.780075	0.644966	2.63064	1.71269	1.6301	3.24629	2.91166	4.19775	1.13467	1.57541	1.29105	0.702315	0.912409	0.339262	0.354679	0.236234	0.734677	0.425311	0.513221	0.827901	0.376028	0.728835	0.557029	0.581982	0.706415	0.164805	0.938931	0.324701	0.357003	0.262766	0.377259	0.462069	0.23169	0.386772	0.26844	0.575446	0.294923	0.635087	0.637478	0.742757	2.74073	1.96128
GH_D08G0999	23.7697	22.897	15.4504	147.963	155.024	150.147	84.6316	86.6981	45.8569	89.6705	89.4145	83.8308	37.7556	60.1395	58.0233	52.2625	29.2495	25.0527	11.3329	14.2504	60.5014	58.9463	86.4837	62.3288	31.4208	45.5764	41.4459	37.1669	23.8344	27.9127	47.3933	29.3317	29.4269	53.029	40.5104	14.2713	14.2118	15.9539	50.3644	56.7448	32.7889	38.896	72.3462	71.78	42.3854	21.7932	44.823	40.459	18.0967
GH_D08G1026	34.9519	26.7027	23.9043	73.2225	60.4171	62.123	30.4248	35.1738	3.00667	3.74369	3.01441	3.32881	4.58176	8.84831	8.79304	47.6547	12.302	5.54861	15.463	31.4035	13.8223	16.6552	13.4502	15.4525	5.20207	4.33182	26.6094	16.2066	7.09014	5.90071	8.53499	9.57466	5.36435	9.6379	7.40381	8.1541	12.9884	12.4534	9.58657	8.62026	10.4801	3.26208	4.13799	6.22866	6.72853	6.34777	14.8803	6.21006	4.18632
GH_D08G1149	71.5537	74.8603	46.723	57.6702	67.4361	52.7387	79.4714	62.0409	90.3212	147.822	133.26	141.953	214.053	169.642	208.503	224.086	225.201	256.535	39.2542	57.8821	86.1282	82.5789	96.8501	65.8992	66.9408	58.8846	38.6073	37.7794	35.1448	31.3392	37.0482	48.8979	32.251	35.8483	36.788	56.2045	53.5052	56.6909	78.183	56.3971	61.6051	57.4143	67.4076	77.4235	71.3847	66.3432	61.6217	191.12	118.014
GH_D08G1436	1.53871	1.73469	1.46757	3.1614	3.58458	2.03538	6.27079	4.38455	6.06513	11.8913	9.13717	13.3243	11.4756	11.026	15.8573	15.0493	9.91998	11.0042	1.21122	1.8654	2.70116	2.01662	2.01312	1.72413	2.48418	1.87652	2.62019	2.4656	2.88	3.94138	3.01862	3.27826	1.90682	2.87115	2.82867	1.07145	1.33505	1.73621	1.55791	1.4783	1.0538	3.69046	2.11683	3.46534	5.78963	4.56363	2.86474	9.73608	8.81748
GH_D08G1545	0.067701	0.084213	0.190724	0.190034	0.142841	0.118148	0.155763	0.119629	0.257911	0.826216	0.576935	0.777059	4.33981	3.02707	4.4596	4.45026	5.09432	4.90584	0	0.20262	0.100274	0.101626	0.114738	0.238214	0.226743	0.267628	0.208821	0.064549	0.17051	0.223002	0.383385	0.472689	0.082484	0.180718	0.261002	0.065856	0.208365	0.275289	0.031263	0.092482	0.061041	0.192516	0.090904	0.256686	0.319466	0.15585	0.241987	2.62262	1.61772
GH_D08G1633	1.13849	0.730929	1.40178	0.639502	0.529658	0.731089	0.774873	0.838337	0.747113	0.501465	0.385714	0.427002	0.399891	0.511305	0.547118	1.16308	0.540302	1.144	0.834179	1.13197	2.09153	2.09184	1.81699	1.31434	2.0347	1.65065	0.449251	1.0147	1.92193	1.80827	1.47143	1.07465	1.1564	1.33716	1.26807	1.5819	0.817034	1.74118	1.44531	0.559921	0.521966	0.797117	1.50238	1.06808	1.13577	1.36366	0.921224	0.539237	0.290284
GH_D08G1684	0.7243	0.629349	0.430009	6.41892	7.33244	4.00027	10.4729	7.45914	12.816	14.111	13.9232	14.4012	11.1936	8.44636	8.84392	2.73024	2.49117	3.44962	0	0.349894	0.577412	0.801632	1.00703	0.591513	0.852173	1.08018	1.14447	1.05079	0.853586	0.519669	0.46779	0.409353	0.149934	0.940805	0.433891	1.05729	1.42444	0.650865	1.77246	1.79634	1.25882	4.99978	3.41095	5.46999	6.36532	7.30273	5.02049	7.92059	8.64208
GH_D08G1710	36.2811	9.42294	33.8912	14.4095	48.22	50.6699	34.9324	68.5003	9.86348	1.80238	2.14554	3.06202	5.6618	1.82984	7.60463	2.51349	8.06039	9.48026	0	27.3673	1.80991	1.37899	1.69426	2.703	2.83321	3.83192	1.31224	2.0627	9.2648	3.32379	8.93493	6.65486	1.99658	2.60918	1.52381	4.68739	2.89161	0.740972	3.44474	17.6321	18.5923	5.2606	7.92074	4.16547	13.9329	14.4804	37.582	2.27605	2.12746
GH_D08G1767	6.8055	3.29256	2.43834	10.9126	20.4477	21.9942	18.7875	37.7331	6.95586	1.14796	2.28139	2.4392	6.09768	2.58666	3.24316	0.943903	1.36501	0.669101	4.00506	33.1509	0.261224	0.258048	0.371262	0.121191	0.175741	0.111261	3.68259	2.32979	0.377024	0.698367	0.119015	1.36768	0.908333	1.0537	0.30973	8.62845	6.68506	4.75733	2.27346	4.72079	5.3048	2.29482	0.819196	2.10704	0.602241	0.615547	1.04635	1.06221	0.700785
GH_D08G1868	2.03358	2.42014	2.00468	2.38002	1.16041	1.51585	2.72801	2.01644	2.73948	6.74722	6.40093	6.75334	7.68835	7.64187	10.2669	6.74425	5.24681	6.46909	2.44812	2.48951	2.22205	2.14356	2.23654	2.51974	2.97052	3.00698	2.85367	2.39398	2.64752	3.82579	2.83754	4.01415	2.09172	1.94434	2.34198	3.39354	2.19455	2.22134	2.76516	3.05591	2.37099	3.77301	3.6587	3.91598	3.901	2.49009	2.91039	6.44042	4.91521
GH_D08G1919	12.1729	10.6983	11.9194	14.0467	15.3752	13.2032	17.5119	12.6941	26.2128	50.4233	38.0049	48.1001	121.418	65.9845	118.8	104.435	117.011	105.353	12.6156	14.2996	11.5059	11.3083	15.2157	12.7545	13.8126	12.9691	8.18961	7.90271	8.02312	8.52565	9.22898	10.2008	6.62632	4.68202	7.32054	12.6308	8.65966	12.6819	12.5414	9.6271	7.61574	10.5204	8.15865	10.2885	20.352	14.5683	19.1826	88.2895	54.8783
GH_D08G1969	5.39146	3.97143	3.84668	22.3786	25.0156	25.9193	13.4294	18.3406	4.40162	3.17551	2.88434	2.6652	2.59023	2.62096	3.61895	33.0405	14.2733	6.86315	2.39859	3.60783	8.2218	8.81845	8.97193	11.5525	4.12846	3.93957	17.7847	11.4015	4.6414	3.23741	3.47095	3.69444	6.46705	8.29847	5.20916	3.68129	3.91247	4.56435	4.06415	6.58414	5.43871	3.76179	3.31045	5.39185	3.99825	4.71193	9.87178	2.5501	1.66777
GH_D08G2006	0.364873	0.220281	0.18842	0.984834	0.835526	0.825422	1.07589	0.969477	1.15224	0.532126	0.480836	0.746353	1.17552	0.696918	1.11505	1.25522	0.890223	1.17458	0.39932	0.45489	1.42216	0.672462	0.71792	2.05544	1.79756	1.34179	1.43136	0.752649	2.56671	0.779421	1.40897	0.76618	0.778741	2.53314	1.42749	1.04	0.701245	0.47067	1.06918	2.33475	2.63487	1.66211	1.74805	1.90091	1.6718	1.74518	1.33458	0.846952	1.81501
GH_D08G2281	51.7748	22.2375	33.2035	13.1887	54.8628	52.6014	78.6185	138.056	112.591	19.0871	26.7211	28.3605	19.5439	20.7304	32.4504	11.086	8.17788	7.47658	24.1146	79.6663	6.14287	7.9936	10.1088	18.5323	27.0362	27.5687	18.9375	22.3354	15.3536	24.8952	16.0086	27.7004	24.957	15.0228	16.995	50.2756	31.3201	23.3268	21.3563	24.106	28.932	24.8891	19.1414	24.6145	11.344	21.4464	33.984	17.1219	8.17977
GH_D08G2296	1.8764	1.48444	1.88478	6.93755	8.2132	6.78689	2.57549	2.14505	2.16009	2.78893	5.48373	2.74186	1.10793	0.836179	0.294229	2.45321	0.576681	0.278656	0	0.458732	9.02264	10.7584	9.35629	3.2035	2.54131	2.63999	1.55851	0.501602	1.25265	0.422265	0.136943	0.381233	0.066306	1.18166	0.980291	0.283255	2.91061	1.78924	7.51246	13.082	9.77036	2.16907	1.2549	1.79866	1.47612	0.786922	1.66303	0.402403	0.788555
GH_D08G2327	11.772	15.1686	4.38827	39.2487	75.4853	56.8236	182.585	130.513	186.053	455.591	366.812	411.929	730.54	714.075	1021.4	407.444	443.771	708.089	14.4479	13.3321	63.3178	55.3214	61.5636	63.8755	97.9912	77.9877	43.6846	44.7071	42.1819	33.3427	23.3246	33.3069	44.5368	20.3703	32.0568	12.2968	12.7973	4.76767	49.8647	34.6747	31.8495	65.947	33.2157	69.9897	152.878	100.352	146.17	615.66	552.288
GH_D08G2346	26.4222	18.2029	12.3517	12.6683	103.62	63.1715	48.8697	122.575	97.8236	8.17665	8.90686	14.2229	10.3564	12.8073	16.14	6.9959	3.43838	3.60453	33.4122	156.185	22.6062	18.9218	18.909	10.4594	10.3625	9.9001	3.75016	4.2367	8.79324	28.0313	10.3667	37.373	8.48963	15.9812	17.8234	54.0726	52.9689	30.6479	40.4956	33.8964	33.7885	23.5233	9.28267	18.8361	6.74353	17.8029	8.93182	3.99926	8.79434
GH_D08G2597	1.2908	0.738545	1.08759	1.87885	1.57439	1.98748	8.45384	5.42389	9.32119	36.8228	36.1626	37.683	30.4585	31.1467	33.1281	22.8346	13.5323	16.1786	2.65298	1.22304	3.1618	1.83555	2.68157	4.17896	3.09867	2.9777	3.67688	3.68118	4.61652	4.11027	5.00384	5.97581	7.87249	7.71608	5.4984	2.2546	1.49939	1.82099	2.60853	1.5192	1.45848	3.28174	4.21737	4.15512	15.1474	7.89565	9.91813	28.3866	15.8283
GH_D08G2683	0.028263	0	0	1.03283	1.34628	0.479594	8.47722	7.06803	10.0246	18.2677	13.0455	18.5629	37.2236	34.5693	41.7578	8.60905	8.23036	20.2996	0	0	0	0	0	0.131613	0	0	0.030435	0	0	0	0	0	0	0	0	0	0	0	0.060002	0	0.049042	2.6361	0.679016	1.97093	7.14411	6.45728	6.4143	34.7926	22.3208
GH_D08G2739	29.5848	7.99716	21.7792	18.3881	55.8231	69.4912	32.1204	53.2118	28.7825	2.73352	4.08834	2.52944	0.011281	2.5146	2.83459	0.071646	1.63152	1.02295	4.91806	90.0207	0.852368	0	0.392113	0	2.03288	1.12353	1.47572	0.195135	10.8982	3.02024	2.61544	6.29656	0.113593	3.42606	0.563304	30.3734	21.0979	6.51476	7.34291	53.2529	62.4528	7.75864	5.73334	6.81068	5.93374	7.00021	26.9687	0	0.602208
GH_D08G2762	58.5947	38.4136	49.7834	137.194	120.579	151.384	40.2458	73.5958	19.5817	9.93671	10.4324	11.4312	20.7978	20.6258	20.2333	93.361	46.7243	34.0539	37.8377	35.8612	45.0185	69.0384	49.9152	43.0948	17.905	17.9226	40.3359	32.3582	11.225	13.9566	23.2779	22.306	50.5531	47.5586	39.1262	35.3022	37.5464	40.369	29.5367	40.4828	34.7926	15.1108	15.0025	21.767	24.6772	16.0154	61.7164	26.8615	28.0579
GH_D09G0141	0.225568	0.439346	0.209366	0.120717	0.314949	0.168575	0.338476	0.459393	1.12306	3.26054	2.77163	3.65567	8.58322	7.6724	8.86618	20.2965	17.3338	14.1231	0.6035	0.741786	0.470638	0.572643	0.224724	0.667588	0.602182	0.571745	0.401609	0.511728	0.665824	0.946453	0.630921	0.882669	0.452254	0.751869	0.70228	0.566048	0.670867	0.470197	1.03455	0.602996	0.858184	0.455251	0.691201	0.654181	1.31254	1.00317	0.465134	5.61383	6.43963
GH_D09G0358	1.27896	1.05383	1.28064	3.56258	3.44	3.4244	12.5303	10.2451	13.5327	24.2262	28.9	34.6914	34.4028	28.4981	28.4613	13.435	11.0828	26.4071	0	0.964669	0.889239	0	0.73336	1.52206	0.882267	0.771721	0.468209	0.817874	0.282873	0.624695	0.95184	0.311649	0.725496	0.877609	0.882323	0.92054	0.858743	0.641665	0.377708	0.289213	1.56091	4.14665	1.35648	2.50029	9.32871	8.85871	8.6555	28.765	15.7593
GH_D09G0698	0.042545	0.204674	0.030086	0.313168	0.412996	0.346918	1.00624	0.781533	1.64156	9.10622	5.3881	10.093	33.9139	32.7018	36.7861	46.215	43.8614	42.2469	0	0.033129	0.038101	0.119297	0.104643	0.352696	0.241738	0.129948	0.22473	0.548819	0.155409	0.068549	0.190862	0.317306	0.127838	0.411	0.417008	0.149713	0	0.035025	0.074103	0.093432	0	0.555034	0.523674	0.475288	3.06227	1.40983	1.60344	24.398	26.1237
GH_D09G1105	0.086342	0	0.136996	0.290606	0.926672	2.22918	47.7373	36.342	55.4702	84.8243	73.4275	88.4606	116.462	81.9569	121.411	80.8065	55.8948	52.714	0	0	0.675585	0	0.135833	0	0.156579	0	0	0	0	0	0.363751	0	0	0	0	0	0	0.102851	0.241874	0.067536	0	10.9094	1.45796	7.14981	33.5293	25.919	41.7686	104.573	58.8456
GH_D09G1108	3.43056	0.88879	4.8689	17.6641	32.3596	34.5519	20.2743	44.4797	1.12784	0.773379	1.03723	0.70344	4.58284	0.828109	2.47878	4.33327	4.13617	2.90722	2.44612	3.11414	1.07131	0.903407	0.493733	1.15592	0.656829	1.55243	9.09266	12.2007	0.845736	0.267763	0.853593	0.598793	2.2156	0.849902	0.423477	0.830379	0.647102	0.926053	1.13054	2.12863	0.825417	0.64525	1.75541	1.40848	2.91331	1.49657	4.36097	0.99017	0.372999
GH_D09G1182	0.072255	0.357356	0.354478	0.61292	0.208778	0.361768	0.396672	0.208463	0.534407	6.26449	3.79675	6.44334	105.929	82.4265	115.044	296.508	346.069	334.748	0	0.685356	0.036031	0.665047	0.430139	0.529168	0.747725	0.691814	0.583998	0.294975	0.801052	0.314724	0.989545	1.13195	0.744772	0.163456	0.706695	0.236045	0.318473	0.298027	0.428923	0.639298	0.589191	0.415968	0.254839	0	2.02811	0.341305	1.25681	65.1086	61.7107
GH_D09G1326	4.73944	5.51765	4.70639	8.99864	9.80775	8.11899	30.5958	25.37	37.6917	52.7559	40.783	50.0043	59.136	50.3442	64.0056	38.1361	44.6671	52.4859	5.68969	5.87046	6.56296	6.50143	7.70314	7.86067	8.71522	8.01006	5.93398	7.14411	7.68417	6.62683	5.47997	6.78259	7.58761	4.28498	5.77717	4.93039	5.68933	6.17254	8.15264	5.45268	5.26654	10.5685	7.93731	10.964	27.3578	22.9008	22.7479	48.5408	33.6729
GH_D09G1338	1.22925	1.44649	1.10426	17.8702	23.5837	13.5585	37.2456	31.4729	48.1056	60.574	55.4241	55.7534	105.781	94.8256	118.397	44.5775	51.4308	84.2583	0.980639	0.586612	0.726183	0.658351	0.732008	1.2319	2.59233	1.4127	0.774266	2.08589	1.98396	2.50667	1.81733	2.37072	1.53281	1.54051	2.04422	1.0006	0.993477	0.744261	4.17753	2.766	0.736954	11.5511	5.76566	12.9278	27.8798	22.8265	20.4034	79.6355	74.0364
GH_D09G1862	3.27974	4.13321	3.6542	3.59291	3.18343	3.5072	2.55745	2.49562	2.75373	1.86443	1.15987	1.50797	2.22985	2.08253	2.39786	3.0626	2.51231	2.52627	4.39286	3.47355	5.97515	5.47625	6.30178	4.91858	4.48593	4.0471	3.43216	3.44215	4.31754	3.83865	2.86401	2.16926	2.48084	3.61268	3.70797	5.30278	4.02122	3.96556	3.46458	4.36481	3.74767	2.89773	3.26836	4.18795	2.56018	2.73505	4.77303	2.21021	1.1242
GH_D09G1968	19.79	10.7211	15.4626	16.6961	11.244	11.678	24.5096	15.3561	5.37184	2.33633	3.71665	2.4211	2.66648	7.824	2.63552	2.62058	6.13457	4.76589	5.35417	5.49477	8.26318	9.34538	7.72516	8.74155	7.36623	8.907	11.5131	9.81103	3.84303	4.89979	5.5708	11.3983	8.13704	6.12308	4.23967	2.75276	2.9266	4.57049	3.09646	3.17809	3.74956	3.51741	2.79899	2.55027	7.45131	6.89344	5.34249	6.14578	5.35328
GH_D09G2174	2.25213	1.29049	2.69615	1.94778	2.29113	1.64377	2.91215	2.61972	2.36212	1.55208	0.80271	0.93176	1.2957	0.818207	1.48117	1.29611	1.67997	2.45629	1.24668	2.12581	1.55107	1.94518	1.13174	2.22455	2.49954	2.25186	1.71314	2.15642	2.07847	1.67007	1.18826	1.71664	4.13757	2.25683	1.52784	1.13782	1.47718	1.65843	1.41257	1.63158	1.65942	1.88007	1.90283	1.48153	2.49337	1.99607	2.09868	1.44846	0.761929
GH_D09G2418	0.912182	0.543854	1.02575	0.092113	0.796187	0.103954	3.2283	3.36038	5.76872	7.58526	7.31387	7.78993	9.04988	8.51283	12.8344	1.61478	1.02652	4.26825	1.20636	0.686734	0.074676	0.29809	0.467133	1.81471	2.66825	2.09872	0.891464	2.27165	4.3267	1.48175	1.83441	2.85812	2.4883	2.34947	1.35502	0.709008	0.541208	0.768382	0.235738	0.306196	0.365704	1.14229	0.506048	1.0417	3.69227	3.13746	2.97484	5.85013	4.62436
GH_D09G2434	1.70397	1.49669	2.54032	5.42331	7.04845	4.30232	14.4558	16.7779	19.3685	25.1705	20.1827	24.4563	18.0249	19.1309	20.5186	6.158	5.23029	11.9894	0.788635	0.607958	1.67444	2.8964	2.37578	1.96834	2.70833	3.09883	3.53107	2.97233	2.48699	1.26863	2.36941	2.89567	2.72585	2.14654	2.8952	1.21219	0.840918	3.75402	2.79749	1.8389	1.44458	11.2527	5.95459	8.84014	10.3973	10.1117	11.3937	18.4853	8.95101
GH_D09G2511	43.9023	9.48774	26.3018	30.3247	112.596	117.787	64.4702	139.059	47.7148	3.76447	5.69634	5.25178	3.64512	1.33446	8.28344	12.0884	1.60203	3.24061	6.52127	59.564	2.89652	2.36438	3.22821	2.95265	3.43619	2.65802	2.26426	4.34061	5.81496	6.24831	5.05869	10.5069	1.29437	5.24172	1.13028	30.7718	24.9691	11.3209	10.6451	22.4386	22.1966	11.0543	7.57738	12.5757	9.61313	16.5287	32.1984	2.07789	1.87146
GH_D10G0133	3.37385	1.88931	2.9031	0.649291	1.49369	1.30762	0.699278	0.589287	1.0119	0.163653	0.389184	0.264834	1.09712	0.860684	0.783972	1.13901	0.81852	0.795454	0	1.72233	2.552	2.36021	2.00133	0.503765	2.10744	1.47066	0.589704	1.44669	1.93969	1.95131	0.79209	2.82198	1.59429	0.44936	0.865521	0.711463	0.824869	0.851033	0.432425	0.480927	1.08078	0.853879	0.186813	0.67312	1.1645	1.65988	1.71675	0.622447	0.273702
GH_D10G0134	0.566955	0.342407	0.098343	0.073901	0.25782	0.083454	1.09391	0.487271	2.21297	2.38755	1.61332	2.43274	1.50403	2.60489	1.94327	1.53911	1.71819	2.42608	1.04885	0.49672	0.459238	0.166344	0.286928	0.266182	0.428328	0.471702	0.524869	0.441266	0.196803	0.156212	0.493712	0.413676	0.262863	0.276473	0.689247	0.163699	0.471879	0.299973	0.119088	0.467115	0.254441	0.607706	0.341397	0.458218	0.673543	0.837826	0.669927	1.72049	1.06804
GH_D10G0287	3.98929	3.59229	2.85875	3.22219	3.83383	2.79806	1.75978	2.08703	1.78898	4.99206	3.85238	3.94243	2.74752	3.03637	2.05681	1.95841	1.03612	1.77698	2.59478	2.59923	4.2894	5.04765	6.00969	2.01041	1.96937	2.29182	2.3151	2.12294	2.39608	2.54628	1.69968	2.43802	1.50559	1.61076	2.22141	1.68892	2.98179	2.89445	4.35228	4.34298	4.06814	2.89991	2.51244	3.34725	2.0424	2.32309	1.7338	1.97676	1.68267
GH_D10G0395	0.635078	0.724656	1.12665	0.862847	0.881294	0.976439	4.80855	3.49773	3.22539	7.74688	7.13976	9.313	16.3914	13.9818	16.9331	20.2756	21.5946	23.9483	0	0.482831	0.809195	0.613118	0.991494	0.160849	0.710119	0.566658	1.12622	1.03868	0.621072	0.303137	0.877509	0.976883	0.190371	0.714419	0.79256	1.03119	1.27255	1.20109	0.807426	1.5609	0.431389	1.12739	0.816932	1.25027	4.07341	2.69695	4.15668	10.0148	8.44984
GH_D10G0658	0	0.338709	0	3.63439	3.6518	2.41348	5.22879	5.744	8.28974	17.1557	25.3688	9.7324	0	0.113134	0.101244	0.159056	0.9919	0	0	0.166099	3.2237	4.97145	5.22241	4.52143	8.79682	9.96023	4.27027	1.98506	4.58051	1.34733	0.200162	0	0.396076	0.818714	0	0	5.28838	0	2.88125	0.745688	3.6537	1.71222	1.1008	4.78263	4.93768	3.11238	1.15973	0	0
GH_D10G0872	5.43114	3.70363	5.06782	9.40151	10.2991	13.1081	6.17674	8.87857	1.78338	2.49223	3.45075	2.56868	3.44008	4.47854	3.36226	6.73771	5.74143	4.61298	4.42334	5.47505	2.40878	3.02781	1.69239	2.4606	3.36252	3.5909	10.4003	11.4943	3.26159	1.88794	1.68256	2.1514	4.58623	3.87984	2.14739	5.86261	4.37273	4.87149	3.78402	6.72035	3.64962	4.64398	5.68215	4.90403	5.22749	3.45751	10.336	4.19748	5.64667
GH_D10G0941	5.6783	3.0471	6.13351	10.0601	4.89097	3.72437	6.42513	13.626	2.47582	1.9142	2.4815	1.74723	3.77244	0.946576	15.2862	2.70853	3.17482	6.17956	0.55189	1.67906	1.11901	1.38489	2.41581	3.20515	1.39328	1.75465	11.7094	3.83426	2.57558	2.37455	3.20173	4.26507	5.94296	5.60108	3.69007	2.662	2.61223	1.9538	1.31703	2.18778	0.949929	1.12489	2.40308	1.29512	4.44763	5.4282	5.08296	4.46808	2.56248
GH_D10G1227	6.49323	5.68382	9.21784	7.7955	8.49582	6.10658	3.99506	5.3632	4.24758	3.951	4.02113	4.10387	2.43676	2.24817	2.10916	5.33831	4.50672	2.67705	6.5126	7.167	4.45147	4.75474	4.44936	5.70238	3.97166	4.14724	4.42286	4.03045	3.68518	3.13664	3.52876	4.66922	8.87116	5.93966	4.45361	5.73868	5.29912	7.42029	4.66432	6.14362	5.17477	4.72636	4.62303	4.99834	5.41584	4.8125	6.37021	5.58751	3.4871
GH_D10G1267	12.5522	8.05369	7.9319	54.8666	76.1709	41.4605	95.7421	78.0935	80.2234	434.968	311.995	448.434	2008.38	1487.14	2411.86	4979.18	3142.11	3659.75	4.37876	6.02675	7.7395	4.6532	6.46384	8.13936	1.64999	0.913284	0.2655	0	0	0	0.682652	0.117737	0.986798	1.13619	0.620203	8.4966	8.49643	7.27684	13.5625	7.59863	11.8364	24.2779	9.04089	15.3871	119.269	41.3072	70.1619	2012.04	1433.59
GH_D10G1269	0.039688	0.088093	0	0.777906	2.0539	2.26552	76.8962	68.3699	71.7893	178.325	173.584	221.925	583.675	411.06	483.942	1545.23	1308.81	1311.98	0	0	0.210959	0.553213	0.038836	0.203796	0	0	0	0	0	0	0	0	0.067087	0	0	0	0	0.524494	0	0	0	8.06256	1.16505	10.1932	76.0798	48.8536	63.1194	409.272	282.998
GH_D10G1294	5.71783	5.27768	4.04473	0.900517	2.63379	1.5305	6.74468	4.51779	14.0158	36.1847	22.8668	37.636	124.628	75.1555	103.538	95.3969	114.119	113.03	1.18348	9.64491	2.64576	2.19349	2.63989	1.90434	2.54478	3.23912	1.41225	1.59464	1.39445	3.48893	1.58377	3.39999	1.26939	1.99321	1.10928	3.05641	4.70083	3.29867	2.52012	2.68922	3.62833	1.41093	1.738	1.78741	7.74738	6.22985	7.87905	74.1923	66.7453
GH_D10G1374	0.075679	0.266978	0.110968	0.042152	0.101385	0.111201	0.106228	0.052612	0.484653	0.583928	0.808556	0.824953	0.524375	0.405182	0.975213	0.071687	0.202156	0.424484	0.05876	0.074349	0.052832	0.384113	0.206305	0.151155	0.066645	0.163791	0.192608	0.393352	0.334287	0.232224	0.463621	0.206969	0.083471	0.248043	0.152613	0.412842	0.467485	0.604804	0.498291	0.64032	0.519342	0.758211	0.604877	0.712859	0.214355	0.353938	0.169044	0.711968	0.489264
GH_D10G1437	4.08078	5.21806	2.94133	4.18671	2.86912	3.75945	4.96065	1.6863	1.11723	3.36144	2.49929	3.47505	1.94099	4.60097	1.11345	5.46014	4.31689	6.5553	21.1413	4.05081	3.21215	3.37417	15.4239	9.86881	1.9396	4.56284	23.508	4.39994	4.62273	7.74616	0.770751	11.385	0.168216	8.04913	5.27598	7.90507	1.50172	3.97431	4.35809	0.770839	14.5866	5.78945	1.86626	1.40861	4.64715	9.07327	1.33544	3.24306	3.20349
GH_D10G1602	2.00093	1.41051	0.514432	0.796469	0.995529	0.876846	1.82355	2.04675	4.1603	7.85673	5.57571	8.6016	13.485	14.6976	13.7768	10.5328	11.0672	10.4289	0.752081	0.787741	0.79361	0.884318	0.370956	1.27098	1.27383	0.569084	0.865829	1.40696	1.27615	1.78485	1.42007	3.63402	1.01901	0.784279	0.855702	2.03294	0.982582	1.49841	1.85952	0.943259	1.10837	2.06991	1.50273	1.85204	1.87505	2.45097	2.86522	8.94572	7.73048
GH_D10G1977	1.3618	1.85034	3.03423	0.649784	0.266698	0.705648	1.19059	0.630746	2.5361	0.581153	0.876761	0.503397	0.929538	0.952038	1.73255	0.533557	1.58118	1.1771	6.10529	1.21367	2.14092	2.08491	1.67848	1.83217	3.32192	3.74593	2.08424	1.53832	2.94598	3.07899	2.28972	2.07693	3.64227	2.48379	1.92153	3.41779	3.19723	2.27858	2.54687	1.68756	1.79396	1.61698	2.20935	2.50366	1.76485	3.55545	2.57556	2.06487	1.88283
GH_D10G1994	0.074278	0.575317	0.174034	0.711533	1.4149	1.85053	0.626296	0.243394	0	0.568481	0.506594	0.287458	10.3663	0.025146	0.415341	19.4025	10.0538	1.12119	0	0.402036	0.23953	0.417345	0.626483	2.52759	0.106605	0	1.22874	0.370538	0.234502	0	1.27189	0.888278	2.23998	0.694281	1.01725	0.10405	0.178613	0	0	0	0	0	0.059277	0	0.31345	0.047398	4.86573	0.526476	0
GH_D10G2076	0.633556	0.647539	0.336325	0.947312	0.709169	0.62577	3.35568	2.73	1.25692	2.82264	2.02794	2.56398	5.09294	2.4383	2.4347	0.923665	1.30907	2.12643	0.472281	0.044023	0.410633	0.632084	0.604179	1.78617	1.28686	1.18536	1.33875	0.922067	0.825428	2.11399	1.4843	3.11011	1.54126	1.21771	1.55302	0.370299	0.210317	0.073996	0.147718	0.211925	0.191701	0.863761	0.607044	0.752188	0.881261	0.936479	0.662768	3.14328	2.57339
GH_D10G2229	0.681564	0.802016	0.812513	0.300598	0.751872	0.424376	0.615929	0.483663	2.37027	0.428552	1.12942	0.612401	0.626463	0.912528	0.678714	0.457669	0.551141	0.993081	0.79046	0.760619	1.99433	2.42977	2.8047	3.13058	5.1997	7.30947	1.69572	2.16709	4.45939	2.30941	3.32227	1.6799	0.872136	1.72738	0.967154	1.56954	1.78709	0.656557	2.75578	3.81029	1.77391	2.75015	1.95738	1.64014	2.65677	1.94056	1.62751	1.58477	1.6189
GH_D10G2518	3.79553	2.24736	2.62566	4.14916	5.64151	4.51084	8.99139	8.78454	19.307	32.7833	27.9168	36.2203	104.094	68.2816	87.9648	92.7984	121.878	128.893	1.28136	3.57391	1.96002	2.56994	3.12135	2.45573	2.22543	2.57732	2.06996	3.19704	2.80615	1.58912	1.56114	2.50665	4.20806	2.30678	2.23467	2.72966	2.66596	2.83521	3.55945	3.10725	2.97827	6.15587	2.98373	6.13742	17.7364	10.3867	13.9257	76.8738	41.9564
GH_D11G0013	0.203022	0.204437	0.148616	2.32393	2.27376	1.45214	1.46273	1.18572	2.68435	2.6281	4.74629	1.32544	0.339548	0.505838	0.24325	0.264358	0	0.05813	0	0.101763	1.64982	3.07841	1.7535	1.75114	2.76958	2.14029	1.08277	0.403936	0.931259	0.735605	0.34453	0.47589	0.19348	0.070764	0.347679	0.100792	0.430383	0.431245	1.98177	1.30496	1.61894	1.05082	0.613784	2.72906	0.896726	0.714691	0.327504	0.068129	0.369209
GH_D11G0024	9.93077	4.40682	3.6771	0.727421	1.66084	1.71764	1.87535	12.2956	3.52989	4.87399	8.62389	8.26145	11.5689	8.05215	7.36421	0	0.746689	1.15997	6.94419	3.09927	4.41388	3.63098	5.86948	1.59617	2.73478	1.13054	1.60677	0.863708	3.51179	4.19883	0.860742	4.23209	0.682204	0.879736	0.673834	5.00054	8.10672	7.46791	6.32843	2.95117	7.20459	6.06956	2.00605	3.47984	1.166	4.47489	1.95533	5.75809	3.99031
GH_D11G0076	0.113428	0.417114	0.208578	0.266874	0	0	0	0.065905	0.575905	2.57938	1.58753	2.23631	8.85948	9.37361	18.3093	5.76257	10.2712	8.5061	0	0	0.135376	0	0	0.087812	0.083893	1.09722	1.04804	0.699765	1.75419	2.73438	2.13301	1.75212	0.375593	0.755444	0.497467	0	0.07056	0	0	0	0	0.26274	0.082656	0.186218	0.729544	0.161511	0.574417	11.7849	3.96138
GH_D11G0176	2.32111	1.90603	2.60451	2.69641	2.38713	3.60919	1.92186	2.29359	2.43953	1.5978	1.09146	1.10929	2.66122	2.31701	2.07606	2.416	2.56713	2.78569	1.48151	2.63628	2.83375	3.06739	2.54812	3.10282	2.99591	3.30337	2.03611	1.68512	2.08842	2.59231	2.13469	2.68704	3.01546	3.11609	2.82017	3.00636	2.1433	1.9747	3.21767	3.39459	2.72803	2.62127	2.20516	2.53788	2.43078	1.86118	3.13985	2.7971	2.70766
GH_D11G0546	0	0	0	0	0	0	0.020917	0.117893	0.587073	1.24507	1.37829	2.12457	11.9175	9.06601	18.4109	158.343	110.703	56.5457	0	0	0	0.125923	0	0.502722	0	0.056154	0	0	0	0	0.060426	0.060925	0	0.723203	0.631721	0	0	0.096177	0	0	0	0.048427	0	0	0.62403	0.164521	0.32398	6.5431	6.67112
GH_D11G0652	1.02738	0.371873	0.427142	6.01913	7.44593	4.72168	22.0237	17.7687	17.8981	42.0661	35.5841	43.3263	62.0433	58.4358	89.9835	142.867	168.632	120.962	0	0.731431	0.268709	0.476249	0.595465	0.187796	0.338277	0.61066	1.83994	0.893158	0.551974	1.31148	0.431681	0.97922	1.11362	0.223644	0.143001	1.41547	1.10524	0.904113	1.47662	0.567923	0.466998	7.94213	2.55376	9.5988	15.0858	14.6414	10.3001	55.1428	41.618
GH_D11G0795	1.97176	1.91859	1.45225	9.91059	0.858771	2.87239	1.33111	1.70612	6.15378	8.00229	3.44443	3.64445	3.74017	3.05021	4.94014	1.08001	1.41362	0.99606	6.33723	12.9637	15.1067	20.0841	27.2744	24.7069	7.95887	17.6196	0.9166	8.72226	11.7076	6.90535	18.3125	12.1187	0.779221	17.3224	0.457416	31.2786	17.8119	1.47515	27.1176	16.3961	15.9482	20.0698	1.22551	19.5656	21.525	27.7591	26.3158	17.826	16.579
GH_D11G0960	2.79991	2.15415	2.54774	3.35702	2.50418	1.89588	5.9607	3.81454	6.23674	15.6163	10.9498	15.0434	26.9795	22.9129	31.2108	3.63971	9.31648	10.0742	3.4744	1.63962	2.56388	1.68236	2.21362	2.68987	2.10428	2.9674	3.02644	3.03624	2.80839	2.72607	2.29275	3.44954	1.62384	2.42223	2.63337	1.99277	2.66945	2.22674	2.30249	1.88232	0.90484	2.7106	1.49859	2.74657	5.7033	4.19488	3.55704	17.132	15.3127
GH_D11G1092	0.016002	0	0.14953	0.023515	0	0	2.62827	1.26171	1.68568	5.34905	4.97636	5.85458	6.01678	8.31359	8.24714	3.11333	3.18758	6.69172	0	0	0	0	0	0.004848	0	0	0.048494	0.090492	0.290794	0	0	0.02351	0	0.046476	0.09365	0	0.217361	0.072655	0	0	0	0.179172	0.084136	0.226171	1.90776	1.46946	0.94489	6.08655	3.79463
GH_D11G1116	22.0556	22.383	24.1404	75.4177	73.3126	74.4617	54.8857	68.7247	41.4181	15.3996	16.672	16.5115	21.49	20.4156	21.4619	55.8122	23.2519	17.2877	16.677	17.2786	48.2839	54.7573	45.8217	58.4593	37.7514	29.9533	30.0543	16.6439	14.5954	9.90201	12.7795	13.0139	10.226	15.5077	23.6941	22.2331	21.282	19.6936	12.4946	15.203	15.8556	12.6138	10.9744	22.8179	20.0991	33.0997	47.1651	13.4697	10.0281
GH_D11G1341	4.95301	5.5529	5.12532	4.01798	4.38396	3.04273	4.98201	3.35317	8.79406	12.6678	10.3807	12.2814	14.1985	14.9054	15.0772	19.5677	13.259	16.3935	5.4474	4.91371	9.70752	8.45025	8.83136	4.58878	5.3311	6.08467	2.82432	2.8614	5.14538	4.72558	3.6716	4.44467	2.76304	3.53498	3.25345	2.78974	5.94341	5.04544	5.88706	4.9087	6.90433	5.2707	3.88838	4.79323	6.39825	5.30715	4.76382	10.3586	9.97321
GH_D11G1438	1.38673	0.731433	1.07226	1.00201	3.58483	3.70111	3.22929	9.06587	1.88044	0.441823	0.597102	0.573084	3.00701	3.09961	1.67646	0.647156	0.448623	0.789061	0	1.62756	0.636461	0.304876	0.459285	0.439675	0.55958	0.358776	0.505554	0.183176	1.37767	1.61308	1.31677	2.83061	2.68743	1.55588	2.61897	0.494982	1.04558	0.616169	0.344431	0.519359	0.445177	0.536003	0.73864	1.13161	0.965532	1.15218	2.28302	0.870265	0.954149
GH_D11G1574	6.10654	4.29168	6.42962	49.6257	29.8005	46.9953	29.4368	31.2032	9.2259	6.73968	11.713	7.91882	16.309	15.3208	17.6415	34.2886	42.4335	40.933	8.59231	8.86415	15.8301	15.6704	12.8203	12.1153	16.3026	14.9526	42.446	23.9636	14.1978	8.78446	11.714	11.6833	32.5411	26.5189	18.165	20.1292	20.2816	11.557	21.5866	29.3081	21.9169	19.0582	17.5523	20.1866	19.5475	19.6059	28.8799	13.3003	35.8381
GH_D11G1857	0.118876	0.540094	0.542801	0.969679	0.821789	0.869594	1.29084	1.25404	2.23547	4.23909	4.12319	4.22792	4.01985	2.02788	4.18304	1.0752	0.973167	3.03225	0.570072	0.601771	0.573682	0.451634	0.63875	1.01178	0.895347	0.849037	0.859557	0.619006	0.998287	0.488187	0.262645	0.608841	0.41787	0.243289	0.458933	0.203001	0.434939	0.929053	0.808859	0.430691	0.667958	1.73422	1.14778	2.16096	1.69675	2.85384	1.2492	2.2996	1.8009
GH_D11G2058	12.2521	8.70349	13.6988	18.9063	13.8215	11.9579	16.2442	17.8593	6.64708	5.21225	4.91365	6.92783	17.0809	12.3029	13.3663	35.4325	22.1453	28.586	2.67979	6.03209	6.30719	11.3837	9.15669	14.0988	16.7208	10.9301	16.1302	13.8854	9.04088	6.08078	9.93193	8.07389	20.2116	14.694	13.3918	4.86318	3.91918	5.54754	3.888	2.86831	3.69971	4.87429	1.81527	5.42896	9.9733	10.5929	13.1592	12.6062	9.50646
GH_D11G2221	5.79404	3.32526	4.09819	3.71921	8.02787	5.96083	9.8331	8.7964	10.0927	10.2847	9.67491	9.76083	9.7004	12.0674	13.3817	11.0812	5.93191	4.4813	1.22514	9.15588	2.13132	1.97178	2.39576	3.3241	2.97087	2.79283	1.65762	2.19045	2.09951	3.1792	2.89514	3.71324	2.90532	3.25696	2.41127	5.15485	3.59281	3.23348	3.78776	4.17787	4.8625	3.06601	4.07896	5.59926	4.96052	4.71802	4.55683	9.89509	6.7109
GH_D11G2235	0.215816	0.100757	0.202164	0.094857	0.471894	0.474262	3.22014	2.84391	3.06333	11.7816	7.37673	9.69073	15.2994	8.50532	19.5184	8.89108	10.0238	9.31992	0	0.14931	0	0.164211	0.057903	0.148192	0.25985	0.255155	0.945852	0	0	0	0.117643	0.139669	0.110264	0.134231	0.228563	0.522986	0.193401	0.51339	0.705754	0.129975	0	0.353764	0	0.132388	2.4186	1.80646	2.92532	10.8315	7.95476
GH_D11G2331	3.85283	4.47937	3.45755	0.833391	1.34341	1.19792	2.41684	1.71304	3.63562	1.89008	3.58803	2.80112	4.09924	2.80347	5.02346	1.34912	3.91701	5.28863	2.25564	2.58169	0.563821	1.03312	1.41048	5.28686	5.99582	2.72684	3.32236	0.982649	3.09192	2.33179	6.78388	3.9203	9.91407	6.31742	5.06044	3.9378	1.72566	2.42214	1.52382	0.381168	1.43846	2.52345	2.39494	3.64332	5.77036	5.67488	6.93362	3.68363	3.27639
GH_D11G3025	3.75368	2.30184	4.48045	1.84778	2.98657	3.4641	5.15728	6.91729	5.96477	9.55333	10.5594	12.7486	13.8159	9.42472	19.9408	10.0856	13.2575	18.6794	0.21432	0.738565	1.57523	0.735252	3.22631	3.26509	2.63413	3.03785	2.08721	3.5561	2.37647	0.867903	1.16443	3.32801	2.56359	1.82755	2.32658	3.97154	1.41455	1.6042	0.511795	0.58547	0.512271	1.78344	1.56119	2.42364	5.02209	4.34587	6.34094	20.7838	4.32021
GH_D11G3227	0.778397	0.47085	0.425608	0.633538	0.942327	0.916826	0.437118	1.26836	0.687795	0.169952	0.233203	0.194857	0.197526	0.206635	0.514813	0.839741	0.35425	0.309991	0.437814	1.21937	0.818666	0.574745	0.784505	0.396161	0.538815	0.5664	0.671138	0.393565	0.433183	0.295708	0.605947	0.526252	0.404683	0.291011	0.582099	0.651242	0.296972	0.828822	0.27826	1.01054	0.405171	0.635973	1.01887	0.689747	0.391916	0.702605	0.682931	0.223592	0.194103
GH_D11G3526	0	0	0	0.06404	0	0.032393	0	0	0.219028	1.29015	0.57742	1.56604	1.01027	2.26329	2.68704	0	0	0.209849	0	0	0	0	0.119556	0.045076	0.248611	0	0.10913	0	0	0	0	0	0	0	0	0	0	0	0	0.062278	0	0	0	0	0.463869	0	0.245478	1.5054	0.966955
GH_D11G3535	0.348787	0.437616	0.268146	0.173799	0.330025	0.133233	0.732682	0.496017	0.669149	2.70703	1.49069	3.14924	2.53994	4.45747	4.25341	1.68293	0.950327	1.81633	0.307141	0	0.198434	0.375081	0.261086	0.542194	0.662092	0.162671	0.646751	0.264995	0.568824	0	0.052411	0.119423	0	0.130381	0.090991	0.14281	0.454517	0.148913	0.481702	0.616133	0.323566	0.27979	0.232554	0.323053	0.839074	0.583834	0.370011	2.88114	1.9032
GH_D12G0895	0	0	0	0	0	0	0.796683	1.40983	2.49672	8.92053	7.09951	9.02631	16.2614	16.362	20.2941	3.3262	4.10074	7.23149	0	0	0	0	0	0	0	0	0	0	0	0	0	0	0	0	0	0	0	0	0	0	0	0	0	0	2.13558	2.22	2.75563	16.1537	10.0532
GH_D12G1235	0.468166	0.767733	0.488285	0.856202	0.664154	0.698895	2.89031	3.76949	7.06877	15.761	14.4982	15.1522	35.2826	28.332	35.6767	59.0542	77.1339	72.5182	0.046742	0.228614	1.30093	0.327	0.626018	0.642407	0.920309	1.90537	1.25447	0.391554	1.42144	0.799657	0.657798	1.09954	1.11864	0.658819	1.06871	0.285363	0.332846	0.590098	0.301778	0.501415	0.577243	1.34299	1.17529	1.8108	5.88513	4.66327	5.76279	29.3701	14.5577
GH_D12G1643	1.57475	1.41097	1.10932	0.437056	1.27988	1.10946	1.50353	2.7378	3.09609	0.759948	0.703019	0.992815	0.884799	1.65799	1.76149	1.55566	0.786582	1.31752	1.80592	4.73999	0.919066	1.05632	1.14012	1.98163	2.07033	1.72383	1.40969	1.1871	2.92952	4.70374	2.97258	2.89974	2.23864	3.20319	2.86172	1.47523	2.1891	2.56806	2.12559	1.44222	1.1641	1.59693	1.29827	1.31585	1.08925	2.16258	1.87972	1.39691	3.33864
GH_D12G1848	2.05672	2.11092	0.943181	5.93724	3.44393	4.44338	3.63752	2.81927	3.06756	2.56959	1.41933	2.09953	1.33842	1.32627	1.56618	6.41856	3.09558	1.55605	3.9457	3.84848	10.4193	9.75124	7.73991	8.27765	6.75186	5.85927	5.32579	5.49237	5.53982	4.86242	5.03176	5.64889	8.01875	7.88941	8.90764	2.48047	2.71037	1.28853	5.47201	3.89693	3.49935	3.57416	5.97121	4.64299	3.20837	3.99337	4.92645	1.80523	2.06535
GH_D12G1868	46.6009	20.6609	32.7165	23.5302	32.4025	33.5101	23.1455	21.0595	11.1107	2.98593	3.29311	4.17797	7.64048	6.53317	6.92285	7.90093	6.34331	3.25906	5.87093	20.0921	11.6795	10.2532	11.5643	8.68304	3.85783	7.64869	5.38534	3.72253	10.8285	9.13476	19.9654	12.7677	8.03575	6.16659	4.51114	7.3017	9.07177	8.36265	8.23453	23.255	23.0474	5.33824	4.84407	4.4695	13.4543	10.076	31.6746	4.02265	5.25619
GH_D12G2482	1.06621	1.1342	1.45987	11.7749	10.9077	9.7679	9.97665	10.7487	13.1928	14.7073	10.8836	10.5263	20.1388	11.2582	31.3745	18.1339	41.6738	42.4642	1.50958	2.0223	4.59947	6.4658	6.70429	6.22637	6.32286	5.916	2.28496	2.45478	3.80696	2.79426	4.76339	4.25455	3.74932	3.41552	4.80277	1.80209	0.890066	2.49859	4.73957	3.96115	4.91226	8.17706	6.11028	4.8391	3.67384	1.97887	7.55075	9.44225	3.72454
GH_D12G2594	0.7235	0.740585	0.472038	8.75528	10.5055	7.94878	7.94901	8.14757	5.90786	7.592	7.92865	11.0221	3.20119	4.57418	8.13945	2.28242	1.62022	2.9693	0.353037	0.252	3.18064	1.5506	3.48487	1.33798	0.9489	0.954785	1.32246	1.31849	0.315656	0	0.556565	0.710361	0.151525	0.219651	0.132494	0.51795	0.505855	0.592555	7.42151	6.18587	6.53885	3.85425	2.42241	3.33337	3.0156	2.54786	4.81023	3.06411	2.38037
GH_D12G2619	1.62798	2.10776	1.10935	2.13531	3.17544	2.11793	1.1633	1.19622	1.74439	0.825117	0.873383	1.11531	1.54475	1.53635	1.37805	0.63493	0.706673	1.62875	2.22721	2.27682	5.73306	6.04865	5.84803	2.5089	3.08892	2.44232	2.10587	1.4546	1.9089	2.27808	2.37689	1.93702	1.30913	1.5399	0.844824	2.59541	3.26529	2.00871	5.10917	3.67131	6.63663	3.15123	1.86456	2.99671	2.03223	1.81855	2.22771	1.78884	1.71961
GH_D12G2853	2.95749	1.95751	3.76387	4.24269	4.03917	3.83905	2.81416	2.43235	2.0852	1.39788	1.18574	1.14945	1.05503	0.734805	1.04576	2.09127	2.74506	2.03556	1.16261	3.2812	3.49372	3.29088	2.89889	3.69222	3.1609	4.10398	3.25904	1.82495	3.01327	0.493488	1.25574	1.80383	4.27447	3.06396	3.72406	2.35066	1.7416	2.75487	3.08543	3.51478	2.76849	1.67714	1.55796	1.88957	1.72342	2.85416	3.60725	1.44208	0.546021
GH_D12G2952	0.024499	0	0	0.421592	0.340298	0.138445	21.0491	13.4503	27.8218	35.3748	31.2127	38.3941	23.0861	20.4138	26.1014	9.63484	11.6427	12.7653	0	0	0	0	0	0	0	0	0	0	0	0	0	0	0	0	0	0	0	0.021874	0	0	0	4.19148	0.442631	4.77797	17.4709	14.8498	11.1259	15.7733	16.1552
GH_D13G0160	2.69765	1.65588	3.48416	2.16251	1.56831	1.35275	1.3344	1.84992	1.93668	6.37084	2.94619	7.07229	9.27919	6.94321	7.37593	5.34244	4.76357	6.31581	3.32425	1.99573	1.09234	1.39309	0.874384	2.39382	1.65531	1.79721	0.506381	0.772189	1.24973	1.13258	2.27755	1.26584	0.53056	0.818885	1.09482	1.08261	1.2912	1.88466	1.3195	1.80169	1.75125	2.27817	1.33763	1.49965	2.59902	2.80797	2.76534	7.18159	6.53536
GH_D13G0383	0.90228	0.619283	1.60727	0.389695	0.852552	0.606009	7.83694	5.84327	9.40816	25.634	19.2114	21.9363	37.4429	40.0529	39.6543	28.9118	23.4928	40.7152	0	0.383565	0.574027	1.70206	1.41947	1.79468	1.06788	1.53501	1.53001	0.729637	1.32368	1.01952	1.4334	0.893946	0.850024	1.27073	1.35071	0.115127	0.600298	0.760841	1.17961	0.687769	1.06373	2.71413	1.57078	3.0302	9.86022	7.01093	6.79995	23.4807	23.5678
GH_D13G0746	4.88414	3.69142	4.46095	9.54668	12.1694	9.5105	23.1346	25.2492	28.2462	22.8553	26.1827	24.6618	3.06745	6.01004	5.85999	3.71796	2.16727	1.80313	3.66032	9.35446	3.34793	4.92654	4.14436	2.56878	3.70638	3.40407	3.98938	3.88738	3.19455	3.52109	3.02818	4.40222	3.87547	4.37446	5.1289	3.17133	3.12029	3.84812	3.88156	2.97153	3.00207	13.5731	5.56972	11.3316	9.6907	13.0329	13.2026	6.50246	3.92047
GH_D13G0755	64.292	53.0088	60.5473	24.1978	31.1523	23.6947	37.6501	49.8749	55.5843	31.0295	26.6142	23.6005	70.5642	70.1391	57.1911	24.6086	52.1723	51.2348	24.7073	47.0295	38.5286	36.553	36.3715	64.1213	86.3319	75.3089	44.7182	53.5775	61.0961	74.1001	98.827	87.0017	100.041	72.7608	50.5376	43.5479	45.7635	38.9389	49.6767	45.7526	44.6465	37.8122	41.2256	32.7401	50.011	59.7117	69.4646	56.2624	45.5195
GH_D13G0850	6.43795	5.90951	6.83066	7.4179	4.82685	4.41423	4.95973	5.44109	1.67612	1.01152	0.788957	1.07067	3.47792	1.23024	3.04533	2.50903	1.5943	1.45616	2.33041	3.47345	4.1803	3.52337	3.9089	3.09475	2.08462	3.75689	1.6358	1.32795	1.1335	2.44723	1.7259	2.66956	2.09291	1.42545	0.897833	3.40218	3.82768	3.36167	2.15923	2.52548	2.55929	1.81797	1.28308	1.51115	1.46955	2.68805	5.05912	1.69606	0.764489
GH_D13G0885	1.8857	1.73123	1.80194	1.58752	0.953122	0.388196	7.19431	6.47502	12.0468	65.4263	49.8084	60.6566	174.611	160.492	197.096	170.645	186.507	209.227	0.833709	2.53583	3.7032	4.39071	2.94683	5.27822	7.47	5.57572	6.38779	8.75106	6.13714	6.48016	7.86709	7.12851	4.86264	4.35676	5.98796	0.71395	2.45745	1.80035	1.43938	0.555115	0.863221	3.91891	1.83617	2.32478	16.1133	7.55749	11.4864	109.518	93.3117
GH_D13G0998	5.89424	3.87605	3.49025	3.0836	3.64459	2.45798	3.6832	3.35608	6.08345	2.32203	1.75443	2.39616	2.20017	1.82783	2.24041	2.52604	7.2609	4.32444	2.36682	4.45772	5.37996	3.33064	1.95282	4.48191	4.42868	6.75514	5.30552	2.35601	3.98803	4.3858	5.13821	5.68215	11.2467	6.14048	5.75658	1.77293	3.87098	3.07116	3.0349	1.99382	3.28384	1.70366	3.42008	2.58713	6.91618	3.48224	5.35334	4.58823	1.75458
GH_D13G1119	0	0.038837	0	0.287782	0.399959	0.288495	6.49144	3.4956	5.28031	17.045	14.9419	20.3272	12.2438	14.1178	23.3163	14.1478	13.9999	16.6981	0	0	0	0	0	0	0	0	0	0	0.089973	0	0	0	0.085252	0	0	0	0	0	0.019226	0.227979	0.096526	1.22343	0.379245	1.01332	5.96392	2.6006	2.64683	9.95791	6.5536
GH_D13G1120	0.088916	0.084089	0	0.424043	0.12967	0.248173	10.8611	5.74676	7.31416	27.1594	17.7818	35.8427	18.9361	19.6121	40.3849	26.6351	23.5078	32.7798	0	0	0	0	0	0	0	0	0.103322	0	0	0	0.017025	0	0	0	0	0	0	0	0.041778	0.01941	0	1.18359	0.37923	1.42995	8.57045	7.43987	6.03722	23.619	11.4827
GH_D13G1164	0.066002	0.044999	0.449558	0.243639	0.713014	0.672732	9.71699	6.10816	10.9051	19.7045	19.9541	25.4411	12.7857	11.9739	17.4874	3.84737	2.75466	5.1267	0	0.04882	0.100935	0.254458	0.065102	0	0.166404	0.204136	0.094106	0	0.295216	0.238767	0.294648	0	0.058216	0.185867	0.415965	0.359328	0.10501	0	0.432235	0.423165	0.156883	0.806623	0.267723	1.16416	8.84346	5.57976	5.2525	13.1487	11.19
GH_D13G1454	0.107641	0.657308	0.257633	0.060344	0.578335	0.113284	0.130575	0.216998	1.38129	2.78537	1.83786	2.57988	3.8254	1.29663	1.83201	0.762932	0.842579	1.01624	0	0.398202	0.387965	0.754167	0.48368	0.11459	0.220219	0.081812	0	0.058683	0.15078	0.202325	0.629042	0.222321	0.086493	0.47012	0.331565	0.340209	0.140168	0.503719	0.665619	0.751543	0.717693	0.910255	0.642878	0.821402	1.04916	0.998371	0.909344	1.63668	1.68797
GH_D13G1552	0	0	0	2.03353	2.48576	2.36244	8.34569	7.82661	14.5733	19.1239	16.0288	20.8421	48.624	37.468	61.5992	28.7397	59.4733	79.2406	0	0.171194	0.390682	0.280278	0.202052	0.768473	1.41169	1.39531	0.95529	1.37427	0.876058	1.0032	1.17786	0.969954	2.06688	0.55351	1.68375	0	0.240447	0.17571	0.535652	0.206294	0.294463	6.25509	3.03662	4.25733	9.42278	6.87805	8.23007	33.9544	30.0092
GH_D13G1832	0.246075	0.365881	0.242731	2.91373	1.91074	0.997318	7.61439	8.49479	9.07009	17.3599	18.6703	22.2147	39.4335	32.5942	42.4768	65.1876	50.7622	63.7366	0.838066	0.218971	0.567696	0.475837	0.122645	0.220055	0.45401	1.21174	0.784415	0.918962	0.742186	0	0.331964	0.564727	0.540889	0.131909	0.593973	0.227245	0.332846	0.115868	0.611726	0.530745	0.141462	3.6625	0.833652	1.92222	6.86815	8.60257	6.71785	22.565	23.9733
GH_D13G2020	117.629	99.0341	107.17	206.026	255.262	213.994	217.276	199.523	203.327	273.574	283.407	306.977	354.074	282.087	463.585	395.016	371.64	427.991	89.9974	93.6752	137.758	121.426	161.681	83.7752	78.2029	65.8042	65.3724	64.468	58.5535	35.9958	41.2878	44.1949	55.0079	28.2223	43.5577	76.446	73.167	96.2044	134.101	112.744	115.577	101.945	69.645	100.023	147.158	113.788	153.096	354.816	217.403
GH_D13G2148	23.2623	25.7988	25.9923	4.60818	4.32371	6.01548	4.28223	3.80335	10.3986	7.43112	5.94781	7.93821	6.16111	4.46045	7.03037	15.9633	11.693	11.5128	23.53	18.8852	11.686	13.2869	9.31872	10.9392	11.0947	8.33083	10.4416	7.0738	11.3679	9.93256	11.9481	11.5546	14.0478	18.1536	24.8319	23.7859	19.6422	16.9035	12.7854	10.4374	9.65229	6.72681	7.31843	7.07816	14.3072	18.7215	13.4788	5.05401	4.27552
GH_D13G2149	14.7423	15.9392	20.2531	3.91085	4.19074	4.21464	5.04594	4.52713	9.73746	5.68084	5.2957	5.50961	2.95504	5.27733	5.62456	10.4918	8.73443	9.82425	24.6874	14.2865	9.82546	11.4268	7.18089	10.1418	10.9708	8.73221	8.53427	9.60647	12.5119	9.87964	14.4107	10.2989	18.0344	15.1606	18.4571	14.6442	19.0784	14.0714	7.98711	7.71336	7.2724	4.46808	5.14323	5.28408	11.0593	14.5349	13.4997	4.43645	6.17962
GH_D13G2190	0	0	0	0.146754	0	0	1.5051	0.625656	1.64474	4.40301	4.5107	5.38275	9.38547	4.33848	11.5327	5.71609	4.96472	10.88	0	0	0.199682	0	0.068457	0	0.191345	0	0	0	0	0	0	0	0.260459	0	0.083524	0.140959	0	0	0.087475	0	0.291124	1.24227	0.306067	0.779081	2.03362	1.44819	1.96887	7.68431	3.95496
GH_D13G2244	0	0	0	0	0	0	0.495858	0.72739	0.584321	3.19883	2.3443	3.28739	5.49106	4.7668	6.75619	10.3199	6.92851	5.17882	0	0	0	0	0	0	0	0	0	0	0.043702	0	0	0	0	0	0	0	0	0	0.029225	0	0	0.147771	0	0	0.885296	1.20646	0.425947	5.01462	4.27822
GH_D13G2350	4.16739	4.06677	3.72018	4.28343	5.15888	4.05059	4.13383	4.24559	7.77248	13.8664	13.4764	15.0202	28.0541	19.2448	38.1961	19.7307	28.2681	30.2458	2.25045	2.84419	3.13057	3.15179	2.26871	2.45958	2.21034	1.78086	1.54648	2.55574	1.54536	0.98461	3.26307	4.06274	1.08431	2.79882	2.20827	1.99603	0.856936	2.78334	2.59017	2.82454	2.14266	4.50473	2.54333	4.58061	5.61784	5.33062	5.10584	22.6533	14.3781
GH_D13G2585	4.55043	3.20123	5.16708	2.65767	4.86748	4.32843	4.26978	6.90376	3.75228	0.775537	1.23981	0.832056	2.52276	1.30255	1.72528	1.11646	1.28704	0.459654	1.68832	8.62878	0.843263	1.81833	1.09219	2.13994	2.27066	1.96444	0.792023	1.50546	2.62757	2.79735	2.05323	3.38588	1.56212	2.02907	1.44884	4.1672	4.44815	2.58057	1.43982	2.50953	2.24413	2.44318	1.34257	0.928923	1.55241	2.47818	3.96228	0.940537	1.52001
GH_scaffold29929_objG0001	5.73299	4.70042	4.38828	8.56104	7.58752	8.43397	6.31402	6.9364	9.81576	20.8407	17.0287	22.0007	41.6733	26.9582	23.2488	35.1252	26.4633	33.0998	3.40367	4.54461	6.52689	9.12176	7.38352	4.29911	3.99802	4.02281	5.00615	5.24573	3.61933	5.05229	3.56914	3.7258	2.20275	4.40608	4.05354	4.66278	4.3247	4.11081	6.01646	5.37151	5.17144	5.28125	6.35792	8.39477	11.7819	7.10179	6.29095	24.6155	22.2094
GH_scaffold4622_objG0001	7.28534	6.43463	6.22769	9.97747	10.4181	10.7945	4.91839	5.24719	3.95164	10.2599	10.2051	8.98494	8.45635	10.3511	8.77836	8.3402	3.61206	5.77517	5.83919	7.94794	16.7039	12.1302	11.2594	7.20638	4.88347	3.81355	4.38129	6.84518	7.15319	10.7176	5.9051	5.10343	1.81913	6.03087	6.39378	10.2226	5.69365	7.32103	16.3967	16.3793	15.7015	13.6255	11.1639	13.6297	4.22916	5.27048	4.01799	6.93104	8.10222
[truncated: 22 more columns]

## Sheet: Supplemental Table 8
Supplemental Table 8.Expression of DEGs in -1 to 0 DPA (#mml3s vs J668).
Gene	J668-3d-1	J668-3d-2	J668-3d-3	J668-1d-1	J668-1d-2	J668-1d-3	J6680d-1	J6680d-2	J6680d-3	J6681d-1	J6681d-2	J6681d-3	J6683d-1	J6683d-2	J6683d-3	J6685d-1	J6685d-2	J6685d-3	mml3-3d-1	mml3-3d-2	mml3-1d-1	mml3-1d-2	mml3-1d-3	mml30d-1	mml30d-2	mml30d-3	mml31d-1	mml31d-2	mml31d-3	mml33d-1	mml33d-2	mml33d-3	mml35d-1	mml35d-2	mml35d-3	mml3A-3d-1	mml3A-3d-2	mml3A-3d-3	mml3A-1d-1	mml3A-1d-2	mml3A-1d-3	mml3A0d-1	mml3A0d-2	mml3A0d-3	mml3A1d-1	mml3A1d-2	mml3A1d-3	mml3A3d-1	mml3A3d-2
GH_A01G0008	0.699537	0.182403	0.669417	0.238529	0.493053	0.568631	3.70048	2.11752	3.971	9.65967	9.79448	12.4201	15.8975	18.6345	16.3358	10.4762	18.0813	18.5218	0	0.344556	0.579561	1.58078	0.301499	1.47536	0.858288	0.613509	0.221342	0.216321	0.515829	1.13851	1.14702	1.35622	2.79783	1.5528	1.16492	0.486396	0.512602	0.304663	1.07489	0.271493	1.01326	1.99224	0.778197	2.07284	3.90983	4.93153	4.22895	15.1943	13.2123
GH_A01G0017	0.990195	1.70257	2.11565	0.702211	1.20302	0.554488	1.16308	0.271501	0.706563	0.751704	1.08975	0.701941	0.332782	0.95198	0.927332	0.705254	0.901236	0.854976	2.49979	1.61275	0.882314	1.01991	0.726741	2.58253	2.27664	2.45601	1.08797	1.68256	2.60724	0.381772	2.27583	1.6325	2.89532	1.42522	1.70338	0.612447	0.491333	1.76536	1.2358	0.353957	1.0775	1.0338	0.687856	0.552567	0.932039	1.69792	1.39688	0.840836	0.94907
GH_A01G0018	0	0	0.058787	3.71289	3.95049	3.50453	0.948024	1.53562	0	0.106104	0.255291	0.085692	0.052912	0.205706	0.434284	0.831	0.193849	0	0	0.126492	0.166707	0.110351	0.470951	0.249169	0	0	0.286706	0	0.078387	0	0	0.037715	0.099819	0.053573	0	0	0	0	0.101413	0.414342	1.12082	0.117961	0.572627	0.081263	0	0	0.407649	0.063309	0
GH_A01G0048	0	0	0	0.234525	0.192797	0.200549	1.38742	1.25948	2.002	4.63568	3.15567	4.65132	10.6955	9.99503	12.519	3.7187	3.5528	8.77889	0	0.071398	0	0	0	0.057442	0.115773	0.130116	0	0	0	0.080198	0	0.041486	0.050615	0	0.031728	0	0	0.08947	0.583263	0.611371	0.073692	0.829725	0.671065	0.634082	1.48331	1.18609	1.82426	7.21172	8.13265
GH_A01G0070	12.3894	12.8217	19.6096	3.46541	2.02762	2.95978	8.63447	5.62591	9.20911	10.5747	8.37069	11.4744	3.64432	7.43952	6.43649	3.22657	7.78237	9.47952	19.0038	13.9302	9.02447	7.77348	8.28614	8.94735	9.38955	9.37314	17.2695	17.3319	20.0023	17.0295	18.2659	14.2788	17.4906	15.0346	18.8265	8.79462	7.28084	9.30696	5.89345	5.77891	5.72794	5.00253	2.37314	4.82374	12.9312	15.2125	11.8992	6.28774	9.50763
GH_A01G0075	20.9423	18.1661	16.3844	20.5048	29.9054	35.7999	23.9912	24.9887	16.5245	15.7582	15.1286	15.0617	14.2595	14.3214	16.4391	20.7846	16.3986	15.7372	11.4502	19.5036	12.4696	16.085	15.8603	17.0139	13.286	13.2933	12.8303	10.1927	12.752	12.0427	14.8763	18.2545	17.3001	15.1374	17.5125	17.9938	13.7709	17.1631	15.0632	14.4194	15.0615	15.369	14.6092	16.3727	14.4837	16.9056	17.6466	16.8518	12.8069
GH_A01G0111	0.569201	0.135756	0.468381	1.19832	1.08473	1.1767	0.061684	0.25274	0.066261	0.195509	0.468554	0.199524	0.126316	0.380545	0.176458	2.82639	0.707265	0.092531	0	0.104085	0.27852	0.646451	0.300916	1.27229	0	0	0.26442	0	0	0.139412	0.294985	0.24442	0.272909	0.145418	0.247866	0.169261	0.271911	0.163362	0.24327	0.171081	0.260874	0	0	0.052253	0.127562	0.342021	0.955123	0.06834	0.079562
GH_A01G0122	0.715987	0.500493	1.12344	1.94292	1.06652	2.2316	0.270354	0.109307	0	0.152428	0.319549	0.368645	0.187923	0.88835	0	0.366923	1.19979	0.894614	0	0.047259	0.144639	0.41783	0.224688	0	0.072796	0.035661	0	0.055845	0	0.16582	0.304864	0.297527	0.711984	0	0.464325	2.41854	1.61529	0.518906	0.976406	1.52659	1.45492	0.526667	0.324793	1.28246	0.125889	0.849374	0.519919	1.06161	3.54291
GH_A01G0164	0.745818	0.878174	0.669908	4.55957	11.4774	8.10249	8.08262	3.64902	13.2014	5.84111	4.2433	4.66047	1.08851	1.03147	2.61733	0.45608	1.20732	0.616002	0	1.33695	28.3034	17.4747	21.7188	12.7021	13.669	16.2297	2.78352	3.26543	4.43505	3.33003	3.66885	2.67572	1.67691	4.68303	1.65799	0.608159	0.877979	0.570885	25.3578	25.1875	36.3174	9.60941	7.77944	8.14692	7.76624	7.88973	5.2094	2.83492	2.85491
GH_A01G0168	6.84866	2.80086	3.88372	2.0581	2.33899	4.37069	5.22544	4.92974	7.46769	7.33186	8.26355	7.73492	4.97972	5.47861	3.92669	1.81703	1.83378	2.37218	1.47605	8.98002	2.91472	3.11002	3.2282	1.30782	1.6459	4.70733	0.92451	0.865222	1.58724	1.36301	2.71701	2.78326	2.59727	0.520396	0.417262	10.6974	9.24182	4.53911	6.35259	3.65595	4.89098	2.25904	1.40908	1.55885	5.27211	4.26515	4.50696	4.002	2.89661
GH_A01G0179	2.51764	2.5578	3.24505	0.949137	0.372042	0.458292	1.68569	1.43043	2.4691	2.18535	3.56872	2.49098	1.40581	2.67751	1.51674	0.354738	1.42176	2.19301	1.16885	3.74754	1.81715	1.75677	1.60187	2.55373	2.04539	2.96836	2.33772	2.04027	2.84228	3.71544	4.30904	3.63162	2.85668	2.79881	3.04554	2.2975	3.93526	3.32353	1.52082	1.6862	2.71562	2.91267	1.42677	2.82086	2.12958	1.87237	2.8513	2.47474	1.52691
GH_A01G0186	0.146158	0.241723	0.136745	0.254426	0.367614	0.441955	0.620316	0.485295	0.302503	0.084279	0.119178	0.291037	0.485656	0.248903	0.119905	0.333581	0.252303	0.243476	0.149176	0.139785	0.262746	0.096984	0.054766	0.266621	0.129635	0.362565	0.517788	0.268969	0.220795	0.230405	0.065247	0.12421	0.194394	0.164188	0.174331	0.133833	0.084421	0.190166	0.265138	0.117235	0.159699	0.143086	0.302994	0.242933	0.115633	0.269305	0.156799	0.210104	0
GH_A01G0189	0.275514	0.055414	0.086009	0.27143	0.544303	0.299264	0.428421	0.433983	0.154037	0	0.019344	0.002546	0	0.015707	0.047135	0.043163	0.017557	0	0	0.102786	0	0	0	0.147739	0	0.021651	0	0.019069	0.037899	0.170541	0.096669	0	0	0.153964	0.042558	0	0	0.023471	0.042571	0.128587	0.195179	0.097054	0	0.058263	0	0.016476	0.171299	0	0.050298
GH_A01G0202	6.17833	7.30155	7.14514	4.64231	3.87458	3.16945	5.13938	5.01662	8.20889	8.47887	6.89072	6.85565	6.70717	6.0895	6.49376	4.08725	3.61335	5.52006	9.35884	7.91786	6.25169	5.79693	7.06685	5.18549	7.88896	7.34836	5.66189	5.77726	6.2464	5.13278	4.97052	6.08699	3.65059	4.98692	5.28487	6.01819	7.28702	4.74428	5.49029	4.82093	6.30336	7.43194	7.48387	5.00681	7.15104	7.26524	5.42806	4.82857	5.321
GH_A01G0205	0.614268	0.677785	0.611667	0.276636	1.15977	0.871697	0.819975	1.82211	1.8297	0.484755	0.351454	0.561846	0.588419	0.21454	0.942937	0.619599	0.649342	0.306418	0.365821	2.65067	0.372081	0.148482	0.390949	0.294099	0.373133	0.19201	0.533618	0.334963	0.180323	0.692682	0.49112	0.568536	0.53384	0.693115	0.702552	2.38883	0.983099	0.744735	0.220819	0.499504	0.919493	0.523209	0.516952	0.522558	0.245326	0.607352	0.318762	0.690095	0.318362
GH_A01G0206	7.42185	6.70461	7.74443	20.7251	23.8548	23.4871	13.7181	19.5516	7.13793	8.11773	8.64265	6.50518	4.61767	7.18841	6.55519	11.0615	8.96845	6.98671	7.12218	6.65729	9.93846	9.16708	11.6178	7.90546	7.65074	7.22434	12.6967	11.5241	7.57666	6.32881	6.6845	5.29399	7.26175	8.66941	7.46739	5.26364	5.67272	6.30546	13.0369	15.0972	18.8956	9.30044	9.03982	9.71428	8.95282	7.0277	9.30464	5.77396	6.62568
GH_A01G0254	7.92035	8.97898	7.74894	11.7586	13.6482	15.4714	10.4361	9.80548	13.099	9.18931	8.88506	8.1357	19.4559	8.75191	13.5244	24.7703	27.4801	22.9848	0.911693	5.97583	6.65904	6.18339	5.342	8.86729	5.93625	5.00763	5.81249	3.84494	5.86479	5.20449	7.29028	8.17513	16.7736	11.577	11.9081	10.4018	6.55143	7.04386	6.28704	4.54751	6.47303	4.48513	5.44135	10.1939	12.5677	12.4622	16.4142	21.0241	8.88577
GH_A01G0292	5.58917	5.46855	3.04425	2.14738	1.15127	1.19951	3.7179	2.7882	15.5655	5.30332	8.51247	5.93941	6.67017	4.66588	4.45618	1.12043	4.66713	5.64557	2.87009	6.80954	3.52177	3.64215	3.13805	16.8403	24.2522	20.5943	4.80298	4.73938	12.2031	12.8541	9.88807	9.89928	8.72884	5.10267	7.05763	10.254	5.69244	7.29013	4.84648	5.81117	6.50994	11.3331	9.6461	5.54016	7.94859	11.7217	13.663	7.10742	9.70418
GH_A01G0304	3.71949	3.08712	3.30546	0.647719	0.824109	1.02268	0.552312	0.962631	2.68968	1.56305	2.63041	2.49355	3.3099	2.15889	2.35316	1.50882	2.39166	2.96098	0	2.58867	2.65815	1.79298	2.47921	1.91782	1.77969	2.42538	0.964916	1.17417	1.58368	2.76392	1.77151	0.997322	3.52426	3.01188	2.15346	3.02072	3.64542	6.30807	1.84563	3.44839	3.62706	2.30885	5.34518	2.09808	1.9016	2.08789	2.01512	4.98801	2.28158
GH_A01G0311	1.13222	0.464891	1.88359	7.16606	4.93787	10.5408	0.960628	1.01935	0.718482	2.19794	3.91616	1.86803	3.72165	2.27754	0.914762	1.22623	2.35878	0.749044	0.513036	0.784512	0.45722	0.581843	0.676595	0.619305	0.374746	0.597322	0.814553	0.327703	0.13769	0.333633	0.350044	0.291303	0.564554	0.283329	0.169635	4.03113	2.7601	2.84721	2.67452	3.21901	3.87481	6.22103	5.9675	7.86468	5.12444	2.95073	5.1937	3.11516	3.1434
GH_A01G0347	9.9674	5.93116	11.0786	26.8679	27.738	30.4835	26.4981	32.3451	11.2155	8.3022	5.83022	9.92228	18.7494	14.321	19.1164	22.0821	25.852	21.1785	4.79614	11.2652	9.65127	10.7303	11.3916	14.8535	14.0235	16.1639	28.9287	24.3276	7.33929	4.86968	11.6228	9.70943	20.4579	13.1489	13.5996	6.54022	6.04284	6.00402	7.78433	8.12103	6.74933	4.66565	4.46218	5.5726	7.52746	8.06094	12.5088	20.3411	9.61465
GH_A01G0364	0.865767	1.16148	1.1105	1.49811	1.54495	1.77562	2.19468	2.33965	1.57898	2.41518	1.49427	2.9538	2.15295	2.95481	3.22428	2.46534	3.02282	3.1455	2.13257	1.10131	0.725591	1.39306	1.50915	0.574266	0.681173	1.49112	1.30967	2.04349	0.813898	0.925968	0.217461	0.606615	0.580217	0.320439	0.436941	0.580644	0.856181	1.02461	0.77438	0.750331	1.35216	0.522591	0.779312	1.03041	2.10923	1.45753	1.87688	3.80476	2.48397
GH_A01G0365	0.046775	0	0.008496	3.03774	7.00408	5.27722	1.50561	4.18645	0.017329	0.08863	0.048689	0.075897	0.44859	0.541432	0.177934	0.698259	0.271175	0.02511	0	0.023599	0.242637	0	0.374809	0.190285	0.050398	0.167417	0.35386	0.194424	0	0	0.104799	0	0	0.063993	0	0.030248	0.046672	0	0.405971	0.410155	0.488253	0.223843	0.46283	0.283077	0.486211	0.02763	0.110692	0.156469	0.585871
GH_A01G0386	4.44143	1.72038	3.85079	3.91581	2.35391	3.4585	3.79773	10.523	4.94473	6.56507	5.41607	6.65221	26.5874	15.631	16.297	3.56605	5.04863	4.79638	1.10656	0.143027	0.54493	0.319418	0.594459	7.85928	6.11474	5.81154	6.58784	3.41994	7.25382	12.2476	7.13347	14.8665	15.0696	5.09244	4.25607	0.316795	0.353533	0.686197	0.642971	0.412673	0.433608	3.45689	4.99153	2.57728	6.92841	5.39468	5.80429	10.961	6.01213
GH_A01G0387	8.68882	6.89777	2.45503	2.88068	4.66694	4.24678	10.0996	8.52508	5.73691	11.8172	9.9089	8.78112	11.9408	25.8922	38.5707	18.5515	32.7448	29.8952	1.88733	1.74826	1.86111	2.72447	2.08541	14.0162	14.1998	13.1939	23.0648	20.6071	21.0395	25.6631	20.0379	28.2966	27.9203	14.6296	14.9779	0.699331	1.89762	3.4674	2.40793	1.87539	1.66471	7.33002	0	3.96359	8.6587	9.96751	11.932	23.6889	13.8304
GH_A01G0393	2.94982	3.21662	2.26893	1.35693	1.50351	1.26571	1.08106	1.72597	3.14482	2.49403	3.2866	2.71584	0.663109	1.7252	3.54128	1.02362	1.57253	2.49431	0	2.58227	3.55843	4.1133	2.38069	2.27903	3.45821	2.9364	1.40003	1.40209	2.03416	3.99004	2.11253	2.9227	4.29571	2.91303	1.82934	2.59503	2.93161	3.34707	2.78252	2.03525	2.63852	1.35525	1.3651	2.07896	2.70398	2.01662	3.62636	2.31329	3.63011
GH_A01G0438	0.160133	0.108523	0.283483	0.094472	0.140205	0.013211	0.126253	0.157082	0.027185	0.066374	0.153328	0.083937	0.051128	0.020638	0.052052	0.018229	0.088411	0.096657	0.631403	0.294092	0.433896	0.486254	0.465838	0.219065	0.200365	0.129515	0.053846	0.345027	0.306967	0.321544	0.17079	0.225486	0.150075	0.155974	0.112689	0.110429	0.107245	0.20302	0.338704	0.261859	0.197925	0.252258	0.244141	0.235771	0.093258	0.193012	0.104254	0.19038	0
GH_A01G0447	0.437034	0.63974	1.02443	9.68291	10.8725	12.232	3.08264	4.05198	0.696137	0.641681	0.775264	1.2277	0.935652	0.517565	1.45188	2.87984	1.06274	1.1621	0.268895	0.510464	1.78694	2.616	1.66559	1.96456	0.353126	0.767301	1.53523	1.16243	0.69487	0.461183	0.205065	0.272388	0.138577	0.166846	0.329812	0.466817	0.771427	0.442815	1.8176	3.03099	2.40089	0.742753	0.534864	1.05393	1.02983	0.619902	2.40227	0.40706	0.772718
GH_A01G0448	18.5426	16.3185	17.837	43.9109	42.1866	39.7997	25.8851	35.6085	9.55479	11.3384	11.6101	14.7319	10.3088	8.20325	16.7906	24.7613	12.5554	9.29624	14.9854	15.623	19.9331	18.6156	20.5982	14.2642	6.32922	7.08371	25.4805	14.6686	6.22682	7.14382	6.00946	8.05714	4.65008	8.14701	6.13844	15.5213	14.7534	16.1411	22.7417	20.6743	21.4815	12.2882	10.0523	14.9641	8.51093	8.62715	12.8438	9.6635	7.22817
GH_A01G0463	1.01923	0.631157	1.51121	0.144017	0.250272	0.056421	0.142143	0.284466	0.858915	0.272081	0.30913	0.566542	0.753093	0.185827	0.703078	0.151411	0.355407	0.192457	0.277478	0.684701	0.931887	0.540189	1.0618	0.495863	0.35796	0.517291	0.333289	0.02359	0.426969	0.760725	0.410156	0.345644	0.079555	0.133771	0.340861	0.454827	1.64451	1.14338	0.476214	1.03405	0.468892	0.95255	0.845555	0.576373	0.782505	0.457219	0.645382	0.538066	0.55826
GH_A01G0494	4.27536	4.73424	9.79347	21.0823	19.0184	30.0879	3.0296	1.65564	1.33439	6.89613	14.0407	8.75408	14.5379	13.8099	9.52515	7.45276	12.6762	5.96316	4.69246	3.1583	4.56306	8.44915	5.20198	3.56479	2.34755	3.44404	2.89837	1.99468	3.78618	1.17409	3.6547	3.79776	8.04154	7.46317	5.15073	16.9576	8.71949	8.17842	25.4136	21.9427	30.5163	13.8109	19.6438	14.0879	23.4493	10.4	27.8939	17.3634	16.7308
GH_A01G0548	9.47195	8.38339	8.48846	17.1592	20.9788	25.2481	6.32645	4.58917	5.10782	12.1624	14.1111	11.8849	10.6656	15.1835	18.2888	15.7071	11.8816	8.01786	11.6806	5.63242	26.7597	28.7119	26.8209	23.5971	17.9182	18.7659	16.0511	15.964	11.3885	8.01978	11.6977	10.0297	15.0236	15.9354	20.5212	9.21248	7.60893	8.04291	30.9791	34.6183	35.8742	15.3162	18.4796	14.6541	11.9846	8.59371	12.6997	15.0567	16.4989
GH_A01G0551	4.69861	5.27287	1.91485	1.23279	1.8027	1.5012	1.16019	2.42862	3.45873	2.93721	3.48622	3.84088	16.3561	8.95067	15.7244	12.8719	13.6549	8.10808	3.48615	4.67498	5.00294	4.18149	2.70432	3.45777	4.736	4.60151	2.17903	4.2512	6.1788	13.6395	15.451	13.49	3.21867	8.09492	7.13177	7.07074	11.3158	5.46835	6.47432	7.61813	5.20734	5.79357	5.25744	4.95288	4.40409	6.57703	3.98219	9.19441	14.7878
GH_A01G0606	1.03477	0.684343	0.637305	4.22517	3.3569	3.25611	1.37888	2.42879	0.936843	0.855884	1.11714	1.92901	1.12357	1.25291	1.33936	0.612555	1.42356	1.48236	0.886274	1.06989	2.55024	1.92726	1.90545	1.58236	2.32144	1.78179	1.90419	0.89169	1.56524	0.273531	0.779153	0.973267	0.423232	0.863837	1.12757	2.01899	1.38897	1.3625	2.23465	1.95807	2.12344	1.59897	2.08184	1.95699	1.13137	1.25602	1.35848	1.12266	0.493508
GH_A01G0625	2.72938	2.60918	2.12289	4.79626	7.9732	9.9504	5.46231	4.84644	2.60717	2.28874	3.1036	2.48456	1.86398	1.86918	5.2533	3.17168	5.8528	2.76802	2.91418	1.50384	2.6314	1.7174	0.749617	1.35929	1.32416	1.92687	5.23644	3.35228	2.41748	1.82579	2.30524	1.41538	5.97674	5.43562	4.58405	4.91199	5.19591	3.79309	3.981	2.96329	4.19037	1.74401	2.87087	3.92079	2.9574	4.28433	3.08736	3.57167	3.89723
GH_A01G0633	10.7915	7.78189	8.31677	19.4679	25.5931	26.8477	10.465	23.5194	26.5382	8.97043	8.36931	9.99698	17.6782	8.03859	11.1914	22.5977	5.25907	4.96791	4.83056	17.574	6.744	7.67316	3.74267	10.4939	4.83661	5.25508	2.96918	4.11585	6.81891	8.59495	5.52715	12.6872	5.93945	8.8755	6.05691	9.0449	16.1818	9.64233	15.3473	19.9982	15.1188	14.3424	23.6431	11.8692	9.15905	12.2507	36.2375	7.36631	7.55691
GH_A01G0634	7.17747	7.1091	8.32906	45.3504	36.4858	66.0752	15.6798	20.1471	3.37452	4.35082	4.70797	4.23183	7.16121	7.16589	12.6592	46.9275	19.9309	6.14333	13.9209	6.58329	9.67563	10.7242	8.42778	19.0075	3.73744	2.06355	7.10907	6.7056	3.48521	6.58824	5.30991	4.41539	8.97283	11.421	11.0125	10.3396	11.8058	7.80184	10.5833	10.972	7.30133	6.81273	9.74535	8.03372	3.26243	4.42858	32.5043	12.993	9.72498
GH_A01G0640	11.9092	9.75439	13.0372	19.1105	16.8793	15.8142	23.1448	21.2891	13.9135	18.1407	20.0072	24.2487	30.1203	21.1344	46.7561	36.27	44.9118	35.1417	7.54424	9.56731	6.81944	8.98986	8.61079	12.9586	10.0298	11.0012	22.9132	30.7164	16.7808	11.7894	5.20486	7.95136	28.5555	17.3101	17.6791	4.12533	6.67197	5.96389	8.54651	8.71555	7.97242	7.1551	8.46078	6.68897	13.1953	8.061	10.3039	25.3123	17.5835
GH_A01G0645	2.94022	2.32658	1.91524	7.6035	7.47536	9.13064	5.98378	5.58148	3.3666	6.66263	7.09348	7.85844	9.28427	11.7383	11.4381	20.9208	15.202	6.7428	1.42396	0.970828	10.3744	9.70209	10.3357	10.1448	10.8053	14.6877	10.0742	10.1459	5.97519	10.5585	9.73212	10.8067	12.0194	13.2769	13.426	4.33101	3.04296	3.26487	8.5398	8.2541	7.08233	5.5957	8.76181	7.49115	8.92516	7.0171	9.02255	12.2788	11.0242
GH_A01G0650	7.67769	3.35334	6.93112	5.20526	11.7661	9.02226	8.39209	10.4215	4.40789	3.3631	2.30937	2.76141	2.59221	3.36894	3.61695	4.63801	5.30607	2.8612	1.74995	9.08452	7.63526	3.67733	5.39351	4.21092	3.7952	5.01362	1.80202	2.62599	2.89252	3.6733	4.38948	4.56599	7.4025	8.39926	5.27073	2.14391	2.45973	1.72788	4.39483	2.70912	3.46486	1.78612	2.08657	1.90821	2.57707	2.56867	3.90492	2.99313	1.09887
GH_A01G0661	5.50508	4.0207	7.41917	13.8158	10.0096	8.01077	5.82246	6.95584	2.17382	1.3106	1.25333	0.76087	1.56835	1.76152	1.96818	5.30691	4.15352	3.00168	2.16868	3.0516	3.14544	5.9787	4.90551	5.12899	2.5785	2.51317	2.7984	1.46308	0.996082	1.21309	2.1128	1.47485	5.08825	3.84528	3.99929	3.22793	2.43543	3.48674	2.38322	3.82065	4.0432	1.11495	2.36055	2.26176	2.15682	1.36604	5.89304	3.16035	1.18647
GH_A01G0666	25.77	22.1693	30.0917	44.3976	38.1845	44.476	14.9325	20.0893	9.08242	11.3658	15.0489	11.2482	9.73522	12.5464	12.8241	38.5738	9.27788	7.1067	17.7156	21.264	14.7495	19.4127	14.6589	30.9949	10.8329	7.4242	12.2311	8.33803	12.856	9.43939	14.2069	9.6309	10.6035	15.7869	12.7825	30.0245	21.1072	21.3811	27.6358	24.9174	20.6304	16.5223	23.0066	20.5641	13.5296	13.9849	34.8131	11.495	12.0721
GH_A01G0668	29.9441	29.7752	34.4186	137.6	125.026	120.054	105.573	134.297	62.3226	74.2891	75.2757	81.1159	67.6638	62.9344	100.756	86.8838	75.7793	73.6678	29.9351	28.3175	48.3108	45.3849	48.7957	46.2603	39.9792	41.1743	92.7929	71.0595	48.6925	32.9763	42.3206	41.1675	73.5289	52.9315	44.8452	28.66	24.2082	29.0634	40.8939	36.9421	36.7039	44.2679	44.0034	47.2202	52.5924	42.9288	70.9954	66.9778	45.6805
GH_A01G0669	5.23237	2.85819	3.15362	20.7664	19.0542	31.6199	50.958	77.5699	11.343	1.67122	2.44164	2.0681	5.36307	4.18725	3.98847	3.26038	5.0068	6.38149	0	11.4215	1.46695	0.144743	0.254113	2.67056	1.12856	1.07656	5.67288	3.32987	1.01273	2.21394	3.9207	2.5322	1.63846	1.23564	1.67927	5.15154	7.48516	1.47213	1.01226	4.40016	3.8427	1.77618	2.15703	2.23833	1.93963	1.61182	2.19062	2.25357	2.5808
GH_A01G0677	10.0882	6.29576	6.97929	13.724	17.4194	19.3498	8.85494	15.0728	6.49286	3.31469	3.30522	4.01306	4.72151	4.04755	7.48452	13.973	5.01696	4.82669	2.99466	19.6083	4.52154	6.94273	5.65469	6.29624	3.81266	2.27481	6.69946	5.99036	4.03074	4.83749	4.93418	5.25984	5.3841	6.45218	5.84998	7.36931	8.44538	6.2218	7.19673	6.53509	5.24143	4.22802	3.02071	2.97509	5.19063	2.1467	5.3523	5.38702	2.8159
GH_A01G0684	104.384	36.7971	61.4245	31.1185	144.773	149.836	69.6443	187.776	97.8905	7.93289	23.8446	25.3784	2.85215	2.09214	13.9371	6.13817	1.08553	2.20844	3.81507	83.5104	2.17338	2.06986	1.80511	2.02871	2.64598	3.87428	1.13874	1.53208	18.5449	9.02542	6.11346	14.8481	1.24851	3.93202	1.56026	74.9187	34.3079	27.0288	24.0294	50.9888	34.5358	27.2414	21.1794	24.3344	20.1102	25.4949	61.9257	3.01308	3.91063
GH_A01G0694	48.5667	47.5616	54.3901	130.116	119.695	127.986	81.3844	100.19	59.6014	66.7205	70.3756	59.5494	59.3538	83.8897	47.0741	51.4532	53.0252	72.152	43.5604	39.1606	49.8175	56.5447	41.23	67.535	64.6445	47.4686	69.7436	59.1517	70.0908	42.77	54.4692	36.0782	39.9923	59.171	35.1981	67.5954	76.9587	58.2523	114.165	128.19	153.572	112.241	119.666	128.387	87.481	72.5118	74.2644	51.5096	84.0857
GH_A01G0726	8.19212	12.4095	8.03957	5.37268	7.47269	5.73023	12.3016	10.362	13.9325	6.94414	11.1912	10.5766	10.0533	9.27791	16.4922	3.82369	8.96979	7.72288	6.5566	3.63203	23.5596	13.6256	24.3618	16.7188	19.3795	24.8446	11.9744	9.51704	19.4125	14.718	20.1883	17.5146	19.8733	13.199	13.7175	6.4618	4.89822	5.49124	12.9011	9.24653	11.229	13.1541	10.2519	7.26047	12.5481	17.319	12.6852	15.3144	5.81105
GH_A01G0743	4.98062	4.15183	2.93576	24.3078	30.1959	24.6274	22.9849	24.6568	18.646	24.8194	24.45	25.4317	8.86238	15.261	11.1584	10.2402	6.54279	4.43006	3.46206	3.05828	8.56203	13.742	7.55702	6.04686	5.5806	5.72002	4.22387	6.03247	3.85806	5.48951	3.6737	3.9092	6.35229	4.04415	6.13775	3.36487	3.71946	3.05681	11.7805	9.68002	8.16728	9.43406	4.83487	11.5105	12.7695	11.57	20.4908	11.4093	10.1124
GH_A01G0769	3.5432	4.03296	9.10199	79.3005	31.3517	54.7972	52.7992	51.422	4.02679	5.41901	7.49287	6.10619	7.7504	5.08945	9.0453	8.6992	8.14045	17.5155	1.65814	1.97821	3.53108	5.31125	3.32119	4.22841	4.34775	3.87284	34.7796	16.2549	2.94387	2.09139	1.50276	3.01334	4.8607	3.30001	3.64033	3.17588	1.8767	3.92969	3.22248	3.49373	4.26316	1.90925	2.29246	1.83831	4.19221	2.58066	5.96781	8.48644	1.94341
GH_A01G0771	30.0825	27.0416	38.3637	84.3262	81.6588	123.592	47.0461	56.3476	14.9498	20.1254	31.96	23.4201	35.1058	21.4653	24.4833	27.9159	27.6331	21.1458	7.99043	25.5839	18.9279	17.0485	18.3461	15.7652	13.5804	17.6688	33.4598	25.2467	13.804	7.69593	15.0499	16.1021	26.2316	15.292	23.17	36.6945	25.8641	26.4289	34.5562	25.3161	32.5584	23.68	31.3165	29.1845	34.3384	29.3805	57.7865	31.2162	21.1694
GH_A01G0777	4.8255	6.19	4.51078	1.92625	1.64824	0.757721	4.37582	1.99477	9.69653	2.84119	3.18847	3.0863	4.73019	3.24048	1.94546	0.230492	4.61563	3.66426	1.83326	3.88843	4.20382	2.86642	1.56401	13.4591	19.4135	15.647	2.67443	4.57397	5.33545	4.79908	6.6207	5.9057	5.5875	4.73807	2.90643	4.40899	4.40221	4.81602	2.86002	0.990277	2.72233	6.51617	3.2297	2.53233	9.09527	8.95231	8.16428	9.18607	4.69707
GH_A01G0778	4.20164	4.17604	2.82119	29.106	27.8347	31.9264	18.0736	23.0443	11.9618	12.5658	12.8728	10.7808	10.3025	8.95933	14.4481	19.8387	15.6742	8.37342	2.96163	3.96093	16.7641	14.0282	15.9131	16.2962	9.66403	13.4014	29.1517	21.094	10.6646	10.2077	12.9839	14.07	12.2867	11.5156	12.496	2.52456	4.06223	2.64914	15.7245	12.6639	14.3119	10.7737	7.64998	12.7188	10.0834	9.98896	12.9675	13.4535	8.11467
GH_A01G0780	6.66927	6.3591	8.45496	2.58443	5.76678	3.2587	3.98935	5.57075	8.76471	6.35615	4.78722	5.32777	4.028	2.34113	5.27288	2.51233	4.14246	2.39446	5.29111	4.77293	9.75866	5.95776	11.6542	7.76055	9.51508	9.85705	7.55638	8.14333	8.72817	5.17416	6.23798	10.7155	9.75326	6.30984	8.42357	5.56384	3.72196	3.53498	4.67269	5.13354	4.37934	5.9747	4.36783	4.94378	7.17125	8.48706	7.60638	4.34768	3.77321
GH_A01G0783	0.775164	1.56928	1.17773	0.370007	0.695951	0.459615	0.363723	0.596797	0.803075	0.632245	0.43394	0.56411	0.425164	0.65216	0.337904	0.076205	0.648773	0.198096	1.74899	0.478388	1.28809	0.955703	1.25212	0.929061	1.15745	1.04715	0.426134	1.07688	0.640229	1.39214	0.733899	0.44045	0.251298	0.513531	0.774883	0.205661	0.59829	0.835153	0.522833	0.647339	0.685801	0.483212	0.516679	0.497103	0.261986	0.761127	0.560408	0.409594	0.739668
GH_A01G0804	49.6657	29.0047	32.6611	34.0226	61.2883	73.0055	40.9393	68.2174	56.0241	12.1284	12.669	18.8863	14.0088	14.234	13.2648	19.6456	17.2932	14.2716	12.8963	53.3516	25.2506	23.4851	24.4	21.8564	17.1594	16.7822	18.7115	19.0815	8.96705	11.8691	16.15	21.4313	30.1636	17.6668	13.8761	34.7974	33.7143	22.3779	22.3195	28.7178	30.4575	20.35	21.3071	25.8549	17.4933	21.7906	44.532	15.2836	11.7937
GH_A01G0805	2.32361	1.51094	1.35635	3.20306	2.9209	3.29912	4.87085	3.93009	4.82076	6.45657	5.87557	7.80189	18.905	16.3075	19.9122	29.7908	30.6146	24.1255	1.26713	1.25195	6.16982	10.4953	7.32998	7.62988	6.4834	7.03153	6.50486	6.05897	4.87962	10.4673	6.91546	8.55512	9.98594	11.3038	12.6655	1.246	2.82619	1.65753	3.89534	3.72662	3.75871	3.8934	3.4793	4.65647	5.17797	5.46696	6.4549	16.9117	16.7537
GH_A01G0822	13.9803	12.0864	9.66082	0.403032	1.71631	0.172695	3.69175	1.01453	7.17344	5.64788	6.09026	4.41724	6.57528	8.74993	4.91627	0	3.63593	3.84441	5.33564	10.8085	6.81689	3.50781	5.06024	8.82946	9.00659	12.5698	2.48971	4.63688	15.3427	6.24929	12.1959	11.3207	10.067	10.0866	6.98661	13.8376	8.21858	13.3703	9.11505	5.89968	7.63711	5.10804	7.06763	7.11811	9.63595	8.10304	5.59363	9.57525	6.28285
GH_A01G0837	8.36194	7.39978	8.66075	15.6995	17.4713	17.9029	13.4759	17.5343	8.96229	5.40801	5.64444	6.16275	5.34329	5.15863	3.71901	6.47075	5.89361	4.25073	7.65748	14.1143	6.29246	7.51011	4.89997	7.89166	5.26002	5.05929	9.10412	4.90449	4.99258	4.40623	4.87561	5.00072	5.82792	6.53498	6.12234	8.27446	8.54145	7.42072	7.89434	6.96871	9.40794	7.66273	6.90206	10.979	6.8096	7.62385	7.91365	4.22851	3.42936
GH_A01G0901	1.69857	1.06059	0.870963	0.679582	1.57986	0.976755	2.9862	2.80858	1.74944	1.34356	2.19679	1.42571	1.4534	0.441317	1.69812	1.19408	1.30777	1.20805	3.31153	1.20086	1.47691	1.60923	2.09032	0.884055	1.17945	1.04596	3.33931	2.52939	1.07513	1.44396	1.46113	0.941937	1.73884	1.3386	1.68279	1.40194	1.06188	0.981431	1.80485	1.71283	1.0376	1.85304	1.49393	0.926131	0.948396	1.30435	2.79492	2.3411	0.286358
GH_A01G0906	1.52576	1.14544	1.22006	0.919359	0.75212	0.43533	2.48185	1.502	2.4563	1.89502	1.6206	1.11944	2.06588	1.41864	1.57773	1.51093	1.76378	2.02459	1.19565	1.7971	2.04463	1.63094	1.47153	2.80858	3.63133	4.06996	2.9945	2.73022	2.62003	3.72659	2.68248	3.02488	2.51202	2.64544	3.48073	0.696128	0.660669	0.780379	0.842569	0.84331	0.902662	1.85346	1.50671	1.74597	2.15798	2.13954	1.27027	1.84977	1.40378
GH_A01G0911	2.68545	2.11862	2.68098	0.832514	1.1061	0.726668	2.86548	3.00135	3.39779	2.88172	2.75732	2.17608	2.13948	2.43653	2.64843	3.69651	5.61552	6.89994	2.41886	2.22921	3.511	2.07668	1.96149	3.77013	5.13128	5.43284	3.41114	4.66111	3.82601	3.41101	4.57908	4.13158	6.75617	4.23654	5.66014	1.61218	1.05979	1.83815	1.15614	1.21178	0.935052	1.42413	1.99096	1.2338	3.08959	2.54767	2.22183	3.3009	1.39998
GH_A01G0991	22.4216	20.087	23.572	31.4314	26.2701	24.8673	17.9105	20.3071	10.2715	11.1517	12.198	12.9512	7.66402	9.94534	10.0484	17.897	8.45292	7.83361	29.8315	14.3226	13.1799	15.4337	12.7367	13.4121	11.4917	11.4605	21.5429	15.497	13.1253	12.1895	11.002	13.6565	8.63942	15.0256	14.4735	16.2946	13.0426	12.6464	10.3174	13.6202	9.87152	9.75028	15.129	12.3351	10.6116	13.4442	8.27744	8.59285	9.86194
GH_A01G1017	0	0.050662	0	2.33834	1.51855	1.34681	0.14868	0.132123	0	0	0	0	0	0	0	0.050013	0	0	0	0	0	0	0	0	0	0	0	0	0	0	0	0	0	0	0	0.694757	0.140104	0.061859	0.681539	0.423428	0.551217	0.294584	0.703916	0.145151	0	0	0.549937	0.056433	0
GH_A01G1023	36.3643	35.7436	33.5864	64.1415	65.958	68.7433	35.5462	40.3827	26.8316	36.0851	34.1437	34.0729	28.6855	37.0438	35.6363	52.5187	47.5534	43.5235	30.0506	34.4297	31.8792	31.5029	31.0446	28.0284	19.8284	21.2943	27.5571	20.4293	24.4365	22.4825	24.8967	26.3466	30.9729	36.734	28.1155	40.9651	41.8713	41.8507	50.3273	47.8868	46.9806	39.1099	40.4033	42.4253	38.234	30.3952	40.0813	35.4497	28.0527
GH_A01G1052	11.2305	6.3425	8.52628	12.5194	25.148	31.5182	10.5485	12.2174	5.7724	5.64801	5.31378	5.59087	1.87886	3.40145	4.05619	41.97	31.6811	2.57473	5.91306	14.6604	8.13358	10.2645	8.40325	16.0485	3.08769	2.58738	4.13854	3.13881	4.41882	0.861031	4.09475	4.36253	5.72837	4.50489	5.2613	7.78195	5.45031	6.35117	4.76736	9.20029	9.59238	2.83647	3.45745	4.032	3.31979	4.06724	26.571	4.58184	3.24084
GH_A01G1057	3.09206	3.01916	2.8839	1.22793	1.05109	0.76234	1.92842	1.1049	1.9089	1.95869	1.98555	1.55912	2.85401	1.3813	3.16221	0.202128	1.8095	2.18926	1.85589	2.88658	2.9939	2.23082	2.03226	1.7924	2.28321	1.36853	2.58567	2.16296	3.02958	1.57471	2.10658	3.17006	1.85897	2.49159	2.1621	2.56936	2.70172	2.62183	2.10657	1.28998	1.66995	2.01357	1.47085	1.65304	2.06246	2.30941	1.50498	1.84527	1.93168
GH_A01G1060	2.46345	2.66289	1.62055	3.77656	4.13124	3.55258	3.82764	3.51426	1.99363	1.93098	2.02574	2.12126	1.95382	2.71436	3.32946	2.40366	1.26527	1.60658	1.23779	1.9539	1.03826	1.47086	0.952101	1.79161	1.40675	1.65504	1.45459	1.35891	1.49909	1.97665	2.72148	2.15219	1.50799	1.82067	1.55652	2.38789	2.84027	1.69087	2.09832	2.33223	2.28526	2.09704	1.80739	2.49459	1.88947	2.10017	3.09967	2.19468	2.562
GH_A01G1061	38.3086	20.8158	22.5453	58.0551	56.778	75.0163	38.2121	66.0724	13.2342	12.0779	12.5828	12.7305	32.0716	31.6073	34.6657	43.7934	22.9001	18.8052	15.8158	20.4954	21.4435	24.5781	27.2103	16.6689	11.5269	10.6723	25.8484	25.8278	13.4844	29.783	16.4385	24.507	27.4994	24.4396	21.2724	13.6479	13.5479	14.8951	34.8974	27.362	38.1928	18.919	13.9259	15.1598	14.3638	14.2981	26.2702	30.9472	21.103
GH_A01G1075	2.7823	0.902905	1.22807	2.56346	1.15139	1.52068	6.07836	7.36082	2.63819	1.14483	1.9652	1.69435	2.55496	2.89386	2.42603	0.731638	3.40103	3.90692	2.59053	1.7953	0.820151	1.03366	0.482281	1.53135	1.13896	1.36394	5.49651	4.09206	0.928851	1.92045	1.61431	0.953769	5.73781	2.3677	2.12341	1.41857	1.16057	1.45277	0.609171	0.693561	1.28968	1.80331	1.21839	1.63492	2.33223	1.56237	2.20548	1.82406	1.01045
GH_A01G1076	20.3316	10.9463	15.065	12.0833	35.5402	40.2472	25.5709	40.6201	45.4951	10.3003	11.4215	13.2159	7.5079	4.66199	11.2549	7.01734	6.89311	9.68135	14.3952	61.2388	7.45546	9.66573	7.0624	8.44576	8.63457	9.76433	9.08656	4.6143	8.05433	10.3898	7.06616	12.4115	8.19381	6.32077	8.39382	44.6838	32.3715	17.087	12.8079	24.2484	26.0869	14.1379	7.8333	11.8865	9.45513	11.7175	18.8452	7.23287	5.01196
GH_A01G1083	4.54425	1.85774	2.32032	3.37823	3.0369	3.69749	2.63349	2.40476	2.4383	1.36759	1.10493	1.3059	1.3928	1.0098	1.5525	4.02621	1.69394	1.77785	2.01671	2.23143	1.48383	1.39178	2.73861	1.80661	1.08276	1.33827	2.15045	1.13965	1.51697	1.80598	1.61775	1.81406	1.44546	2.94549	2.06416	1.90635	1.44457	2.42112	0.842034	1.36968	2.08356	1.90822	1.30002	1.62044	1.59842	1.99053	2.36123	1.37296	1.06313
GH_A01G1085	85.0342	63.8531	55.5428	121.691	122.789	177.309	52.7651	78.4806	76.826	12.9496	20.5327	22.3568	22.0475	15.2826	20.3292	21.6216	6.68114	2.89336	34.9861	178.116	42.9783	40.0061	37.9458	26.0514	7.36933	9.57181	6.91582	9.79753	11.4458	15.8343	25.8526	28.7479	10.0201	13.9886	7.47474	131.814	139.494	68.44	40.5991	75.4906	96.3666	22.5754	19.3726	19.9316	20.5418	33.3492	91.9915	15.0679	11.7633
GH_A01G1104	0.125736	0	0.119239	0.056531	0.131087	0.068984	1.23159	1.52888	0.248309	1.70272	2.05853	1.85486	46.4917	25.0934	38.2417	18.5234	84.8837	112.524	0	0.116178	0	0.018849	0	0.100917	0.394321	0.152608	0.223079	0.532168	0.436279	0.358863	1.17732	1.53335	2.37517	1.20447	0.563762	0	0	0.13416	0	0	0	0.538536	0.023591	0.033946	0.580696	0.371528	0.3898	21.7383	21.9951
GH_A01G1110	1.8675	1.95049	1.67243	1.25318	0.989695	1.00205	1.39592	1.21033	1.61933	1.44465	1.27784	1.15003	0.313574	1.08605	0.805349	1.17229	0	1.36284	0	1.44797	3.01516	2.6859	2.94404	1.52925	1.6949	2.02467	2.19494	1.30866	2.65635	0.43397	0.893448	1.65532	0.754012	1.83821	2.21713	1.51105	1.49487	1.63647	1.77008	1.74097	2.21242	1.2874	2.83262	1.78813	2.21213	2.60772	1.5949	1.87377	1.42542
GH_A01G1114	7.93191	5.74492	7.68718	0.413332	0.836231	0.515077	5.41137	8.91232	9.44896	10.418	9.42062	6.6169	11.4221	8.68507	7.26892	1.22192	4.99396	10.2157	5.70146	3.87613	2.07508	2.75112	3.62617	12.7466	22.3814	20.0201	16.4971	19.4773	25.5086	16.9174	13.87	16.7578	11.6811	6.04755	7.53365	2.7589	4.53433	5.8426	1.62682	1.56034	1.90806	6.87281	5.98509	5.01716	13.1784	10.3551	8.455	7.10794	4.85989
GH_A01G1129	8.33915	7.77802	9.8174	24.348	23.8402	26.2291	8.8073	11.5204	4.98872	6.64352	6.53284	4.15047	5.30438	5.74599	3.14728	35.4244	14.2326	8.79097	4.68963	9.84014	12.9709	13.4124	12.272	21.3244	7.54468	4.74302	8.05057	5.25797	4.72143	3.79897	3.71249	4.67158	7.62932	8.50657	8.20719	2.69878	5.87288	6.25423	3.90573	5.35687	4.08222	4.10487	4.21615	7.59757	5.01397	5.02483	28.1859	4.35998	4.29921
GH_A01G1146	2.41669	3.35177	1.90874	0.658646	0.960439	0.431118	1.17205	0.935379	2.21519	2.68266	2.61554	1.94852	3.3351	3.22621	4.57919	1.31202	1.90382	3.63761	2.4599	1.55001	1.44073	2.38324	2.21454	2.12372	2.8827	3.22442	1.50285	2.15163	3.26247	1.60198	1.86257	1.9594	2.30137	1.51063	2.36747	2.25196	1.76241	1.92061	2.18541	1.9191	2.90631	2.33154	2.14997	2.02395	1.89045	2.32334	1.82715	3.20553	3.31206
GH_A01G1150	0.544534	0.574117	0.58637	0.245189	0.363236	0.271014	0.346247	0.151767	0.484737	0.157534	0.187627	0.075114	0.21082	0.235315	0.202692	0.276252	0.104965	0.122027	0.890392	0.924428	0.967115	0.619015	1.08678	0.402259	0.595386	0.48018	0.262895	0.684328	0.411676	0.349406	0.193428	0.262401	0	0.145092	0.079432	0.366853	0.272686	0.267854	0.619363	0.574228	0.605753	0.255039	0.314541	0.185857	0.359998	0.207339	0.171492	0.197495	0.073581
GH_A01G1151	9.75334	8.16924	7.69503	5.07038	2.53151	2.89111	2.72965	3.43388	6.04703	4.41245	4.50707	3.98185	5.02182	2.74951	4.06273	2.22703	3.96994	3.71535	6.52648	5.88186	8.14552	9.04734	9.83215	3.69377	5.09029	5.90654	4.70568	2.53783	6.58092	8.28988	7.97367	9.0437	9.76142	10.0731	7.39104	7.4109	6.02408	6.97398	7.42424	8.84193	8.15179	4.16098	5.35756	4.61097	4.09122	5.82474	6.399	6.00038	4.99936
GH_A01G1161	7.27706	7.15731	7.06893	11.3031	15.1565	13.0097	8.56032	17.91	8.24831	5.4804	4.63555	5.59873	4.93862	5.30994	6.07634	10.5513	6.23729	4.19172	6.89495	16.718	6.72727	7.27308	7.37321	9.60967	5.64681	5.39044	7.84567	5.77791	5.70318	9.57652	5.97427	8.63038	6.72675	7.21174	8.02923	6.42811	7.21251	6.35583	6.26128	6.76702	6.16781	5.58493	5.18031	6.77247	6.04552	7.05997	7.46424	3.24795	3.30742
GH_A01G1166	8.80401	8.83513	7.98656	6.30796	5.8524	4.35463	5.05634	5.0594	7.1064	5.15184	8.67002	6.71912	3.62628	3.54015	6.4824	4.26524	5.82521	5.67535	7.53756	11.0259	12.6482	11.6481	13.5325	7.887	9.3739	9.76321	8.60725	6.59856	9.6431	6.06976	10.8664	9.4925	6.92565	8.22049	7.55393	10.9529	5.63759	10.6374	10.0737	8.34954	9.47539	8.10948	10.3455	7.21271	7.18663	9.05029	8.13661	6.00812	6.2833
GH_A01G1182	5.07324	1.68816	4.14364	7.37464	15.9259	15.6802	10.7465	25.3564	4.68767	0.296119	0.452959	0.878265	1.10826	1.12707	2.76454	2.64308	1.0611	1.82757	0	2.98552	1.75564	0.802338	1.31007	0.549254	0.292313	0.094106	0.360029	0.30215	0.705831	0.286622	0.310246	0.065686	0.294307	0.09503	0.229907	0.757096	0.724499	1.11281	2.39912	7.77346	11.2581	2.65301	2.59337	3.03981	3.79127	2.1415	4.544	1.8146	1.18454
GH_A01G1191	32.3807	32.9034	42.1523	74.7424	73.1551	87.9354	53.0908	56.621	24.9961	32.4301	37.4416	29.5063	50.198	37.9933	52.6986	51.2422	39.8892	39.6692	26.142	28.3691	41.9778	41.9585	37.806	29.7494	24.7457	24.413	66.2428	50.8651	31.7943	29.5829	29.7057	33.5404	41.6157	36.4655	38.7518	47.6621	33.8108	37.9639	47.09	36.3683	44.9789	39.0384	48.2594	50.6851	36.2004	32.1491	55.3177	47.8197	34.8646
GH_A01G1192	2.36667	3.39278	1.83828	1.23025	1.99366	1.03598	1.68674	1.69174	1.93223	2.06014	1.44602	1.47893	0.954213	3.08452	1.5455	4.23045	2.30247	1.13563	2.4949	3.32294	3.37569	4.11331	3.1815	5.20268	3.27803	3.07991	2.96102	5.09782	2.92158	7.08274	3.72958	4.95208	2.87052	5.21858	5.01904	0.884657	3.12639	2.8948	1.92288	2.24638	1.57827	2.22108	1.91042	3.21814	3.06235	3.14057	2.6725	3.52387	5.22186
GH_A01G1217	3.88149	4.05681	2.80295	3.0611	3.494	3.68827	4.02817	3.98494	2.86563	1.15782	2.19871	1.39794	1.94569	2.62801	2.05852	2.10134	2.18788	1.55251	4.18923	3.78994	2.35666	3.08827	2.27053	2.48967	1.65773	1.79259	1.81295	4.21204	0.842941	2.88867	1.82595	2.60739	1.61939	1.94128	1.70872	3.39866	3.16969	2.61076	4.01715	2.05729	2.47058	2.94054	2.19936	3.28656	2.64943	2.48548	2.60889	2.61165	1.58422
GH_A01G1221	1.74445	1.97341	2.86746	9.30735	4.4568	7.82427	10.9275	14.5352	1.22306	1.16477	1.48982	0.819219	1.72727	1.16743	1.71125	0.343289	1.4605	1.71868	1.31857	2.01756	0.73004	0.749804	1.02256	1.38456	1.61833	1.06474	2.80752	2.0066	2.14225	1.06437	1.40672	1.9567	1.68482	2.46514	1.59925	1.59101	0.932414	1.86793	1.37365	1.61537	2.10844	0.941415	1.58988	0.664737	1.53664	0.743608	0.708377	1.75887	1.2154
GH_A01G1246	0.515305	0.815981	0.573216	0.484903	0.873348	0.712025	0.350529	0.553763	0.04577	0.281948	0.174622	0.20949	0.301844	0.399881	0.464606	0.346612	0.106223	0.089942	0.291735	0.452461	0.117251	0.353169	0.418388	0.054574	0.253191	0.133262	0.060858	0.145417	0.357072	0.426181	0.459426	0.620395	0.077675	0.287029	0.079696	0.292729	0.381542	0.278931	0.325629	0.513248	0.594085	0.361211	0.905216	0.307996	0.13279	0.09492	0.087437	0.156218	0.505727
GH_A01G1298	3.29987	2.09725	2.75824	2.25683	2.79313	2.4703	2.95262	1.25749	1.77623	1.33897	1.98443	1.42759	1.86713	2.27923	2.50861	0.669355	1.54916	0.549873	1.29276	2.03132	1.68116	0.985951	1.01684	2.72272	3.63054	2.87342	1.25825	2.11894	2.2066	1.79604	2.96842	1.92328	1.53712	2.1944	2.01075	3.34863	2.96279	1.95115	3.53513	4.34389	2.3848	3.33751	3.86061	3.33455	1.38575	2.49622	2.59186	1.51134	1.85966
GH_A01G1337	21.2172	16.4155	23.3293	9.8961	18.3998	38.4477	18.0925	29.5613	41.3962	10.6309	21.7092	16.068	14.0433	6.55116	12.2285	5.3539	9.71751	4.41504	11.4229	78.1881	9.73267	10.1762	8.3174	9.61298	6.74326	5.60774	6.13748	7.50527	7.39315	6.47738	11.7986	17.9976	16.9974	12.316	11.7365	68.649	50.0474	12.8205	17.0755	24.5178	20.7789	4.85729	12.9104	12.3176	15.4634	13.9071	24.3879	11.144	6.2019
GH_A01G1393	72.6848	51.9171	70.0928	60.4004	53.9786	46.9686	97.6477	95.2884	117.7	95.5116	97.4084	102.927	61.0791	60.5673	76.0497	25.5684	60.045	71.6458	35.0587	65.6291	72.7806	37.4746	70.8069	68.4805	70.0348	70.3469	61.1767	52.7333	56.096	60.3775	70.599	78.6252	83.7006	73.413	75.0826	59.7073	63.4956	62.0092	48.5289	24.3955	44.213	32.8413	58.945	55.7784	100.351	95.0514	100.65	112.773	79.1988
GH_A01G1428	10.3693	12.0307	5.2694	46.4578	49.8655	44.5859	17.1156	19.7565	11.4801	12.467	11.8032	11.9161	7.57185	6.26058	7.68492	1.42687	1.76401	1.94366	4.96762	9.30062	13.1533	14.752	16.4325	8.49976	11.3692	7.73744	10.8399	10.0749	3.33223	4.92311	4.52244	5.35548	3.41607	1.75882	1.60253	5.34021	6.78804	7.56094	22.9287	24.5897	12.3595	15.885	13.7537	15.0902	6.28721	6.54267	9.39012	6.80341	3.52418
GH_A01G1503	0.184816	0.160433	0.047041	0.169941	0.954098	0.982939	0.502604	1.4077	1.63763	0	0	0	0.445949	0	0	0.053055	0	0	0	0.957027	0.069751	0.168646	0	0	0.047427	0	0.045549	0.204782	0	0.202499	0	0	0.0572	0	0.024618	0.782516	0.707137	0.083693	0.109478	0.816498	1.31229	0.278617	0.196153	0.361625	0	0.18204	0.112071	0	0.267648
GH_A01G1513	0	0.328515	0.175843	0.689441	1.94197	1.83132	0.598339	0.14966	0.338261	0.803373	0.769246	0.211601	0.540708	1.32012	0.785011	2.08799	0.456958	0.188961	0	0.302189	0.608289	0.567922	0.651314	1.64658	0.156488	0.510498	0.278036	0.225127	0	1.30233	0.599561	0.543503	0.315619	0.437822	0.324775	0.406767	0.218937	0.446595	2.10632	0.903664	0.630376	0.730546	0.908572	1.47227	0.406919	0.426978	1.0625	0.758867	0.702377
GH_A01G1521	1.25499	1.14683	1.709	0.771696	0.722292	0.652425	0.980177	1.05456	0.529426	0.785304	0.578698	0.625508	1.17423	0.985994	0.749293	0.770379	0.813293	0.702914	1.84708	0.716304	2.04645	1.41306	1.52389	1.45526	1.64506	1.38978	1.81344	1.34042	1.38161	1.82125	1.07402	1.10887	0.584468	1.04588	1.35041	0.709028	0.869595	0.907656	0.624146	0.947692	0.850962	0.785559	0.499211	0.795222	0.658396	0.698795	0.77677	0.923048	0.673386
GH_A01G1523	4.30927	4.10444	5.09197	1.65228	1.62731	1.69998	1.80504	2.88721	3.16448	1.29045	1.76541	1.94193	2.07566	1.6117	2.83282	2.74373	2.54144	2.01879	1.50523	4.34397	3.23516	4.03229	4.26211	3.20435	3.41258	2.36227	2.40205	1.94925	4.38701	3.27554	3.17129	3.76309	3.61034	2.00212	3.06834	4.37665	3.66828	4.05689	4.42334	3.32801	2.48538	2.60787	2.22221	1.61751	2.72859	3.01761	4.5602	3.15466	2.79837
GH_A01G1527	1.11954	1.36384	0.965082	0.284033	0.278181	0.498158	0.941002	1.38548	0.918576	0.647246	0.790557	0.520391	1.37602	0.729577	0.990489	0.400636	0.783831	0.969853	0.999679	0.687572	0.865789	1.70933	1.02825	1.15488	1.67609	1.91839	1.4036	0.31648	1.03068	1.36711	1.448	1.06816	1.57173	1.17128	1.15893	0.274667	0.583278	0.833577	0.08498	0	0.30318	0.884338	0.497781	0.269221	0.91818	0.828983	0.249237	0.626598	0.25788
GH_A01G1539	30.7858	30.9441	25.2009	15.9974	12.8609	10.1949	18.5887	13.8462	24.4806	21.3623	17.9813	19.6578	13.0815	17.2549	18.1277	13.258	11.6632	14.1767	29.6397	24.4614	36.0318	32.3015	35.9668	24.4019	33.1199	29.852	25.1611	25.5664	30.2406	26.9795	32.2246	30.2743	15.9015	30.8294	30.4898	22.1065	21.479	28.4272	27.3441	23.6743	24.1155	25.0476	23.4971	26.3642	23.8788	28.9904	16.4022	18.2515	18.2204
GH_A01G1540	9.63338	8.38558	8.86422	2.63607	4.09007	3.23811	3.95564	4.96277	8.07666	4.1383	5.01642	3.63707	2.62845	4.77821	4.45127	4.31791	3.75292	5.98158	6.69716	11.544	8.14945	8.28964	6.5632	9.07369	11.5341	8.44418	6.72586	4.55544	11.1566	6.90775	8.57741	6.9268	4.53775	9.50529	5.47779	9.79345	12.1526	10.6327	6.88073	7.99988	6.68095	7.49744	7.59983	6.73756	6.4037	10.8638	8.77055	3.62666	3.25308
GH_A01G1552	0.459764	0.653821	1.34442	0.273629	0.198446	0.193154	0.501764	0.433284	1.14427	1.18962	0.228943	0.477976	0.642422	0.881459	0.56913	0.225174	0.351311	0.882115	0	0.340475	0.967437	0.70898	0.841468	0.760183	1.9318	0.87343	0.512297	1.14585	1.44329	1.1865	2.20807	1.72003	2.59191	1.26587	1.94155	0.0653	0.961584	0.320218	0.940106	0.467072	0.755183	0.560419	0.656756	1.05366	0.755212	0.225206	0.502606	0.76694	1.12398
GH_A01G1553	3.88707	2.87067	2.77714	1.28311	1.02417	1.35107	2.14214	1.81208	2.05122	2.78212	3.44692	4.63486	5.2929	3.20375	5.69719	5.8859	5.4786	6.51923	2.0343	2.13638	3.36715	2.71093	3.18836	2.17187	2.43289	1.78747	3.86485	2.52114	1.40226	1.59348	1.64617	1.95975	1.20781	1.42591	1.07876	1.64447	1.73011	2.65376	1.11481	1.69741	1.42568	1.60857	0.688762	1.26037	1.93478	3.01735	2.04869	5.716	4.22772
GH_A01G1586	0.028134	0	0.254088	0.486348	0.974845	0.761019	0.164496	1.00076	0.202672	0	0.130447	0.086096	0	0.127455	0.065533	0	0.198804	0.218075	0	0.731774	0.274027	0.183838	0.236061	0.327393	0.214363	0	0	0	0	0	0.027509	0	0.05771	0	0.157315	0.104094	0.192702	0.375678	0.344753	0.530982	0.258853	0.106874	0.046578	0	0.078552	0.10025	0.023714	0	0.269087
GH_A01G1593	2.58227	2.52642	1.12243	10.6721	17.6251	21.9038	2.88536	3.1321	3.16128	2.76931	3.27076	3.85159	2.07424	1.67656	2.78285	3.04588	1.81596	2.30827	0.415742	1.37902	7.88831	6.82249	9.30071	5.67917	3.8417	3.92929	2.51343	3.11329	2.66954	2.23114	2.78301	3.17977	2.86113	4.06396	3.48119	1.47733	1.71408	1.98052	16.405	19.8662	31.5239	4.75316	4.97317	4.22776	4.30333	4.77445	5.8809	2.22502	2.8774
GH_A01G1599	2.17162	2.99301	2.73368	8.2037	6.39546	5.39741	9.51159	10.8519	3.21298	4.53795	5.80241	4.25858	5.36684	4.0072	7.10859	10.0732	5.20393	2.79603	2.29201	2.14952	4.39489	4.97969	3.17348	3.13646	2.07687	3.45668	9.94532	5.17765	2.81738	3.39147	2.41913	2.05279	2.59115	2.63173	1.75856	1.13617	2.19074	2.16608	1.94819	1.73643	1.66963	3.33398	1.41605	2.03305	4.09214	2.6262	3.9325	3.97877	2.79465
GH_A01G1650	3.63047	4.67606	3.62325	1.3353	1.19861	1.09023	1.77956	1.62175	3.25479	3.08195	3.61863	3.72011	8.01369	5.38771	6.06306	2.8316	4.16602	5.08458	4.10345	6.18719	3.39991	3.38386	2.63068	2.70257	3.9	3.40018	2.06849	2.4979	3.94494	3.48746	4.21168	4.83169	3.03536	2.62402	3.44162	4.38885	6.05361	4.08041	3.81884	3.76499	3.87133	3.3135	3.58521	2.92378	3.14965	3.39818	1.88302	5.47365	3.73642
GH_A01G1651	2.09232	2.35653	1.04495	0.266433	0.13034	0.577953	0.227836	0.548792	0.222892	0.263678	0.269369	0.359385	0.592384	0.4076	0.816381	1.35871	1.04038	4.2751	1.15536	2.32903	2.71301	1.29757	2.31691	0.817436	1.64413	0.921506	0	0.836409	0.687209	0.725001	0.842835	0.505481	0.52307	0.238302	0.114421	2.94158	2.74505	2.34023	0.434907	1.28387	2.06489	0.854689	0.418103	0.305286	0.483323	0.328677	0.386768	0.207809	0.510727
GH_A01G1663	4.72538	2.69729	1.43213	4.7657	6.61006	2.88062	1.21775	3.7803	6.14691	6.57171	7.74247	3.48643	0	7.61517	2.87874	14.2516	7.55003	9.02155	9.25393	10.7401	11.9128	1.79515	7.89691	11.5427	10.349	7.63423	12.4513	12.0617	11.9766	6.72092	7.65195	10.34	6.83757	0.522297	9.86072	12.739	7.15675	0.657418	5.40693	6.24163	3.11972	2.99209	0	3.38881	12.6676	0	3.56832	0.343316	1.07617
GH_A01G1710	0.825293	1.63281	1.44901	0.315016	0.859543	0.549262	0.844922	1.41501	1.30607	1.26601	1.82207	1.11479	2.01968	1.54	1.4575	0.409044	0.969552	1.03128	1.20477	1.06949	0.910754	1.57506	1.57907	1.4484	1.74948	2.27875	2.65205	2.77453	2.02948	2.30471	2.22154	1.37912	0.921598	1.10629	1.49643	0.34775	0.832938	1.08123	0.940908	1.05048	0.696306	1.04734	0.805837	0.92402	0.872824	1.21866	1.04604	0.837819	0.973516
GH_A01G1715	4.89208	4.50083	6.00791	17.7016	17.7146	15.3201	9.81679	10.4254	2.61187	3.73381	4.26699	5.83341	2.51627	2.70964	5.23538	5.88659	4.57396	4.02142	3.94799	3.31255	9.04659	6.83968	6.9386	3.80611	1.25586	1.30525	13.7112	9.0818	1.98653	2.18521	1.42961	2.06879	4.08475	6.09202	6.07587	2.35906	2.71863	4.39274	6.17059	6.18225	8.79119	2.64596	3.40533	3.01711	4.15348	2.74371	1.56262	4.93725	3.91595
GH_A01G1729	7.10767	6.77094	8.14608	3.79025	3.00386	2.30967	3.81369	3.20503	5.49929	5.03771	5.83354	6.24238	6.88593	7.43017	6.62498	4.7476	3.73423	2.75655	4.09715	6.53893	6.5749	7.28959	6.14841	5.04871	5.94521	4.70506	3.93693	5.20717	5.60843	6.42084	4.32008	5.12097	2.9878	5.83702	4.56403	8.19534	6.6464	6.43578	5.81572	6.21721	6.72201	3.968	5.54386	5.78702	5.93038	6.54931	4.16914	4.59738	5.64834
GH_A01G1740	73.5475	70.1145	76.2565	13.4701	11.7762	10.5752	3.72614	3.20572	7.6168	4.41511	4.17605	4.54618	2.41316	2.22908	0.948007	0.573956	2.08008	0.85658	76.516	87.319	30.0945	20.6552	24.266	6.60767	10.8449	7.94263	3.70642	2.77174	4.63244	2.23393	2.99426	2.78441	2.16354	1.64	3.16478	43.6446	44.3054	54.3394	17.9737	21.1977	24.0294	7.23888	2.86222	8.29185	5.49283	5.95862	5.58975	2.371	1.17618
GH_A01G1748	1.61551	2.2728	0.993219	1.56319	1.45935	1.56732	0.62245	0.97356	1.57075	1.9376	2.17498	1.39134	1.73185	2.02011	1.04515	0.746682	0.509782	1.05122	1.16169	1.16942	1.53666	1.55534	1.58874	0.594104	0.312887	0.417302	0.562695	0.837524	0.8749	0.891917	0.93185	0.761367	0.545283	0.501576	0.637323	2.53442	3.08529	1.79861	2.64532	2.65906	2.7312	1.65841	2.82915	2.98144	0.739811	0.844857	1.15913	1.39444	3.88762
GH_A01G1756	5.56163	6.74565	13.3873	25.7577	18.4157	16.9047	10.1021	18.0333	6.0063	8.63379	5.39536	8.03303	12.7613	6.80825	5.2031	11.2038	14.6716	10.2175	3.81796	2.94613	8.44088	7.35791	7.95973	11.4535	5.88438	5.12471	9.34031	7.45299	4.30777	4.48069	8.57415	6.27244	15.0227	11.5622	10.3626	6.57735	2.85865	5.75006	8.32315	5.78163	7.21005	7.63503	8.7004	6.47538	6.47049	8.7736	12.9746	11.4711	4.6819
GH_A01G1765	2.93041	2.67924	3.04931	1.92714	2.41126	1.76598	8.03007	4.04734	12.3205	22.7904	20.8027	25.7244	70.7128	41.0634	75.0621	37.6593	58.3055	58.2022	1.24373	2.59789	2.67888	2.9087	3.21466	4.00447	3.86815	3.63275	4.58232	5.71079	5.52222	6.70278	5.06598	6.17411	4.08837	5.62288	4.378	2.44325	2.92117	2.85338	3.1831	3.38198	3.29497	5.77476	3.44797	4.26049	15.0821	7.81811	8.01481	50.5968	46.1831
GH_A01G1789	1.54651	1.97185	1.83909	0.885605	0.360466	0.243607	0.67438	0.671725	0.682522	1.71127	1.00256	0.613533	0.374508	0.539196	0.848193	0.9814	0.75694	0.678455	2.99238	2.35695	2.41044	1.89481	2.02628	1.76241	2.4542	1.6849	1.0911	2.03741	2.66338	0.015011	1.7421	1.59026	1.09337	2.42136	2.08631	1.7295	2.32592	4.25947	1.47776	1.51493	2.35054	1.27636	2.13283	0.868187	1.53574	2.02565	0.679674	1.2731	0.954376
GH_A01G1790	4.41431	5.19757	3.08079	4.00726	6.12948	2.90302	6.38826	3.81105	10.3167	16.9184	16.966	18.2881	23.4452	24.0756	30.0378	11.4613	13.4873	12.5297	2.02071	4.61009	11.9964	9.86292	9.31885	9.15447	11.9339	9.63688	5.53622	7.35106	13.2642	9.14918	10.8446	8.62639	6.98947	8.72858	9.00625	4.11565	6.81943	4.7368	9.28821	10.0852	10.0168	8.60404	8.0698	6.45321	12.5338	13.1644	10.725	16.704	15.4913
GH_A01G1795	2.7466	4.12175	4.17235	3.30395	3.23007	1.62956	2.39852	1.4165	2.33374	1.59381	1.70306	2.09481	1.96107	1.6751	3.68641	5.57775	4.71662	3.30559	3.55856	3.49552	6.57131	4.72821	5.55813	3.78053	4.23184	4.89363	4.54235	4.63683	4.11493	4.88958	3.06894	2.39106	3.33645	3.56797	2.48197	3.84521	2.49053	2.80311	3.49808	3.38266	3.28761	1.98912	2.23522	1.95075	2.86081	3.75301	3.18551	1.32142	1.72965
GH_A01G1807	10.6572	4.20597	7.2751	6.5877	14.9243	16.7297	5.26791	7.27793	9.56021	0.768391	1.05751	2.16298	1.02128	2.02498	1.92058	8.78234	2.64535	1.25856	8.19968	22.5266	1.68637	1.91272	2.4141	1.95916	1.01177	0.525405	1.92133	1.1475	1.07657	2.07132	0.82188	1.05423	1.00059	1.52302	1.41193	7.78306	10.483	6.76402	3.3168	11.7246	15.247	2.01121	0.881643	1.18088	0.989373	1.11249	2.09538	1.08883	1.07821
GH_A01G1833	5.8124	3.66832	7.49108	5.38018	5.69505	5.30495	1.59127	1.98824	1.66284	1.70153	1.61733	1.32181	2.25371	1.96399	1.31557	5.76709	2.55117	2.08121	3.25874	3.19099	1.84613	2.516	3.56262	1.6469	1.31285	1.23961	1.74946	1.74596	1.06137	0.897343	1.15924	0.910407	1.21824	1.1519	1.12963	3.31585	3.16275	4.01378	2.93354	3.02419	3.75891	0.975604	1.83954	1.50578	1.41344	1.4992	2.3794	1.31313	0.855033
GH_A01G1848	21.0014	9.54461	12.3336	4.03318	18.2901	15.4804	13.9471	29.5515	53.21	6.20414	9.22013	10.5389	3.09527	3.86567	8.51287	1.90261	2.16744	2.6423	9.31302	95.987	3.09073	3.60019	5.17338	4.04903	4.37941	4.07774	2.91793	2.85751	7.60201	9.31896	5.95879	19.6041	3.65169	3.9495	2.82795	53.0197	29.6064	18.4897	12.5313	28.0132	28.4725	10.4087	6.45495	7.02737	4.95586	6.41217	9.73921	4.05064	3.72185
GH_A01G1875	0.045432	0	0	0.326474	0.513464	0.533752	0.302357	0.868502	0.154873	0.05528	0.194374	0.12445	0.88625	0.842492	0.395307	0.394322	0.290982	0.057316	0	0.11695	0	0	0.091951	0.07022	0	0.083494	0	0	0.22101	0	0	0.062118	0.158871	0.151876	0.277502	0	0	0.072304	0	0	0	0.056413	0	0.091818	0.131151	0.237017	0.035446	0.423063	0.550453
GH_A01G1878	0.884216	0.609418	0.099651	0.916971	0.243805	0.858779	0.447302	0.44941	1.15151	0.533512	0.822632	0.975852	0.141276	0.645234	0.85184	0.942678	2.31284	1.19431	0.301436	0.504958	1.23717	1.59533	1.80751	0.949958	0.902904	1.22804	0.601337	0.494359	0.414145	1.47466	0.668833	0.659809	0.650901	0.703781	0.947309	1.16823	0.610802	0.48275	1.31158	1.06548	1.58916	0.794849	0.397698	0.475963	0.723452	0.800918	0.751824	0.46572	0.754493
GH_A01G1883	6.05286	4.78102	4.51368	4.93024	9.19307	7.36958	5.07473	8.87526	7.10357	3.42015	3.6376	3.6208	7.45392	7.70618	6.87781	10.614	8.79348	9.0216	7.07165	21.572	3.63725	4.3056	4.06052	5.38881	3.94048	5.17976	4.44673	4.05533	3.55789	7.0323	4.44556	6.51492	5.63289	5.61244	5.06745	9.25604	11.7165	7.52762	6.58587	5.64098	6.50763	5.28021	3.60654	5.19286	2.2666	4.12376	3.45386	4.88748	7.46888
GH_A01G1893	6.1309	6.24464	5.13729	8.64081	6.41273	5.66413	7.79103	6.92967	3.18936	2.70876	2.50549	1.81844	3.15165	1.80947	1.46054	3.04943	2.31959	3.05056	0.191183	3.48754	3.27733	5.65516	4.55903	1.99968	2.5059	2.74325	2.27923	7.67632	1.25	0.635067	1.83974	0.638752	4.59612	2.7061	4.13006	3.21887	3.51755	4.18309	2.53432	5.22766	3.27384	2.84497	3.33025	2.14504	2.94706	3.15596	4.10281	3.56452	0.686963
GH_A01G1894	16.3621	12.1168	20.1896	47.3768	45.38	50.7438	32.2936	43.7617	11.5833	10.6838	10.3572	10.9903	8.42086	9.32835	12.2101	21.2094	16.1356	13.1207	14.7004	15.3179	18.278	17.0277	17.7421	13.7909	10.3933	11.8485	29.9103	28.0115	9.71049	6.46973	8.13943	9.22923	19.4763	16.7794	15.9797	10.321	12.391	11.0486	12.161	15.5502	12.7304	8.09362	10.5474	11.4589	10.0858	11.4971	16.4961	8.66636	8.77293
GH_A01G1910	1.50023	0.994258	1.62736	2.28744	2.64054	2.6511	0.323417	1.04687	0.10251	0.305234	0.112034	0.345287	0.088861	0.352376	0.962573	2.16132	0.840622	0.209229	1.23069	1.15868	0.47317	0.471533	0.276751	0.792634	0.035331	0.054564	0.484815	0.210612	0.244252	0	0	0	0	0	0.373797	0.486326	0.345566	0.719651	0.668349	0.524978	0.605849	0.359537	0.489374	0.96247	0	0.276489	0.586818	0.528242	0.050803
GH_A01G1919	1.60644	3.32785	1.23681	0.408966	1.01168	0.580909	2.39146	1.16257	2.28985	1.70019	1.92269	0.884265	1.40824	0.869375	3.02249	1.584	1.01241	2.36277	3.52782	2.83587	3.819	3.08778	4.09766	2.81666	1.93949	3.27715	0.960348	2.63894	3.1154	3.06921	2.94663	3.72084	1.1859	2.3914	1.79118	1.19301	1.70694	4.09729	1.50433	2.49853	2.13708	1.45448	1.04248	1.40778	2.22779	2.24497	2.9736	1.23926	0.118787
GH_A01G1942	0.86814	0.970363	0.806302	1.09137	1.06212	0.955008	1.95069	1.59627	3.5707	2.10028	2.86538	1.97484	5.07774	5.00662	6.36276	5.99748	6.79697	9.39901	2.09817	1.48919	1.66101	1.46444	3.5637	2.28491	2.86273	2.20867	1.99304	2.4525	3.94647	3.31476	3.13769	3.74634	4.01785	3.21044	4.26654	2.37411	1.61235	1.43684	1.61888	2.06018	1.74267	2.20782	1.384	1.4168	4.00822	3.1941	2.1323	3.85664	1.52807
GH_A01G1955	0.976477	1.16024	2.00562	4.69958	3.15807	3.91973	1.83837	2.10043	1.08689	1.96015	2.3361	2.06099	3.08323	3.80913	1.56911	1.07127	1.61084	0.787723	1.21494	0.835232	1.72065	1.94458	1.218	1.23086	1.13919	1.30102	1.75815	1.5204	1.20212	1.84374	1.25629	1.73295	0.482647	1.9186	1.94364	4.34636	3.34275	1.59284	2.87287	3.69534	3.04207	4.05103	5.33414	6.0853	4.77136	3.02815	1.82654	1.79354	4.66295
GH_A01G1959	19.5842	15.8869	16.3602	5.64691	14.0076	15.4051	7.35586	9.10296	15.1037	9.94938	13.6407	11.8287	9.66109	8.48918	10.544	3.51136	3.70338	2.97037	11.7622	34.0057	7.81269	7.10871	8.59218	4.86326	4.50825	5.54956	4.16628	3.59055	9.37171	14.4582	8.41766	13.4014	2.44257	3.791	3.48279	27.7227	22.5648	22.8597	11.5964	10.0249	12.076	8.10158	9.59331	10.5644	6.96769	13.2591	9.51627	10.1339	7.30859
GH_A01G1964	3.04024	2.61089	2.84593	3.38	2.90973	2.63208	3.19667	3.85629	2.99212	3.12749	1.4027	1.95403	1.33364	1.75636	1.96554	3.4846	2.18002	1.46598	3.64967	2.59119	1.39831	2.17854	1.54222	3.8642	1.44398	1.81844	2.03163	1.83625	2.41626	1.30205	1.34187	2.28477	1.0639	1.54058	2.03553	2.31816	3.55487	3.38878	2.91074	2.68662	2.86583	3.44922	1.86901	4.23414	2.79878	2.2478	1.69958	1.47099	1.94297
GH_A01G1969	12.2402	7.21813	11.6569	51.1081	30.521	58.8536	31.0175	49.8873	9.53353	10.1796	13.2732	13.4572	17.8407	13.6402	11.5153	2.35297	6.03386	6.40102	2.58472	5.11136	7.2512	10.3613	6.494	7.29495	2.96724	4.98973	6.64848	4.46563	4.6682	2.26457	8.58871	7.83076	12.0642	6.62899	5.7023	10.5491	9.30761	9.8695	26.5802	16.7035	34.5839	12.3243	13.2757	12.021	7.18213	7.98678	12.9952	13.0499	14.5333
GH_A01G1975	12.7314	13.3034	13.1766	4.49089	5.00802	3.58472	5.98637	5.51232	10.6221	8.9218	9.87	8.14399	7.70738	11.8135	12.1157	8.92194	11.0493	9.974	19.3608	14.1038	14.6862	12.1176	13.7344	13.2157	20.2237	14.9969	13.1864	18.0823	20.9236	23.3069	19.7868	20.002	18.263	19.2269	18.267	9.32144	12.3164	12.9747	15.0009	17.2546	16.7748	11.1241	10.9117	9.93022	12.5812	11.6471	9.12785	9.60413	12.1496
GH_A01G1990	0.736072	0.549127	0.353174	1.02833	0.676418	0.430118	1.01852	0.504447	0.275588	0.231494	0.627951	0.119488	0.641324	0.458749	0.743011	0.611951	0.45583	0.846896	0.534421	0.628041	0.244493	0.371305	0.262149	0.399564	0.457973	0.560504	0.754694	0.485122	0.25099	0.07032	0.118105	0.526163	0.275528	0.371372	0.544165	0.334957	0.635609	0.670147	0.507922	0.201938	0.316619	0.537714	0.437698	0.862383	0.121535	0.182711	0.337681	0.598613	0.452531
GH_A01G1996	8.35154	9.19527	6.94782	0.702674	1.16658	0.77626	2.25083	1.22986	4.24615	3.92816	2.92431	3.49244	2.21254	3.98472	2.59291	0.813507	1.7552	1.30189	9.62114	6.73658	6.26963	7.05968	4.80014	4.93652	6.23194	6.65999	2.49392	3.39175	4.3328	6.8558	4.0761	5.12894	2.03064	3.90215	3.84188	4.82435	7.91764	7.7544	7.62427	6.84843	7.06557	4.25608	4.47621	4.38805	3.67038	5.46269	3.13192	2.14002	3.71182
GH_A01G1997	5.16939	4.07552	4.64663	3.10757	2.78399	2.18502	2.31813	1.96851	5.24537	4.79492	2.92953	3.42169	4.91516	4.4797	4.33836	3.85284	4.31017	3.03867	4.32394	7.67746	6.95478	4.3538	8.37556	7.6557	7.44835	6.8737	4.72325	4.24715	6.13404	9.58395	8.57557	6.98735	6.74865	6.61267	6.65241	3.56001	8.83174	6.28736	9.99207	9.81702	6.89661	5.63114	5.28105	4.7511	4.36614	5.88098	8.71816	3.42875	11.5921
GH_A01G2008	5.51164	5.5725	5.60338	173.128	100.487	156.337	180.061	234.678	4.63947	4.50241	5.45885	3.97262	4.65685	4.68977	4.01827	4.26985	4.19112	4.58607	3.4167	3.91349	9.29705	6.96695	11.3129	4.51844	3.75907	4.55905	39.1019	17.9803	2.1936	4.03175	2.50696	4.95649	4.24837	3.27215	3.29585	8.88614	6.97328	5.90627	21.081	15.7132	28.7973	11.7731	11.4622	8.52687	2.43671	2.78189	3.55635	6.35345	6.68215
GH_A01G2011	1.02424	1.42208	1.17824	2.23462	3.72092	2.90065	1.41366	0.997226	1.39135	0.686568	1.5169	0.661376	0.545817	1.12773	0.839715	1.87786	1.84767	0.399559	0.25181	0.945236	1.40191	0.960078	1.26107	1.80861	0.707294	0.389302	1.31176	0.652254	0.935273	2.31632	0.651166	0.610886	1.8231	1.8681	1.42952	0.256273	0.763786	1.08406	0.993258	1.30847	0.899756	0.879586	1.06651	1.15665	1.08594	0.811782	1.7976	1.27038	0.504523
GH_A01G2035	7.10711	5.02107	6.66189	7.04521	6.98631	6.04194	5.89768	7.81168	3.89966	4.39629	4.51514	4.51615	6.18065	4.62305	4.46591	6.83645	4.60745	7.22243	4.30932	5.03327	3.58212	2.17631	3.29038	3.31927	4.01029	4.03822	4.86675	3.54379	4.3529	6.94294	3.60108	3.77272	6.52805	5.30983	3.72456	5.35566	2.99626	3.74078	3.49461	4.09938	4.06072	2.84142	3.51156	3.84489	3.78509	1.73477	5.60254	5.24676	4.29139
GH_A01G2038	0	0.17601	0.036837	1.61844	0.673499	1.63719	1.60458	2.26354	0.063545	0	0.234521	0.069635	0.053427	0.045409	0.064736	0.131767	0.020413	0.058495	0	0.213485	0.201485	0.163663	0.280233	0.032517	0.081939	0.075487	0.28902	0.105733	0.111846	0	0	0.023304	0.10742	0.063367	0.081596	0.209993	0.462729	0.271977	0.315234	0.390603	0.886019	0.091466	0.233718	0.160844	0.104634	0.403164	0.196393	0.099299	0
GH_A01G2054	0.632269	0.769325	0.651934	1.67678	1.89356	1.64109	1.22458	0.69994	1.3517	3.52852	4.8312	3.09843	11.7933	11.5973	6.42479	1.70001	7.91202	8.85094	1.3162	0.349883	0.752721	0.588326	0.945332	1.44124	1.18369	1.44416	0.932068	1.90524	2.1713	3.41691	3.17561	3.0782	3.90055	4.05719	3.48557	1.52863	1.25687	1.49499	1.74843	1.9572	1.64466	8.71741	8.55172	11.0931	6.64984	3.61179	9.43169	13.9605	17.504
GH_A01G2061	3.74049	4.27826	3.5445	3.72322	3.34412	2.61667	3.37315	2.49443	9.33577	4.90739	6.81163	5.05963	7.26435	9.12332	13.823	4.53017	10.7666	8.85054	4.18118	4.94465	14.4349	11.8665	12.477	12.9579	19.0439	18.3199	6.77429	9.31424	16.247	18.04	15.7514	15.3742	10.2681	16.0895	14.1885	8.73331	6.98648	7.48835	12.3736	12.2026	13.8617	12.9395	10.8143	10.655	10.0253	14.4119	9.60566	10.045	10.5454
GH_A01G2073	2.09667	1.12164	2.01051	1.41219	2.48332	1.75991	0.940309	1.91069	1.76868	0.494693	0.937476	0.572708	1.21815	1.22079	0.730269	0.488588	0.450412	0.529989	1.59611	4.00915	0.746338	1.16576	0.882806	0.72139	0.383129	0.206416	0.554326	0.286788	0.368395	0.801177	0.633562	0.812329	0.268211	0.888516	0.462762	3.74395	3.14776	1.97419	2.17544	1.65596	1.78149	1.27297	1.28036	1.84977	0.737423	0.961375	1.44409	0.823043	1.14828
GH_A01G2096	38.4668	24.5048	27.0601	14.4324	53.2718	32.6397	33.9695	74.7637	51.2248	12.5365	11.6161	19.3512	8.76731	6.13853	15.648	12.9589	6.79446	9.93942	17.4106	125.146	13.966	12.1363	12.0583	7.73009	6.8695	6.32793	6.90968	8.55358	6.81784	16.391	12.9636	28.8044	12.9282	23.3184	12.2423	64.4081	59.4692	35.802	25.7714	23.3062	23.3029	16.1745	16.6637	26.914	13.3625	12.1919	17.0433	6.25619	5.42514
GH_A01G2118	6.29998	5.7769	7.70463	23.578	19.9781	23.4205	15.9596	19.5704	2.74262	3.97307	3.22471	3.83544	3.07659	4.30231	8.42457	18.3397	14.3084	8.27062	9.27635	6.43375	3.14037	2.83902	2.97624	2.54073	2.52121	2.5509	9.73635	7.39558	1.93729	3.96647	2.98585	2.81988	5.49793	5.12209	3.5493	6.15198	4.25803	5.03787	2.73683	2.30496	3.5683	3.53199	3.32301	3.47626	3.6651	2.84932	3.20208	7.0302	6.74041
GH_A01G2141	9.71871	9.48129	6.9342	15.2156	13.351	17.1262	8.93957	12.3908	9.57422	9.51764	8.25782	9.77647	8.94667	10.727	7.90613	9.64723	7.3129	7.37354	3.50362	9.03054	6.23297	8.86947	8.13268	8.23918	8.39871	7.27192	8.53633	9.94873	5.93724	6.37622	6.01907	9.11885	7.2912	9.62735	10.3421	8.26696	8.85245	8.37334	10.8215	9.94728	8.51868	8.16883	9.36763	10.1365	9.16919	10.3068	9.51497	7.5319	9.88202
GH_A01G2144	4.84798	4.43196	5.70048	20.5773	17.3444	26.4068	16.699	23.8549	4.31288	6.38576	7.21654	9.47022	10.5341	5.0984	12.05	9.45747	11.983	14.3614	4.47697	4.97042	4.72608	5.31678	4.25496	3.81819	2.85425	3.77577	15.9724	10.5453	4.98543	3.45597	2.53286	3.73585	10.7565	7.03979	4.84173	5.27095	4.927	4.3235	7.46531	7.14178	5.81043	4.78394	6.42111	5.52456	6.73523	5.09558	7.98326	9.05428	5.97981
GH_A01G2145	32.8548	36.2439	23.7799	19.1162	21.6121	15.0968	32.2575	24.4176	52.2263	39.3442	34.3438	30.6241	64.7356	49.7178	95.9729	37.4094	60.1727	84.9357	29.8708	33.3572	68.6274	56.188	69.7348	75.9651	111.509	98.2925	60.1859	73.8708	90.6885	99.3107	87.6438	77.885	80.0547	75.3292	73.2508	39.4006	35.6972	40.6314	44.5274	47.9078	42.842	48.2193	44.4997	38.4157	46.3695	51.1719	42.3802	63.915	64.9432
GH_A01G2147	4.11473	4.01618	4.7375	10.9269	11.4388	12.6865	13.9349	12.3329	6.52239	7.04683	7.37941	7.77011	7.83564	6.65499	9.94028	8.11615	9.96347	9.99741	5.11896	5.06869	5.86097	7.99673	5.66359	8.44915	6.68433	8.00486	19.0245	18.6112	7.97365	8.43976	5.41664	5.8787	11.1315	10.2905	8.69003	4.01501	5.09205	5.58291	5.34764	6.23036	6.48459	5.4662	6.08828	7.94118	7.17657	7.53389	7.00664	5.48281	5.43059
GH_A01G2164	13.2627	13.2605	12.5186	8.36001	7.43144	5.57726	6.37594	4.21621	3.23751	6.31566	5.23145	7.84175	5.94578	7.9196	4.77558	5.08469	1.776	2.31373	22.1289	10.4272	3.12378	3.24805	2.94946	4.14713	3.08221	2.87393	3.34214	6.33242	7.19397	5.6506	4.12971	4.10664	0.79895	5.53399	3.28573	12.4991	7.35134	7.4987	6.1394	8.96403	6.43147	8.11637	11.053	12.2729	3.97932	4.79109	0.524987	1.37316	13.9029
GH_A01G2181	0.507253	0.627491	0.65192	0.959717	0.812947	1.55245	0.973213	0.619083	0.729584	1.44459	0.83973	0.769652	0.935958	1.7354	1.37028	3.22735	2.28129	1.16231	0.537809	0.797113	2.33384	1.5431	1.3985	2.68153	1.77588	2.20009	1.3199	2.12908	2.30473	2.11552	2.34821	1.88722	3.54646	2.70971	3.32767	0.771929	0.628723	0.852904	2.0787	1.30623	1.09312	1.26747	1.24022	0.652633	0.853607	1.43724	2.19196	1.46106	0.795239
GH_A01G2193	20.326	18.7791	15.8852	34.4964	26.2229	28.6137	29.7634	41.0512	13.2473	13.665	16.4451	12.0482	7.06432	10.8817	8.33953	4.11166	7.59086	8.03924	8.178	12.2116	13.4863	9.90395	12.6013	11.047	12.3846	12.3171	19.1909	15.8402	8.94488	7.63479	12.2098	10.8653	11.4436	11.9042	12.5712	24.1817	12.8289	16.9701	14.8815	14.5868	17.7836	17.8002	15.4557	16.4369	15.4933	12.983	12.5171	11.5892	10.5548
GH_A01G2196	0.227534	0.490827	0.257157	2.91208	4.93545	4.07447	3.67177	3.41507	0.873825	1.4021	1.51934	1.52273	3.92173	2.77383	3.08277	5.24043	5.6874	1.57934	0	0.945838	0.234579	1.31495	1.19635	0.87438	0.874791	0.286346	1.14468	1.67968	1.15086	1.48428	0.642717	0.928465	1.48557	1.85453	1.29023	0.619731	0.761964	0.420441	1.17443	2.54389	1.30697	1.20037	1.70186	1.35124	2.13341	1.0287	4.18421	1.25657	1.50855
GH_A01G2197	2.26604	0.075248	1.23785	2.38799	6.31022	4.56677	6.11084	10.1007	2.17159	0.22997	1.21878	0.662364	0.391393	1.01907	0.380007	0.389263	0.678804	0.385096	0.861414	7.20768	0.263743	0.139812	0.072297	0.682425	0.034474	0.119471	0	0	0.640843	0.104284	0.237775	0.882928	0	0.340721	0.132899	2.20554	1.31138	0.533214	0.705874	1.51429	2.8583	0.67337	0.920279	0.21256	0.922038	1.00296	1.54388	0.52464	0.516726
GH_A01G2203	2.00651	1.52479	3.39597	0.67039	0.437047	0.367064	1.63079	0.962704	2.84016	0.933727	1.51097	1.51452	1.21998	1.92182	1.19115	0.869808	2.6248	3.84856	0.790545	1.9059	1.79472	1.51118	1.40824	2.40816	5.05077	4.26505	2.93549	5.948	1.56954	3.76324	1.13973	2.1123	5.55307	3.87824	3.91992	1.26697	1.79286	0.658161	2.72187	1.8968	1.45938	1.03845	1.24665	1.25888	1.59776	3.41141	3.16293	1.30425	0.680477
GH_A01G2242	62.1221	29.9499	42.131	52.0265	94.3269	99.0088	60.2368	85.7145	57.4879	16.2503	16.5984	20.9308	10.316	9.39414	19.6542	19.5429	8.24845	5.92196	20.4287	98.4653	23.1002	19.4803	19.8206	15.0413	10.4685	14.5046	17.6931	21.8345	24.4611	18.4883	15.8517	23.2112	8.43303	9.3435	11.8584	52.2839	51.427	35.3213	36.6644	46.1586	52.223	21.6911	20.0986	24.9261	25.8302	29.821	44.9654	12.3575	14.9827
GH_A01G2249	66.1014	62.341	67.4749	61.1728	59.1606	56.3388	115.18	117.209	141.218	155.766	166.769	194.305	160.146	122.051	160.193	51.6791	81.9746	141.303	32.6497	35.3885	55.9531	36.9444	49.9594	52.8742	59.8267	59.5845	53.0273	58.6788	50.9969	54.4404	51.8067	49.2849	87.7146	55.0992	58.668	49.0911	50.931	44.7979	51.3642	43.9282	48.8866	73.9039	52.9154	51.144	88.0594	84.5462	114.215	175.052	141.511
GH_A01G2259	4.07693	3.87787	1.63336	42.2478	36.9094	29.5844	37.2821	29.4387	36.9628	40.6428	33.854	39.6014	20.3943	26.584	28.7445	29.4026	30.3343	13.512	1.7713	2.41075	8.35484	10.6812	8.09857	5.99429	4.40006	4.02462	1.97612	1.1252	2.51756	1.67844	1.90213	2.0931	1.66505	0.900897	1.68017	0.819531	2.5116	2.53281	17.0395	15.0067	9.11766	20.0641	10.9479	21.6796	20.0593	22.2275	22.2524	20.4854	10.8833
GH_A01G2269	5.76741	6.68667	5.98932	2.43492	2.06003	1.48457	5.50618	4.53736	9.44038	7.85195	6.36008	6.63867	5.24741	5.39397	5.0958	2.31292	4.91852	4.69325	6.86755	5.33506	4.6914	4.4168	5.67955	8.70355	9.50543	13.3921	8.68205	9.68708	10.6477	11.4449	9.67094	10.3769	7.26878	7.16463	8.84828	4.00122	4.6586	4.24985	3.94432	3.66109	3.9168	5.59988	5.55884	5.83012	7.30744	7.22804	5.59786	4.17572	5.33744
GH_A01G2309	2.08833	2.18394	3.08318	0.568755	0.900546	0.735254	0.337914	0.579006	1.63909	1.05475	0.627785	1.34718	3.8645	2.32481	1.30484	0.553237	2.51692	3.12718	1.81389	2.22676	2.96649	2.73531	3.47009	4.18131	4.92371	4.9253	1.1974	1.98628	2.88797	5.33129	5.41877	3.29139	4.58573	6.99274	3.17584	2.37107	2.91095	1.88716	1.41737	4.30034	3.06288	3.87856	3.49926	2.05366	3.20981	2.44868	2.97576	3.6983	2.36219
GH_A01G2355	0.107953	0.120786	0.32115	1.86859	2.3647	2.88812	0.384335	0.23125	0.110463	1.17193	1.9248	1.38197	3.20435	3.80066	0.821728	0.772953	3.21475	0.870818	0.231803	0	0.084343	0.207824	0	0.096618	0.0919	0.162798	0.338038	0.220171	0.255357	0.378551	0.096069	0.2222	0.111967	0.419138	0.196784	1.24564	0.263281	0.29683	2.31233	1.77926	2.12586	2.52834	5.33354	3.64081	4.40861	1.68873	4.95247	3.11544	3.54998
GH_A01G2405	0	0.048125	0	0.17645	0	0	1.62096	0.736608	1.90721	20.6486	14.4885	19.5609	85.5674	60.6175	62.3596	72.5606	81.6677	144.084	0	0.03696	0	0	0	0	0.082125	0	0	0.088233	0	0	0	0	0	0	0.045866	0	0	0	0.046848	0.195123	0.224202	0.043076	0.037882	0.082375	2.02787	0.468013	2.16095	38.4226	48.1686
GH_A01G2417	1.2508	0.489211	0.723733	0	2.42894	3.11979	0.623256	7.24595	0.808189	0	0.18091	0.249042	0.156895	0.27256	0	0	0.08292	0.281074	0	2.91177	0	0	0	0	0	0	0	0	0.274482	0	0.099582	0.20058	0	0.346856	0	0.648287	0.843269	0.209891	0	0.419463	0.542129	0.529569	0.076282	0.176419	0.474343	0.101748	0.700183	0.228753	0
GH_A01G2465	1.90683	1.88424	1.33491	1.32079	1.60485	1.4338	0.354735	0.049753	0.474508	0.444659	0.436684	0.191918	0.436305	0.402823	0.754939	1.00418	0.898094	0.781235	0.697964	1.02337	0.148871	0.407429	0.830198	0.519425	0.06784	0	0.134149	0.062739	0	0.224378	0.356399	0.552327	0.309541	0.278904	0.246418	0.662365	1.12802	2.88797	0.94376	0.805341	0.455985	0.159649	0.589832	0.615651	0.069149	0	0.196503	0.78303	0
GH_A01G2475	6.20547	5.40679	5.17988	5.1212	4.96735	4.28322	4.7975	6.89024	3.72537	2.7963	5.0666	4.22164	2.27862	2.26493	3.34972	2.553	3.02981	2.35101	4.38439	6.05195	4.97154	3.95015	3.50499	2.21453	2.36125	2.79747	4.6564	4.1068	1.65683	2.13238	1.0988	1.67389	1.20066	1.71106	1.25715	5.22809	4.47029	5.01508	2.68884	3.3168	3.19962	3.1145	2.47674	3.84392	2.86928	3.29959	2.02407	2.60526	1.752
GH_A02G0046	0.213176	0.215784	0.183128	0.948552	1.06532	1.25856	0.377861	0.830441	0.107058	0.076526	0.065715	0.280044	0.31889	0.27936	0.188139	0.723266	0.383633	0.19629	0	0.234238	0.173211	0.419409	0.374156	0.112091	0.149458	0.416355	0.024552	0.263993	0	0.234205	0.135915	0.142116	0.144333	0.189817	0.119788	0.46654	0.386741	0.540647	0.190801	0.28713	0.176071	0.112118	0.108624	0.223855	0.119741	0.156836	0.55296	0.088253	0.152383
GH_A02G0056	11.7859	9.84001	13.939	33.5733	31.1469	33.8121	24.9996	30.7579	9.32585	11.6997	13.8475	11.0323	11.406	11.7531	17.4322	17.2811	17.5927	8.78981	11.5256	8.4892	5.20686	4.94059	5.25095	10.0118	6.34612	8.26571	18.3681	9.82385	6.06546	4.32139	5.04472	5.42739	11.2773	11.1646	9.98119	5.98227	6.86395	9.66822	4.3243	5.54745	5.10602	10.4766	17.4595	10.5059	10.4297	8.62009	13.7943	13.4394	12.2757
GH_A02G0066	4.95993	4.96412	3.42068	29.0027	31.7626	34.8784	8.11934	12.1718	2.99898	3.35245	4.30036	5.30422	1.66438	2.54296	3.8718	25.7737	9.22966	3.07836	4.89219	5.71446	8.90144	13.1576	12.5393	17.1482	3.9336	5.05494	7.72811	7.31507	3.915	2.68255	2.77446	3.80818	5.50135	6.49314	5.53863	3.90276	4.20819	2.82503	6.43952	7.3888	6.29017	4.25946	3.59339	5.61727	3.61524	2.0686	14.1987	4.43156	3.86702
GH_A02G0090	0.968007	0.711523	2.19149	1.24653	1.88746	0.76216	0.816423	0.912413	0.408778	0.074983	0.657605	0.297627	0.839829	0.099094	0.67372	0	0.408326	0.077218	0	0.158006	0.615414	0.114632	0.213797	0.785339	0.203971	0.379103	0.690654	0	0.534187	0.356512	0.476758	0.173691	0.184101	0.481589	0.514623	0.257853	0.171576	0.574456	0.41583	0.448467	0.200656	0.172222	0.767289	0.079206	0.007585	0.429905	0.138144	0.549994	0.28938
GH_A02G0103	26.441	25.3086	22.7465	7.00031	4.87752	5.59937	21.1771	21.1496	47.1341	29.27	35.5639	40.9502	29.2224	25.7266	29.8724	8.6211	12.5372	21.0776	13.6181	22.9991	13.5159	15.4118	11.9659	40.703	53.4567	46.1792	20.2191	25.7496	35.923	27.3876	37.5881	43.5975	38.982	31.8674	39.0523	30.268	27.9151	23.1369	19.7706	12.2869	19.4093	29.6025	28.6646	25.2587	32.5647	33.9651	34.0842	32.7735	22.0566
GH_A02G0147	12.9759	35.0447	42.7342	63.9899	59.725	38.1267	55.9841	51.4781	28.4185	72.4572	45.1921	56.474	61.294	44.3678	75.7827	61.6933	66.3621	62.6324	28.1619	37.1941	20.3025	36.2066	29.5408	37.5083	43.5725	48.3231	20.1593	27.7472	34.4772	18.1968	23.2427	10.604	15.9262	20.7319	15.3515	29.9362	35.479	42.5062	66.798	54.5297	34.8853	61.4124	52.7757	57.7916	57.7432	43.9782	36.8497	47.2167	51.764
GH_A02G0171	1.0518	0.816906	0.735918	2.71486	4.95083	5.57586	1.20244	1.05236	0.667449	1.5642	3.70209	0.913356	3.51355	6.13354	1.29638	3.13876	4.09518	1.62547	1.21056	0.795901	2.03695	0.918533	1.43425	1.12339	0.973626	0.418927	0.98434	1.74286	0.369841	0.789315	0.803467	1.22047	2.73052	2.91039	1.89008	1.77546	1.88481	0.683987	2.11334	2.4433	1.59905	4.0678	4.90239	4.88047	4.6916	2.80068	6.48554	4.0023	7.31551
GH_A02G0194	5.59547	4.49544	4.50862	4.93845	12.279	13.3722	11.0112	12.7773	15.6359	18.1236	19.8888	20.9421	35.1278	26.8308	46.1199	69.743	44.044	22.8309	2.63796	16.78	2.09213	1.07347	1.95579	2.33227	0.968114	0.614547	1.98732	1.31832	0.846253	2.73733	1.35301	1.57845	0.934377	1.28651	1.07581	5.8701	6.83975	2.82782	2.32193	1.18962	2.02148	0.97748	0.857163	1.24239	7.54952	6.60211	10.1736	19.3796	19.7267
GH_A02G0204	30.518	30.6661	36.2323	256.694	266.119	249.211	89.6807	117.67	21.9309	33.918	37.77	33.6027	19.2041	22.4606	56.6584	111.58	45.9794	18.9868	28.49	24.7496	66.104	61.9416	74.3056	77.8885	26.315	27.847	88.2113	58.0816	25.0475	17.0228	28.5037	24.0511	37.4699	39.1198	41.7183	16.6817	16.7846	27.1789	42.8019	47.1348	53.0788	24.9172	37.5035	30.2803	22.7472	20.8324	67.8524	36.6008	11.7704
GH_A02G0205	0	0	0.050755	0.641946	1.10681	0.524526	0.057156	0.182225	0	0	0	0	0	0	0	0	0	0	0	0.023372	0.023762	0	0	0	0	0	0	0	0	0	0	0	0	0	0	0	0	0	0	0	0	0	0	0.019558	0	0	0	0	0
GH_A02G0212	55.5951	41.7679	37.0481	67.1282	81.5061	80.5809	67.9776	63.0014	56.8537	37.8773	38.9564	44.8051	44.3126	63.064	48.2778	52.9036	46.6329	35.0502	35.3982	85.2405	37.6547	38.6047	36.2965	30.3024	22.0135	25.1078	29.6341	29.3122	17.8494	29.5012	27.8008	37.2978	30.87	36.2015	32.8142	49.2909	53.6682	38.3175	37.8063	47.7684	45.7507	41.6463	23.6562	43.624	36.378	34.8507	34.2545	42.8545	52.6542
GH_A02G0257	2.4278	2.63789	2.97519	1.66181	1.81585	1.18404	2.00252	1.87938	2.28946	2.16195	2.22192	2.28121	2.69538	2.20059	4.00582	2.73194	3.86304	4.29943	2.41562	3.4096	3.26831	3.77557	4.2717	3.3985	3.80505	4.35351	3.79027	5.03073	4.00971	3.23537	3.86352	3.23062	3.2632	2.46255	3.49072	1.99909	1.86665	3.65851	2.10574	2.43213	2.90199	1.3424	1.42134	2.13784	2.67413	2.32097	2.60757	4.04829	2.1332
GH_A02G0270	99.905	130.293	80.8931	86.2471	110.831	81.2685	239.794	146.852	237.599	183.268	197.218	172.826	326.098	206.391	250.335	76.6681	160.829	145.905	130.353	145.105	225.474	195.003	219.626	220.917	274.367	263.652	173.209	217.666	206.495	294.544	233.275	266.161	392.207	293.958	317.39	160.665	149.736	141.033	182.57	185.395	178.923	254.49	281.189	222.805	213.206	237.472	200.347	253.473	274.127
GH_A02G0291	4.59265	6.92671	9.00452	33.7992	27.3195	37.2579	23.4177	22.8182	9.70679	5.34478	8.39012	4.93888	18.5556	9.32755	5.93877	7.78952	13.9934	16.9751	7.31928	5.1209	7.66663	7.9343	8.24848	10.9853	5.87988	11.3251	7.39869	8.81883	5.47687	8.68249	11.3252	8.22779	32.9258	16.7068	18.2284	12.0832	5.67877	8.06596	11.7835	19.1812	18.1595	13.7221	9.68124	9.21742	10.1764	9.37372	12.3311	16.7992	11.0357
GH_A02G0294	0.319553	0.137095	0	0.436677	0.594985	0.44207	0.252647	0	0	0.164753	0	0	0	0	0.037528	1.3089	0.161119	0.082334	0	0.22995	11.3598	5.76607	13.5952	1.72891	1.28799	0.611013	0.209407	0	0.237681	0	0.085694	0	0	0.066561	0.347035	0	0.182416	0.210961	4.23015	5.67183	8.90973	0.394955	0.185937	0.07833	0.084893	0	0.241803	0	0
GH_A02G0314	1.61423	1.91239	1.23742	1.62658	2.38839	1.85625	3.58977	2.08072	4.74267	3.26046	2.55952	2.52036	4.56191	3.49548	6.01155	6.03897	8.68334	7.62079	1.85419	2.56725	4.96472	4.19668	5.33213	5.8503	5.71381	7.48038	4.81526	6.11398	7.16935	6.8372	7.5456	6.73063	6.55705	6.60945	6.51912	2.65177	2.18362	1.94881	3.03643	2.8316	2.43497	3.79319	3.16403	2.06732	4.01631	5.42343	4.18112	4.2874	4.77548
GH_A02G0352	0.146915	0	0.159654	1.50167	8.23838	6.34963	2.98359	8.69816	0.57688	0	0.049168	0.064862	0.261258	0	0	0.725172	0.281319	0.299541	0	0.582213	0.938717	0.543239	0	0.135534	0.31161	0.103009	0	0.326387	0.077367	0.248605	0.050073	0.151246	0.109043	0.093351	0	0.258408	0	0	0.497734	0.506864	1.03263	0.150203	0.191958	0.092507	0.244394	0.357691	1.38918	0	0
GH_A02G0371	16.6283	17.7803	13.3732	65.5882	59.8609	63.2092	15.6041	20.971	9.45595	10.5327	11.1252	11.9043	8.40053	10.0922	4.96445	25.4705	7.7668	5.25291	8.4766	11.1713	22.3127	26.6663	19.7601	25.8166	8.51083	9.42062	7.6459	6.40807	6.40291	3.90162	6.71376	8.53789	8.54228	12.1272	9.17305	7.67638	13.7547	11.8846	20.9966	21.3587	19.3083	12.8742	14.139	17.7696	10.0022	9.96421	20.376	10.0225	8.83065
GH_A02G0380	10.785	10.035	7.37075	2.002	3.56387	4.33921	5.01228	5.22618	6.84729	5.74596	10.0523	4.55947	4.9058	3.78329	7.19177	4.89856	4.11322	3.1244	5.09531	6.62694	14.9516	8.10993	14.8142	11.4003	12.723	9.4975	7.18952	6.0561	6.62766	4.93367	9.54975	13.2088	8.48971	6.24391	7.69394	9.02461	8.0167	10.5965	6.82719	5.81141	6.7404	6.50437	8.83692	7.07244	7.0354	9.08133	13.9932	8.58483	3.55065
GH_A02G0388	0.759012	2.76277	0.651533	1.21023	2.68008	3.56831	2.70579	1.97845	1.36965	0.614067	0.335324	1.19242	0	0.324199	2.48538	0	0.520573	0	0	0.436799	0.743872	0.572721	1.23932	0.715596	1.65908	0.761665	2.56976	1.25876	0.462568	0.48214	0.156971	0.26081	0.538252	0.281457	0.25717	0.53795	0.886322	1.78578	0.807409	0.771544	1.59969	1.27752	0.550653	1.03767	0.529947	0.471724	0.820437	0.855853	0
GH_A02G0389	10.8968	10.2138	13.6349	54.9437	50.7319	61.4593	69.0606	79.6877	11.1166	17.7857	19.1113	23.9146	21.0862	14.9887	21.1784	25.6896	33.5386	27.7776	13.4267	11.3371	11.4269	13.3839	10.7686	13.4401	7.52938	11.3286	52.1857	43.9288	11.7111	13.1048	7.33839	9.6217	29.5535	28.2036	22.3028	6.745	8.7717	8.21202	12.6517	14.957	12.1488	9.43477	12.0983	13.4313	15.7792	10.8808	11.7132	13.3026	14.5019
GH_A02G0392	0.695851	0.47587	1.65087	1.81415	4.29401	5.36761	3.77186	10.1846	2.37819	0.254449	0	0.114953	1.37297	0.73225	0	1.45926	0.282769	4.06936	0	2.35311	0	0	0	0.284243	0	0	0.16734	0.5286	0.854405	0	0.250497	0.61731	0.179499	0.329371	0.073218	1.37562	1.08558	0	0	3.83676	4.26954	0.161932	0.276959	0.663856	0.709213	0.408787	1.10286	0.414429	0.646395
GH_A02G0406	0.184075	0.339159	0.060594	0.179272	0.309347	0.075385	0.941089	1.44683	1.42199	1.39771	3.29375	1.36591	1.25946	0.084632	0	0	0	0.08078	0	0	0	0.193515	0	0.395421	0.369681	0.315548	1.01202	0.296314	0.593969	0.053746	0	0.062289	0.123935	0	0	0	0.102829	0	0	0	0.135961	0	0.107112	0.136136	1.33701	0.134882	0.072695	0	0
GH_A02G0410	2.67268	2.10569	1.80764	34.2567	35.476	32.5757	3.6514	3.69947	4.34725	18.8886	6.99434	13.4339	1204.42	803.501	1449.22	3176.05	2807.26	2437.15	7.70388	29.5355	23.7832	10.985	26.3613	24.5885	170.234	15.1575	156.289	81.3434	107.347	54.7871	2.21852	143.303	101.497	1.34783	86.5825	2.04672	4.11476	4.77742	47.8688	38.9051	24.8921	14.7736	14.722	22.0803	6.43084	4.56326	2.25653	607.62	401.098
GH_A02G0411	2.66471	5.41733	3.15673	7.92346	8.20998	7.41706	4.54452	2.55398	3.13579	3.11991	3.67446	2.34993	3.57941	3.34544	3.31569	0.818918	1.15474	1.16299	0.673256	3.7394	7.78185	9.16314	8.58199	6.07821	9.99793	6.88559	5.15679	4.12263	9.05941	3.37416	3.51586	6.76912	4.71346	2.36117	5.46182	7.57834	7.54471	4.13838	12.3451	15.8509	7.8955	11.1588	21.4757	16.2304	5.46121	3.93339	6.00309	2.6006	3.16409
GH_A02G0439	0.995817	0.280448	0.874934	1.33408	3.14106	5.71227	0.479156	0.623085	0.6694	1.93824	1.90119	2.22601	0.807583	0.894596	0.801995	6.43003	3.32865	0.125714	0.174361	0.411738	0.311633	0.212467	0.473125	3.25888	0.106304	0.041959	0.133822	0	0.109175	0	0.154225	0.048825	0	0.046044	0.174829	0.436799	0.192201	0.372818	0.793379	1.24493	1.07259	1.1333	2.66483	1.37455	1.09925	0.354873	4.79882	0.335119	0.791136
GH_A02G0452	0.50798	0.486565	0.958431	1.1408	1.35859	0.963013	0.046341	0.150381	0	0.073994	0.175807	0.130548	0	0.101562	0.168746	0.247886	0.377916	0	0	0.759969	0.161986	0.561181	0.051671	0.202784	0.243856	0.127597	0.119693	0	0	0	0.092995	0	0.067128	0.323808	0.250786	0.214686	0.401399	0.87264	0.062954	0.137374	0.400452	0.181927	0.240937	0	0.051447	0.107717	0.202183	0.058199	0
GH_A02G0474	1.45452	0.826973	1.88971	2.43381	1.31484	1.23518	0.567679	0.520766	0.582349	0.720248	0.786872	0.766573	1.89918	0.77883	1.20821	0.541121	0.500363	0.869842	1.19424	0.667618	0.484874	0.650479	0.773221	0.882247	0.306563	0.638789	0.345478	0.829779	0.426306	0.467271	0.862733	0.653543	0.525919	0.80047	0.246654	1.72031	0.900726	1.15109	1.42773	1.55855	1.28533	1.62883	1.68035	1.49959	1.31965	1.01291	0.862589	0.746902	0.551286
GH_A02G0475	3.03953	4.00696	4.26172	6.00236	5.64368	6.86781	3.74015	3.70441	1.78537	4.51577	8.63302	5.6514	7.41582	9.18351	3.27957	5.79114	4.4734	1.67575	2.6434	2.07844	1.82474	1.75245	2.32487	2.57896	2.32557	3.2792	3.65469	2.86551	1.83697	4.61776	3.41564	4.56133	4.35693	5.4553	4.30064	5.61685	4.81415	4.25224	4.59847	4.85086	4.6954	12.9385	10.2157	9.91192	5.58082	5.71529	9.71323	7.82837	15.2401
GH_A02G0508	0.645049	1.56203	1.0307	2.2423	1.72129	1.72368	4.67816	3.22742	7.27501	18.0399	11.298	13.2048	49.1641	27.6348	56.4958	67.6721	86.3154	86.4661	0.8988	1.49787	1.32728	0.532735	0.474169	0.2967	1.04649	1.35111	0.730937	0.261565	0.766097	0	0.803127	2.0296	0.87912	1.22046	1.57114	2.20941	1.59035	0.755367	0.709243	0	1.23407	1.03798	1.17177	1.78825	4.3023	4.64345	4.87109	39.1445	24.0309
GH_A02G0514	0.310668	1.07333	0.80506	1.37528	1.52379	2.1439	0.743329	0.863707	0.824359	0.586553	0.527466	0.852393	0.590543	0.229497	0.805887	0.344478	0.747327	0.472359	0.210247	0.541114	0.584923	0.655077	0.581646	0.598602	0.30408	0.501634	0.38114	0.238146	0.588855	0.324301	0.350551	0.368928	0.586362	0.468242	0.406144	2.09391	1.20267	1.02071	1.68035	2.01694	2.39288	1.19949	0.93603	0.740086	0.687244	0.614242	0.736629	0.351909	0.331038
GH_A02G0553	10.3393	7.20215	7.23273	4.88381	13.4476	11.9183	10.0551	17.7861	14.253	7.38394	7.31458	6.47176	10.8383	8.06484	9.81954	10.3312	9.89302	11.0731	10.1601	33.6786	4.16052	5.79542	4.76467	6.55203	6.15816	5.97489	5.84167	6.7264	7.41407	9.30937	6.52082	10.9112	5.38912	6.57135	6.73079	15.9713	17.5692	11.3769	8.72707	7.39346	8.53654	7.50216	5.42571	7.39871	8.28567	9.30501	7.26834	8.45422	7.90632
GH_A02G0576	0.428753	0.062782	0	0	2.01491	2.2118	0.849065	2.31004	0.935381	0	0	0.074863	0	0	0.087779	0	0	0	0	1.11555	0	0	0	0	0	0.201275	0	0	0	0	0.081713	0.094798	0.473032	0	0	0.179945	0	0.147909	0	0.175067	0.084925	0	0	0.083866	0	0	0.193724	0	0
GH_A02G0593	0.484972	0.626658	0.283699	2.39777	3.24385	4.09237	0.639435	0.864736	1.74183	0.483762	0.583111	0.369793	0.425931	0.211754	0.396548	1.6537	0.62244	0.223439	0	0.262614	0.365211	1.38343	1.43811	1.33832	0.619541	0.447957	0.159455	0	0.340131	0.523436	0.232541	0.404901	0.227999	0.176908	0.290771	1.74386	0.569082	0.331184	2.97274	4.8147	5.50591	1.57234	1.73832	2.07141	1.11682	0.330908	3.11985	0.111877	0.252803
GH_A02G0603	6.08052	4.98092	7.08059	2.97321	2.12369	2.39444	4.87405	5.38992	5.21238	3.83981	2.61787	2.91931	4.19466	2.75405	2.35185	0.454651	5.00945	5.53909	6.47889	3.16597	5.73755	4.52606	6.65292	6.46014	11.011	8.77893	9.33104	9.08805	6.94632	7.97158	7.07259	7.58395	7.67863	6.89367	5.89874	3.91688	4.09854	4.43541	3.95229	5.44992	5.63494	4.56986	3.64059	2.71743	4.24801	4.0877	3.70396	4.39857	3.02008
GH_A02G0616	88.1695	44.4717	64.5327	64.3826	126.851	121.942	81.5648	105.344	105.211	65.5001	70.6403	63.8504	70.9911	60.7856	49.6958	16.8928	23.441	18.4331	33.8205	130.25	56.3067	50.774	53.6181	33.6652	34.8427	34.9339	21.7799	25.3236	25.6904	34.9854	30.8411	41.5426	32.7718	32.8252	28.2503	95.4502	87.9354	53.818	88.589	118.736	106.212	64.8456	68.867	94.3594	64.7491	67.9804	97.9663	56.1026	54.2423
GH_A02G0632	25.1256	24.6856	27.4528	45.3483	40.3473	39.2702	23.1278	23.2036	12.9568	12.3416	11.9288	11.5001	8.86481	11.26	11.491	24.647	12.5635	11.0325	21.6722	25.8999	23.2301	22.1791	20.9866	24.5177	15.1252	15.6943	19.5716	14.1041	14.6251	10.6509	15.4954	18.2764	12.9553	21.9861	21.0927	16.7535	17.4281	18.507	19.2264	18.3878	17.3762	13.5189	18.7417	16.8884	12.9445	13.4662	17.4517	15.3957	11.3732
GH_A02G0633	0.987553	1.27204	1.43085	0.281957	0.474129	0.539023	0.32771	0.471954	1.18848	2.38461	0.900984	1.19361	3.72406	2.73482	4.11507	7.13691	3.93148	3.5868	0.23008	2.32083	2.51625	1.17223	1.16328	0.487253	0.499231	0.288729	0.167316	0.650449	0.685071	1.22356	1.3403	1.15794	0.290558	0.400895	0.14152	0.533983	0.439736	1.45723	1.4887	1.05223	0.566647	0.805117	0.702802	0.885783	1.36547	1.00239	1.98138	1.90675	2.15898
GH_A02G0648	23.9121	11.7022	8.47942	5.94907	28.3456	28.5812	21.9902	37.8454	35.7604	4.41161	7.78976	9.65311	4.84032	3.50459	14.0625	10.435	6.84227	4.01941	1.48618	71.2824	4.23788	1.73523	1.10398	1.78283	3.67273	5.22451	2.3038	4.20429	8.97545	9.22339	9.57975	16.6743	9.30218	7.3007	5.15098	57.2583	42.1849	10.8225	11.6817	19.7742	18.632	9.93996	5.09119	9.73053	9.65976	10.9279	13.2284	8.96662	5.34073
GH_A02G0659	8.91068	11.4724	9.56425	12.472	13.0953	10.9011	7.23257	7.04931	9.5632	8.39299	8.94842	6.88514	5.82897	9.40226	6.89382	17.7438	10.551	5.81999	16.2061	13.1035	20.1814	21.8763	21.0965	25.5191	19.3213	14.1738	15.7983	15.4815	17.455	15.539	15.5597	11.0897	9.09881	14.7106	11.1846	14.258	13.5421	10.7197	16.9355	16.1921	15.6174	15.1225	17.7227	19.7666	11.4532	13.5958	26.2959	7.92544	13.522
GH_A02G0668	1.90954	2.97502	2.62163	1.92553	1.40173	1.32187	1.59371	1.85126	1.96361	1.98259	2.96768	2.55044	2.80558	1.40326	2.28727	2.27351	2.12128	1.42263	2.0699	2.52918	2.31865	3.23849	3.979	3.08929	2.88114	2.91514	2.03674	2.27206	2.58895	2.82204	2.28722	2.23097	2.19088	2.18694	2.57389	3.67106	3.04669	2.80817	3.33004	2.11324	2.80629	2.69438	2.99423	2.4876	2.04215	1.97567	2.37155	2.02022	1.61717
GH_A02G0699	0.023947	0.244428	0.289059	7.94834	11.4442	10.4547	9.61402	7.95124	4.51848	11.2214	8.02382	11.7671	8.1831	12.5939	18.26	19.7138	16.6488	4.63809	1.89464	0.643294	4.56445	2.7693	3.03702	6.36929	5.31992	4.47301	5.80764	8.05001	9.58032	17.0007	12.8142	17.84	9.21883	28.5478	14.4313	0.044746	0.440306	0.237198	8.31331	11.6677	6.35623	10.4136	9.26875	10.8269	17.2386	7.07225	2.25212	9.6855	26.2655
GH_A02G0703	1.28284	0.912857	1.84288	0.681923	4.12501	3.06128	3.30119	9.13706	1.11921	0.764413	0.295877	0.419278	1.97935	0.887576	1.08149	1.02819	1.00999	1.11571	0.299112	1.56133	0.907502	0.296334	0.483144	0.723941	0.565856	0.774072	0.597079	0.46693	1.13199	0.11948	0.822484	0.561992	0.454612	0.29108	0.314331	0.63744	0.957657	0.227265	0.636836	0.637768	1.35466	0.630443	1.07338	0.517702	0.628649	0.721862	1.04115	0.96176	0.388155
GH_A02G0708	2.74946	2.53505	2.2262	2.07054	2.40935	1.83204	3.72462	2.70649	2.5167	2.39338	2.17317	2.75075	1.67746	4.00668	1.76984	1.68074	2.65312	1.68336	3.46717	2.16156	1.02212	1.21531	1.01943	2.42435	1.37499	2.22498	2.05479	2.1941	1.02701	2.60122	1.83979	1.82152	2.53863	3.28039	2.2745	1.34413	1.5744	1.96846	2.56576	2.67321	1.40756	3.42376	3.02626	3.20406	3.48559	2.78357	1.94078	2.11793	2.99913
GH_A02G0713	0	9.12569	7.87	96.0771	59.6806	108.115	117.582	175.191	6.52278	0	9.74022	7.68989	0	13.1784	10.2887	0	0	10.6438	0	0	7.45396	7.1066	6.83669	0	0	0	17.1856	10.9451	0	0	6.5492	8.92816	0	9.95189	0	0	14.5416	9.16166	20.6198	0	20.6545	15.3199	12.3288	14.2365	0	0	0	13.3969	12.2008
GH_A02G0718	8.48669	4.32977	10.2958	18.0142	13.777	12.7386	10.658	19.0927	3.56835	7.75238	6.15543	4.5753	3.05626	7.87976	7.06686	3.80076	4.38266	8.05799	6.1779	4.03599	4.3907	5.21319	5.53295	10.6936	5.97285	6.18244	20.0862	21.0293	11.1724	4.81257	6.43479	5.7563	3.58014	8.20194	3.67186	4.70429	7.75984	4.96227	3.05254	5.33936	4.94468	4.69811	5.17056	3.6583	8.21984	4.62205	8.59599	6.36182	5.43644
GH_A02G0747	0.750031	0.366274	1.43085	1.73254	2.04145	2.05997	1.24815	0.847997	1.51096	2.0051	2.10348	1.92366	1.8024	1.33478	1.47409	2.00238	1.18939	0.636802	0.607896	0.347445	0.791602	0.420461	0.264563	1.44585	0.619242	1.03636	0.519562	0.71454	0.116703	0.891874	0.887977	1.61781	1.21969	1.77491	1.7376	4.71187	2.18003	1.91366	2.05398	2.20985	3.04085	2.28304	1.76273	2.54465	1.67678	1.56367	1.78812	0.949325	2.29142
GH_A02G0769	0.57629	0.934374	0.567419	0.338104	0.357344	0.305946	0.423043	0.764566	0.623626	0.451771	1.02365	0.911069	0.42663	0.601812	0.343815	0.139669	0.323287	0.526472	0.717386	0.786907	1.03434	1.07587	0.630209	0.577169	0.875639	1.29048	0.363187	1.0535	0.630067	0.21636	0.668505	0.695084	0.43062	0.677405	0.644193	0.766597	0.944771	1.35544	1.06892	0.378655	1.11767	1.17454	1.10591	0.615534	0.67031	0.61939	1.08215	0.599418	0.326011
GH_A02G0778	2.51618	2.45474	1.96144	1.60494	0.450823	1.5277	0.916631	1.36601	1.45452	1.66181	2.75426	1.49813	0.848109	0.6549	2.51734	1.87527	0.9928	2.83015	0	0.486631	4.14658	2.45945	3.07637	1.50335	2.80709	3.0754	3.15836	2.20782	1.29936	2.32553	2.86688	2.93173	2.05893	1.87945	1.80451	2.16533	1.65082	3.25249	1.8998	1.01118	2.06661	0.726229	0.654765	1.34207	0.363059	1.61501	1.37775	1.17722	2.53072
GH_A02G0780	49.6439	42.8463	46.6079	151.745	148.68	161.076	68.1334	77.6402	22.2784	33.3478	29.0426	27.493	26.0721	36.5419	22.338	96.8602	39.8536	24.5382	38.6664	53.1408	44.071	55.9018	44.7777	69.2522	25.8992	25.2644	49.735	39.7103	27.1682	26.7231	29.4829	30.372	33.4946	45.8827	38.3172	35.6099	42.1855	39.5641	36.3164	40.7654	39.5479	31.0143	35.5816	47.4028	35.0112	28.73	60.3422	30.3244	28.342
GH_A02G0785	0.83612	0.470018	1.45056	4.01654	4.13988	4.6583	4.06549	4.68081	1.83484	2.46296	1.10105	2.04885	3.92953	2.79247	6.22287	3.92276	5.53153	6.39388	0.389992	0.599641	2.29879	2.41201	1.48352	2.4272	1.80135	2.47566	1.12299	1.09672	0.799103	0.174321	1.34214	1.1351	1.4833	1.06566	1.08035	0.846065	0.239533	0.497106	0.594099	0.809924	0.882458	0.841597	0.604205	0.792617	1.98025	0.741028	2.6599	3.37672	1.61461
GH_A02G0817	1.54353	1.01113	1.40641	7.11032	5.472	6.26033	12.2177	21.1958	5.72952	4.75817	3.93893	3.24043	6.33317	6.62111	5.977	11.3024	11.7473	10.8396	0.913132	0.406384	0.174378	0.750947	1.46314	7.49371	7.86509	7.75423	17.4463	8.68257	5.92237	5.67878	5.30976	8.09927	10.2164	7.44995	10.7633	0.931807	1.46874	0.267936	0.287015	0.596729	0.527749	5.38769	3.7072	4.096	6.24744	5.67356	5.07227	5.52005	3.1307
GH_A02G0827	9.18156	4.61931	5.93136	6.13827	12.8914	13.2844	9.25657	10.9534	4.99558	1.8036	1.33765	1.65714	2.59612	3.3113	1.94946	2.29161	0.533292	0.957606	1.77253	12.6099	2.2158	2.32653	2.33612	1.81967	1.50421	2.73827	1.54739	1.80146	2.73379	3.62781	3.52327	4.69554	2.26674	2.32671	1.41414	4.55262	5.48384	2.73034	4.43666	7.49746	6.8864	1.06754	2.47276	3.23501	2.28064	3.8917	8.13896	1.00711	2.0855
GH_A02G0832	0.547378	0.910199	1.18653	0.228616	0.375147	0.313965	0.468606	0.48374	1.078	0.473586	0.285534	0.790061	0.957354	0.764017	0.943075	0.570107	0.961316	0.695179	0	0.309723	1.27681	1.3493	0.546751	0.501785	0.761795	1.11422	1.31073	0.848668	0.648602	0.7659	1.45941	1.47175	0.76855	1.2562	1.16341	0.686265	0.736571	0.973199	1.23904	0.599251	0.831932	0.703607	0.675639	0.972648	0.885751	0.570375	1.10927	0.536358	0.582159
GH_A02G0833	37.3163	15.4871	31.9446	13.34	52.479	65.0535	40.4297	53.6043	59.0131	13.6436	15.9522	20.032	3.04629	2.42918	5.62446	0.924746	0.704942	1.6443	12.1322	83.6701	4.65897	3.10888	0.977357	1.6497	2.68092	1.22811	1.59028	2.28106	17.7422	16.7734	5.78436	12.8529	2.14232	4.80722	3.84131	66.8418	50.2067	17.7278	16.8642	63.2988	50.6747	23.4138	26.6231	31.0728	21.2011	28.4527	45.4823	2.16323	4.54716
GH_A02G0870	0.046541	0.060706	0	0.844867	2.53619	0.694202	0.06588	0.919194	0.320243	0.376063	1.00645	0.398875	0.500511	0.492203	0.144424	4.37484	1.82559	3.39707	0	0	0.087076	0.280309	0.157585	0.224291	0.467313	0.315342	0.68994	0.575421	0.075434	0.191712	0.293298	0.57199	0.446023	0.669459	0.924958	0.095028	0	0.558299	0.018955	0.189313	0	0.13041	0	0.076926	0.312493	0.285053	0.816854	0.156818	0.078498
GH_A02G0889	1.52173	1.64793	1.58211	0.728323	0.810842	0.583952	1.35441	1.03638	2.46992	2.0015	2.11259	1.78793	3.16503	2.19752	2.31924	1.60933	1.71934	1.81151	1.50154	1.8564	2.19613	2.1374	1.79278	2.03197	2.576	2.66418	2.19556	3.099	2.33156	3.30925	2.31928	3.1107	1.25764	2.21569	2.38136	1.70974	2.02333	2.34366	1.90482	1.98166	1.81661	1.64768	1.60443	2.51002	1.52517	2.4418	1.73567	2.02823	1.79374
GH_A02G0892	12.7632	2.64878	6.5021	6.72169	30.3696	35.8416	13.0917	47.4384	11.7414	0.780932	0.430991	1.64074	0.332401	0	1.54843	0.53766	0.136104	0.660455	0	10.2374	0.403854	0.382883	0.579033	0.093455	0.43062	0.079205	0.901957	0.851591	1.34247	0.249559	0.968694	0.566822	0.223177	0.784049	0.147085	2.97552	1.37391	1.21247	1.22498	12.2623	16.4775	1.41485	3.30164	1.6354	3.12364	3.61067	11.1664	0	0
GH_A02G0895	1.05516	0.816603	0.912033	5.92237	8.32064	13.2109	2.81973	2.64151	1.19464	9.41658	18.9399	5.14967	29.4449	47.8002	9.2444	14.6354	22.6315	5.36426	0.871405	1.23944	1.44424	1.49421	0.709291	1.93762	1.14119	1.58981	2.35616	1.43462	1.29265	0.837037	1.89741	3.61109	3.02082	2.24867	3.631	13.1621	6.94174	2.78011	8.56608	7.0603	8.34283	15.6177	33.8732	27.6224	23.1983	11.3027	28.5233	28.9368	49.2347
GH_A02G0897	462.415	549.323	436.868	442.284	460.21	406.155	701.018	637.596	740.149	575.052	575.286	571.148	995.107	879.961	1256.86	1048.9	1140.53	1528.84	525.29	726.024	1001.27	1019.37	1133.86	1163.36	1453.05	1368.26	1206.45	1356.78	1352.3	969.795	1597.95	1289.29	1712.78	1309.25	1444.92	597.736	606.249	675.948	597.451	618.012	595.348	736.912	865.807	617.919	753.28	798.44	779.76	1102.89	755.98
GH_A02G0898	2.56784	3.72895	2.47703	1.63858	1.78645	0.847104	2.68142	1.59932	3.03829	3.43456	2.95506	2.20223	2.31243	5.9541	5.09523	2.24522	3.79681	3.60381	3.04367	3.59315	5.95922	4.05402	5.62115	6.17319	8.3467	8.63131	3.88784	5.28607	10.0209	7.0553	8.30525	7.43481	4.63251	5.13063	6.4057	3.8644	3.27302	3.34879	2.99821	3.88358	2.38849	5.42612	8.01473	4.6408	4.88863	6.43473	4.25122	4.27023	4.2704
GH_A02G0901	13.5628	14.7149	13.3503	12.6571	12.3882	9.68689	17.6489	13.3899	24.1459	16.6714	18.8043	19.7714	22.1978	20.0398	29.5035	23.1022	31.4884	35.3984	22.2364	17.3148	30.5378	30.2666	30.9399	25.1889	33.335	35.628	23.4034	30.2796	27.4352	30.9197	32.9349	27.9382	28.5663	27.8601	32.0195	17.5452	15.9232	15.7166	20.6419	19.0315	21.9686	17.2569	16.1972	15.5191	16.7706	21.4778	18.6492	23.7454	19.6663
GH_A02G0905	6.96047	6.27529	5.9107	2.66088	2.42878	1.75158	4.58777	5.46288	7.2305	5.47903	7.37927	4.25502	6.18748	6.40277	4.59405	2.3896	2.95657	4.36848	8.16127	6.22113	7.16895	6.21463	6.77419	10.7477	13.7769	14.8691	9.98899	8.50324	12.1354	15.4304	12.9274	12.3672	7.10197	8.95418	7.94619	6.36955	9.41936	7.62557	4.89336	4.70162	3.35831	6.51498	6.21528	6.98085	8.64812	9.18723	7.64427	3.55095	5.12407
GH_A02G0918	15.8232	19.1799	19.8988	10.0135	7.70495	7.02394	10.7458	10.3625	19.9799	17.0009	17.6631	17.5345	27.5405	17.2435	29.896	18.2483	30.0237	24.1335	11.7676	18.6308	20.0101	17.4957	18.9771	20.3717	22.3585	22.2177	15.4122	15.4859	21.9361	21.0607	31.3232	32.2402	22.9103	22.5573	24.7392	18.7319	17.1294	18.9315	18.1892	17.6985	20.623	13.8334	12.5169	12.0195	15.389	21.1828	18.6792	22.7691	24.0401
GH_A02G0984	5.73413	0.976861	4.65225	0.350969	4.60333	5.34179	4.07944	8.69641	8.56093	0.550604	1.15049	2.09058	0	0	0.349089	0.127721	0	0	1.81011	18.4316	0.329773	0.057821	0.147978	0	0.160611	0.091422	0	0.236049	0.739127	4.83568	0.314673	2.08782	0	0.070147	0.196775	10.4741	5.63211	1.99714	2.69405	6.25143	6.31542	1.98378	2.20096	2.31349	0.452127	0.974548	1.38723	0	0
GH_A02G0992	3.71981	4.62289	3.76207	1.89542	2.0943	1.85151	2.99042	1.73843	4.637	3.89569	4.69707	3.18092	2.92204	4.21098	4.15367	4.2291	3.86377	3.94937	5.51236	3.99263	5.15019	3.55909	4.10443	6.18905	7.34163	6.99006	3.51646	4.21774	3.95139	4.0892	4.02229	3.80345	1.86859	2.72123	3.92066	4.23256	3.85916	4.23756	3.52276	3.13402	2.76992	4.43082	4.17128	5.11414	4.73153	3.91366	3.78141	3.52343	4.28395
GH_A02G1006	28.7375	33.3294	27.3402	114.451	86.7216	119.204	110.73	138.936	35.7582	52.328	52.0034	47.3443	81.0008	80.5359	78.8088	78.4023	102.696	101.353	36.7724	34.8705	35.2669	39.0458	33.4459	35.2458	42.5961	39.2766	55.6265	51.1076	42.4482	47.7955	45.552	47.2973	47.5973	49.3899	48.8826	44.6776	45.0687	36.5614	51.6918	50.3411	48.3166	46.88	50.1111	56.0274	48.6803	43.9752	45.5681	65.7776	81.3925
GH_A02G1024	1.08485	0.837812	0.747428	0.979038	1.05344	0.627717	1.45065	1.34241	1.78354	1.58391	2.40441	1.76091	2.90556	1.88328	1.10019	0.481163	1.14251	1.73057	0.645179	0.967934	1.90383	2.07573	1.68439	1.97866	2.59288	2.96832	2.1725	1.6578	2.35019	2.94148	2.54949	2.99995	1.94858	2.73523	2.23766	0.558264	1.22229	1.38942	0.954231	0.786967	1.23468	2.39259	1.95659	1.9084	2.05334	1.81868	1.12441	1.1695	1.32065
GH_A02G1045	4.45681	5.31607	3.51656	10.4812	14.2629	13.0191	8.54436	6.68279	2.36396	6.31937	3.97918	4.01622	2.83749	5.0733	6.01842	12.835	4.55591	2.54537	6.38951	4.92459	6.7309	6.59726	4.35732	7.10154	4.59057	4.94079	6.72376	6.60372	5.27274	5.1662	7.15233	6.79672	2.32025	8.04452	8.07185	3.28376	3.08408	4.83146	5.53259	4.7404	3.6025	4.02889	5.47614	5.0934	3.48952	4.74135	3.02874	3.98041	2.86509
GH_A02G1058	0.185675	0.381642	0.249046	4.09862	5.60136	2.82621	11.1213	10.1395	15.512	20.328	18.5495	19.2449	12.268	11.6052	25.0701	17.8458	14.5237	15.6425	0	0.378771	0.084727	0.341063	0.589111	0.114703	0	0.347162	0.500748	0	0.03558	0.45824	0.151849	0.106003	0	0.097536	0.441795	0.38223	0.21726	0.160677	0.674821	0.595355	0.402525	5.05612	2.84884	5.65277	8.44725	7.6191	7.17339	12.9569	9.1733
GH_A02G1060	4.47544	6.85954	2.3899	14.5505	9.77758	10.1261	5.60881	5.12612	11.5026	10.0113	8.76984	9.31447	14.6014	15.4551	16.9509	14.9469	16.6174	20.5203	4.21947	5.00782	17.3523	15.6023	11.6782	15.2656	19.9654	15.5869	12.9743	9.30498	16.5588	27.0488	26.5957	16.6998	32.2031	36.9423	22.4021	9.09135	12.9696	9.99102	18.0845	20.8684	18.9741	14.0227	16.2443	17.1978	13.0683	17.4809	14.1042	12.362	17.6994
GH_A02G1082	1.24595	0.619784	0.925536	0.661503	0.610591	0.709865	2.92959	2.52544	1.23783	1.15124	1.37068	1.75784	2.49496	1.795	2.95156	2.8352	4.69616	4.11891	0	0.202367	0.238995	0	1.07392	0.182166	0.334203	0.848825	1.44866	1.49187	0.423011	1.164	0.279756	0.775977	0.836081	0.195831	0.525496	0.277444	0.39544	0.336365	0.156142	0.354365	0.193162	0.849958	0.143713	0.511811	0.96013	1.29144	1.80686	2.1665	2.46793
GH_A02G1101	2.24417	1.476	1.96306	5.55773	4.34011	7.65462	11.5678	12.4585	3.41883	2.89678	2.45731	2.10144	4.0782	2.07935	9.01626	5.30075	6.85753	9.52752	2.01574	1.08811	4.14826	2.38714	3.98483	3.74387	2.08545	3.83373	14.8462	6.70046	3.57713	2.75119	2.25018	4.93251	10.7221	6.30825	4.35636	1.01769	0.539634	1.02435	1.7569	1.22171	3.04152	2.37537	1.73288	2.03047	3.30352	4.47583	3.48243	6.93781	2.31061
GH_A02G1117	0.16817	0.078066	0.049376	0.043971	0.235233	0	0.446399	0.653622	0.927851	0	0.216005	0.398101	0	0.274269	0	0	0.263554	0.094455	0.43743	0.14187	0.040387	0	0.104543	0.132427	0.176477	0.194475	0.247759	0.161084	0.228172	0.052908	0.043581	0	0.171478	0	0.198921	0.104203	0.213385	0.092448	0.121246	0	0.115785	0	0.072166	0.140486	0.460227	0.201366	0.163085	0.111474	0.55149
GH_A02G1132	4.2304	3.51926	4.17583	2.22482	2.42239	1.33704	2.64895	1.96908	4.78595	5.91977	3.79016	6.59253	23.9317	13.9278	20.0235	33.47	43.3606	30.6945	2.18669	3.67171	4.85944	5.77139	4.23288	5.36666	7.06057	7.43882	3.90342	4.70462	4.25751	5.45275	5.19775	6.37169	3.29864	5.33019	4.88162	3.05621	3.65618	4.1242	6.20101	4.00366	4.38824	3.60827	2.32361	3.71082	4.08413	5.18692	3.26208	14.4505	12.9996
GH_A02G1153	1.07302	1.10736	3.03803	4.1371	2.75716	4.02669	0.306728	0.376054	0.533894	3.01177	6.84631	2.60074	4.90496	7.90269	0.769443	0.66984	3.38997	0.621131	0.6922	0.449105	0.209783	0.478455	0.240308	0.502118	0.307583	0.550157	0.37757	0.614252	0.13873	0.317442	0.213893	0.442922	0.676328	0.263812	0.741719	11.9668	5.92591	4.05839	6.06357	5.21526	8.27394	6.70488	9.95191	8.98758	11.6123	5.79309	9.1306	5.29217	7.27036
GH_A02G1170	6.12295	5.4791	5.96686	6.97615	6.38224	6.96242	6.17099	7.35858	3.20696	2.52372	3.70443	2.02253	5.22644	4.14897	3.83937	6.55944	5.11241	6.4629	5.12409	5.63176	2.58631	2.36065	2.76844	3.84647	4.27517	2.94145	17.24	10.1653	4.07925	4.553	2.85407	3.58374	4.73081	3.19354	3.69369	4.50942	6.47465	5.47086	2.71345	2.41632	2.61957	4.03277	3.40241	4.5508	3.35543	2.89227	3.39144	2.86137	1.78454
GH_A02G1261	1.66541	1.98094	1.70226	1.01259	1.20747	0.978265	0.686168	0.887349	1.14859	1.22143	1.24586	1.04889	0.93013	1.0987	1.57947	0.87864	0.444846	0.708386	2.00974	1.44163	2.11166	2.28735	1.62816	1.00216	1.24066	1.20204	1.19582	0.989596	1.08546	2.15214	1.15667	1.69522	1.16989	1.26239	1.64048	2.55745	1.97532	2.05743	2.02785	1.39652	1.64057	1.64127	1.59231	1.49557	1.20537	1.67414	1.30464	0.824695	1.64773
GH_A02G1268	1.52501	0.757113	1.22985	3.87723	2.93791	4.18933	0.671846	1.30533	0.77886	0.780587	0.789169	0.49153	0.509523	0.328924	0.620735	8.32621	2.23612	0.910922	1.80837	1.39026	1.82143	2.77834	1.70691	6.38727	0.67917	0.883395	1.46741	1.91482	1.1721	0.990312	0.988583	0.219202	0.334014	0.91623	0.733869	1.50534	1.13607	1.94689	3.01787	3.07111	3.56107	1.24978	2.29419	1.79256	0.639056	0.77514	7.92331	0.445643	0.57736
GH_A02G1292	0.42836	0.188733	0.074989	0.995513	1.27205	0.577156	5.70902	4.78027	5.07184	7.47084	7.24861	6.98791	6.03967	7.90136	9.10825	6.46681	8.10181	7.13459	0	0.08057	0.269813	0.372219	0.296786	0.623649	1.19344	0.618108	0.536611	0.703059	1.46927	1.4453	1.3852	1.2929	2.14212	1.17598	3.24671	0	0.492004	0.189886	0.199185	0.054005	0.26687	2.15534	0.831265	2.54766	3.54756	3.07895	3.43613	5.42591	3.10247
GH_A02G1330	2.23502	2.56529	2.68057	10.1965	3.81949	7.52539	20.8749	25.552	3.99959	2.43877	2.94697	1.41533	2.65103	3.26956	2.62179	1.60095	4.45467	3.603	1.49068	2.47395	1.84333	1.56124	1.43578	2.31585	3.17093	2.18403	3.29529	1.7981	2.8089	2.26995	3.04293	2.37401	2.84835	2.94312	2.22353	2.92979	2.26413	1.54634	0.935818	0.750688	1.15613	1.36885	2.15962	2.08595	2.14887	2.80228	3.27259	2.32956	3.11081
GH_A02G1334	1.45111	2.50464	1.74738	0.120753	0.221437	0.050243	0.125587	0.084501	0.205895	0.163802	0.109974	0.137487	0.159925	0.36421	0.687836	0.83023	0.579826	0.401299	1.51613	1.68612	0.60931	0.406708	0.734608	0.252034	0.163405	0.242392	0.341926	0.256079	0.297246	0.248051	0.064876	0.170346	0.272113	0.342738	0.158907	1.542	1.14388	1.6643	0.611076	0.307341	0.472813	0.083302	0.079657	0.097518	0.190679	0.219532	0.126242	0.3189	0.049203
GH_A02G1345	6.19155	5.49127	5.90778	12.7551	12.5591	12.4004	4.90238	8.86342	5.15636	5.89987	5.27549	7.39127	7.70853	5.36926	6.09197	8.38466	11.7299	9.91315	2.07383	6.54559	6.47901	5.78364	8.43485	6.50956	4.45868	6.75338	6.40199	5.12301	3.17809	5.73766	4.16033	6.5086	12.5783	7.99766	7.05488	5.20539	5.09084	4.80189	7.27219	7.41609	7.70277	6.14062	4.65525	5.25533	7.57814	6.85203	10.1543	7.03976	5.65343
GH_A02G1360	6.98983	7.45252	6.52844	28.8368	15.2033	23.6652	37.3837	41.9082	12.3041	13.7136	12.1602	10.7687	13.0699	13.083	9.8732	7.97274	11.8331	13.0428	6.92724	8.38412	6.1547	7.93064	5.23436	6.60364	12.6002	11.5151	14.6782	12.6018	8.97302	14.4314	9.85028	11.8652	13.9667	9.86931	14.501	10.8756	10.2934	11.008	7.3853	9.43608	10.4218	9.42833	8.19391	9.99419	14.0219	14.2101	12.9355	13.8599	19.1784
GH_A02G1369	3.76924	1.10706	0.47115	12.7474	8.12011	2.83647	0.863935	4.94405	1.15802	0.871193	3.0236	0.508333	5.07559	0.527566	0.417515	1.38308	1.53071	8.87312	0.14445	0.678931	0.182501	0.7016	0.610688	0.638141	0.563732	1.16101	1.54102	1.10561	1.4291	1.25706	0.858424	1.53581	0.684074	0.581612	1.44448	0.484354	3.32755	8.12812	1.13238	5.36134	6.12361	3.49643	14.486	1.21811	0.177183	0.905491	1.261	2.18436	0.753945
GH_A02G1415	1.9665	2.06368	1.0713	1.65389	1.23365	0.923105	0.647041	0.805732	1.31679	2.65427	2.12527	0.483073	1.35026	1.3427	1.40313	2.52506	1.49929	2.11006	1.27055	1.94394	5.88685	3.64004	4.82388	0.872244	1.5462	1.22008	2.37642	3.41772	2.66154	5.74185	4.68103	5.48761	4.6922	4.40527	3.83441	0.653397	0.954958	2.13407	4.34682	2.9803	3.7202	2.07459	0.620233	1.23264	1.54903	1.91184	2.44927	2.44161	1.45648
GH_A02G1421	1.5286	2.9091	1.67705	0.737744	1.49771	0.896382	1.26966	1.018	3.0242	2.0687	2.35416	2.43689	1.28686	2.72625	0.911301	1.19676	1.80701	0.655382	4.14461	3.30487	3.06676	2.33215	3.19709	3.03614	3.03923	4.30888	2.03326	2.29217	2.9287	4.51958	3.98634	3.70795	2.66725	3.28562	3.03199	3.55137	3.63652	2.4554	2.30733	2.74598	2.19288	2.24439	2.8218	3.54918	2.08651	2.26153	3.25733	1.80895	3.01872
GH_A02G1437	0.085238	0	0	1.06422	1.54052	0.680389	3.02417	3.11773	2.07628	3.13275	3.1977	2.92276	4.27044	4.84724	5.42259	4.19382	5.23194	4.10259	0	0	0.087876	0	0	0.172765	0	0.128441	0.090777	0	0	0	0.067787	0.070778	0	0	0	0	0	0.163647	0.24779	0	0	0.776551	0.495906	0.793762	1.53241	1.11193	1.14481	2.29628	2.03132
GH_A02G1440	0.479728	0.832388	0.780202	0.310687	0.280741	0.091782	0.678133	0.625074	0.809636	1.17329	0.891287	0.943243	6.76293	5.42014	10.9282	8.54568	9.40664	9.39426	0.962667	0.956633	0.86609	0.777881	0.847103	0.629186	0.867593	0.920035	1.16257	1.35943	0.859423	0.930616	0.715896	1.12812	0.524311	1.05223	0.493438	0.506524	0.6762	1.19496	0.478465	0.35958	0.56753	0.60576	0.834596	0.744096	0.400838	0.65359	0.538148	7.24186	4.48142
GH_A02G1505	0.434683	0.267794	0.094082	2.08297	1.56474	0.904279	1.07178	0.733207	2.25551	0.652131	0.311719	0.796341	0.683273	0.948223	0.072656	0.991419	0.928554	0.544662	0	0.392836	1.79725	2.85204	1.28558	3.75667	4.96826	4.50385	1.52541	2.4718	1.26876	3.02995	1.17835	1.94987	4.68956	2.35755	2.90407	0.490486	0.535511	0.558237	0.573504	0.089415	0.608006	1.01577	0.976359	0.795866	1.39166	1.4744	1.29931	0.740762	1.3717
GH_A02G1518	5.23444	2.90382	3.84648	3.27519	9.78349	11.2778	12.6577	17.9584	19.1101	19.8914	17.5762	22.6336	35.3978	27.3908	43.3574	20.7003	30.4801	28.3029	2.49147	14.7876	0.955201	1.2416	1.40181	1.86934	2.03938	1.74632	2.10864	2.96389	2.94584	2.04733	2.18218	2.6984	1.71433	1.05258	1.06318	5.61387	3.55198	2.10299	2.81741	2.80793	5.11629	4.25683	1.33123	3.58578	9.45073	9.06154	10.4565	25.804	21.5261
GH_A02G1541	1.70873	0	0.141476	1.24829	3.15514	2.61944	1.78023	1.43392	0.633299	0.146099	0	0	0	0	0.145858	0	0	0	0	0.134753	0	0	0	0	0	0	0	0	0	0	0	0	0	0	0	0.379527	0.438199	0.071684	0	1.83881	2.4208	0	0.104714	0.174659	0.268797	0.125231	0.441108	0	0
GH_A02G1555	1.28748	0.940152	1.76515	4.55761	7.1848	4.32948	25.6563	26.9266	36.6509	43.5611	33.8378	37.2995	26.3905	27.5781	29.5724	7.62158	20.846	29.4815	0.582943	0.693559	1.68842	2.14654	3.34789	14.0369	16.3448	13.0649	14.2723	15.5386	18.3373	23.6491	28.6546	36.6988	32.3348	32.2723	27.0372	1.25289	0.707178	1.33591	2.86946	0.572019	0.467855	17.4895	7.85444	16.753	33.4715	22.9335	22.5284	24.3754	17.1883
GH_A02G1567	0.236006	0.101356	0.099927	0.955912	1.51478	0.63894	1.86435	2.83698	1.29921	2.54504	3.2877	1.4642	2.07632	0.120637	0.144643	0.044878	0	0.131583	0	0.021199	0.612528	0.327757	0.315058	0.368121	0.462929	0.439034	0.729288	0.233026	0.160222	0.016653	0.084484	0	0	0.02207	0.141238	0.030645	0.70472	0.155315	0.252422	0.252268	0.378775	0.321855	0.254082	0.739816	2.22951	0.35467	0.161362	0.071663	0
GH_A02G1570	0.544458	1.89229	0.558553	2.94975	4.09494	6.23083	2.79926	1.66985	2.66374	3.78438	3.12338	2.38991	5.11528	4.74807	3.56148	13.1906	8.58052	4.79027	0.640078	0.769896	2.0602	2.34861	2.46101	3.2697	3.02743	3.00062	1.61637	2.83513	1.38341	5.52868	2.7248	3.81073	4.66994	3.06022	3.89646	0.110508	1.23573	1.33046	0.669671	1.36442	1.41358	1.57168	2.05323	1.80737	2.74963	1.9919	4.32744	2.58388	2.60046
GH_A02G1576	0.305959	0.21183	0.637166	0.791695	1.64865	1.90803	0.595603	1.43325	0.685122	0.465215	0.696036	0.538153	1.55983	1.59529	0.584512	0.614367	0.481431	0.311004	0.194791	0.835099	0.165525	0.216183	0.151322	0.25338	0.360562	0.482477	0.337227	0.062379	0.0674	0.101113	0.401186	0.365737	0.268084	0.37115	0.266646	2.93378	1.62045	0.309626	1.47729	0.86852	1.13485	0.841291	1.78619	1.56235	2.21485	0.532784	1.88145	1.54933	1.81256
GH_A02G1579	21.8393	18.8071	17.329	27.2812	40.3042	52.2042	14.9471	14.4978	14.8045	11.3389	16.7255	11.8718	20.1656	11.2187	29.1294	58.2786	17.1988	7.12243	6.4957	18.6017	18.2589	24.72	19.6558	45.4015	11.3696	14.0019	10.2627	8.41989	10.4077	10.1157	10.963	11.3723	16.1197	13.9064	10.7243	20.7189	20.502	24.2201	24.3981	20.3908	17.8471	14.8927	14.7646	17.6814	14.3799	16.758	77.4488	19.6367	11.0804
GH_A02G1584	0	0	0	27.0787	7.93786	22.6722	8.27203	11.922	0	0	0	0	0	0	0	0	0	0	0	0	0	0.047296	0	0	0	0	0	0	0	0	0	0	0	0	0	0	0	0	0.279514	0.253477	0	0	0	0	0	0	0	0	0
GH_A02G1585	5.92211	2.23213	4.77533	347.987	99.1259	264.718	222.754	248.191	5.92754	3.61984	2.33251	1.416	2.76126	5.44065	3.77924	1.23515	4.2185	2.02152	0	3.63863	9.87601	7.04042	11.4189	8.05972	7.00234	7.10541	20.5427	9.29989	3.7178	3.18925	4.79909	2.78734	5.22541	3.11077	4.74984	2.33227	1.41184	1.27207	5.25601	6.13839	4.81255	5.22826	4.78033	3.77094	5.10614	4.26572	7.11569	4.29394	0.703815
GH_A02G1602	16.1581	16.7237	15.8255	5.59169	7.44784	6.41357	4.6532	7.10466	8.48556	14.3571	10.7945	10.7379	10.5426	15.4296	15.784	7.35643	9.66648	10.4938	16.8408	17.1715	2.36472	2.84051	4.26914	5.61168	5.72391	7.15911	16.7112	18.4036	9.82943	12.1801	8.72968	14.662	13.9647	7.01264	11.7447	7.95347	11.1549	13.3417	2.90772	3.27245	3.29799	6.61575	2.4412	3.20068	5.95728	2.71508	4.32194	12.6422	4.34478
GH_A02G1654	25.6645	36.2376	19.9482	22.1248	29.7926	19.183	57.8615	33.659	62.2459	51.8273	49.7283	45.157	71.6628	64.2065	79.4635	25.7563	43.625	51.6535	31.3792	37.7274	58.348	50.7859	60.0599	75.8593	79.358	82.7791	45.6366	55.4335	59.9668	79.4806	80.4361	76.4877	72.1852	75.2049	76.4122	40.3464	34.3002	36.1323	44.8414	43.822	42.5479	59.1522	69.9722	63.7107	59.1061	63.522	44.8897	63.1778	66.0449
GH_A02G1660	2.28207	4.41367	2.12597	1.62312	1.8053	1.29122	2.74808	1.84157	4.36382	3.98341	4.24502	3.99355	3.73137	4.64199	5.89583	1.85964	4.28863	7.06085	2.1812	2.97545	4.15719	2.94603	4.22452	3.30467	4.98914	3.71407	3.64027	2.76308	4.67982	5.76521	5.34801	4.19093	2.45654	2.99367	3.99357	4.41606	4.65906	3.7672	3.72389	3.29754	4.37405	5.09243	3.21636	4.40029	4.00037	4.1853	3.9184	4.73452	4.32331
GH_A02G1666	0.69781	1.77744	0.559757	1.79161	1.23931	1.3456	1.89117	1.25087	2.53402	1.81603	2.55783	2.52633	2.55773	3.23199	3.25698	1.3383	2.28197	1.48361	2.34116	0.865801	2.6609	1.50643	3.0374	5.6322	6.33682	4.28626	3.15694	3.39185	5.02452	5.46002	8.56338	6.71816	10.5972	8.20537	7.45463	1.659	1.85207	1.61208	1.65076	1.35908	1.20799	4.40268	2.94251	3.84345	5.41557	4.05469	2.84182	5.51559	5.20525
GH_A02G1677	0.484609	0.447236	0.306344	29.0675	11.7337	16.8722	16.6043	19.694	0.874732	0	0.135094	0	0.122961	0	0.173571	0.313812	0	0.962809	0	0	0.377818	0.674442	0.965462	0.498163	0.509221	0.514919	2.32185	1.8126	0.038834	0	0.360466	0.474139	1.10193	0	0.455914	0	0.292425	0	0.398608	0	0.646323	0.914837	0.492792	0	0	0.286384	0	0.835742	0
GH_A02G1696	0.542074	0.179252	0.699127	4.80941	3.33146	5.24929	3.17696	5.32553	0.914502	0.417942	1.21001	1.24086	1.21877	1.00342	3.94396	10.706	4.96528	2.2932	1.29792	0.986098	0.180947	0.245756	1.30664	2.54504	0.354732	0.826427	6.42349	3.71588	0.898475	0.772411	0.973931	1.55558	2.08956	1.31259	1.59586	0.511132	0.41027	0.473655	1.55151	0.980585	0.750014	1.56174	0.855372	0.717	1.65969	0.302972	2.3002	1.60685	1.47646
GH_A02G1722	22.5157	22.6205	24.6304	52.5952	37.5694	44.8861	59.7022	62.3817	17.2501	21.8563	16.7739	20.1952	19.6632	15.1398	23.5814	16.5082	23.0408	24.9527	23.4201	23.2941	18.5852	19.8942	23.0071	23.9566	25.0289	25.2453	63.5662	46.1618	21.3188	19.2357	19.2326	16.6134	28.321	29.3651	22.0804	17.5346	23.0367	24.0881	17.1241	21.1892	19.7131	22.2464	17.3017	15.3062	18.5607	18.1161	16.4904	17.1367	13.9173
GH_A02G1759	4.20998	5.1332	3.6329	2.99478	3.52408	2.59355	3.17484	4.02345	4.91841	3.61745	5.16049	3.80223	2.92081	3.89553	6.16916	3.2431	3.12319	3.67968	6.43712	6.45824	6.97795	5.27728	7.65435	6.48949	7.1005	6.38735	7.61327	8.40783	6.76978	8.59042	8.15595	8.76072	3.79178	5.06861	6.48381	4.42317	6.09702	5.66326	5.11119	5.4169	4.67323	5.98418	5.17915	4.27636	4.56338	4.94576	4.75455	4.3265	5.04062
GH_A02G1773	5.27124	4.22525	5.89985	1.75277	3.05276	1.56347	5.92886	4.76023	7.83435	4.07113	3.09784	4.01676	4.56016	4.2073	2.79646	1.69659	5.40091	4.07851	5.48433	3.3524	8.00474	5.92665	5.74573	8.85495	13.1237	13.3007	7.94908	6.75279	5.97811	7.34449	8.62229	8.9384	7.00871	7.17189	7.41267	2.55844	5.27134	3.73236	3.17743	2.61538	2.94777	3.6833	2.93963	4.04144	4.41411	8.8741	7.87253	3.70434	5.35169
GH_A02G1777	24.5885	17.4453	17.1157	10.1634	24.3934	21.1009	15.5324	41.8929	33.6682	16.1789	16.8557	17.3706	19.3002	30.1886	15.0044	18.5115	17.1639	17.8436	26.2232	102.565	15.7239	14.5806	13.1067	15.4053	13.2929	13.7746	11.7088	11.5584	14.316	17.8043	13.4646	18.9821	12.6856	18.3839	17.1732	27.2319	26.671	20.629	23.9177	18.4822	20.9979	19.2037	17.7281	22.0227	19.1151	22.5639	15.5095	15.96	22.2687
GH_A02G1782	0.267727	0.056251	0	0.710205	0.348361	1.07719	0	0.047112	0.048605	0	0	0	0	0	0.047315	1.72692	0.127115	0	0	0	0	0.087124	0	0.231038	0	0.092728	0	0	0	0	0	0	0	0	0	0.042366	0.04296	0	0	0.04734	0	0	0	0	0	0.069109	0.186274	0.035224	0
GH_A02G1786	0.253707	1.54909	1.87273	15.0671	13.8255	19.1493	2.10769	2.51592	1.51155	6.16199	11.9925	4.62085	15.2924	13.594	3.83392	4.44113	4.07273	1.47354	1.10719	1.49433	1.20181	2.02066	0.691741	1.39137	0.859517	0.770901	0.62878	2.02269	0.867835	0.472621	0.806439	0.535467	0.27158	0.559486	0.526242	10.2235	6.60865	3.4888	17.2412	18.637	19.1936	24.6786	30.826	27.8928	8.58285	5.23863	16.9698	7.5371	13.2359
GH_A02G1797	14.6734	14.3437	14.2822	5.92229	7.95111	5.05254	14.8361	10.0038	16.5444	11.9344	11.5453	13.4637	14.2808	16.0811	17.6113	6.77486	14.5243	15.4669	17.725	13.9967	18.6808	17.7797	16.4604	21.1445	29.3693	27.0157	18.7304	19.1371	29.4743	34.3342	30.727	23.3646	29.7512	20.0847	22.0504	11.0279	7.74058	11.5795	14.405	12.8348	12.1686	11.7426	12.2248	7.95317	17.4228	14.089	18.5684	15.0873	10.2431
GH_A02G1802	2.17146	2.18622	2.31618	1.14422	1.01426	1.2523	2.63209	1.42557	3.46207	7.55927	5.97443	7.59719	4.91585	5.30283	3.90475	2.93892	1.86519	3.32482	2.19912	3.45519	5.08972	2.53056	3.14844	2.94119	4.25025	5.18012	4.0602	5.15041	3.82591	3.03784	3.40191	3.4622	2.82557	2.9579	2.98613	4.26436	3.83975	3.43221	3.10605	4.64535	5.07758	3.78714	4.39069	3.52818	4.68343	3.29001	4.51071	4.69358	8.3762
GH_A02G1814	11.9347	14.6004	11.7902	5.00419	5.58451	3.56523	5.35329	4.16546	10.1586	10.662	10.8289	10.2409	8.66137	7.35256	11.9963	7.65489	6.70057	7.01707	15.2173	8.06027	13.2219	11.764	11.1303	6.05602	8.74125	7.12433	5.96452	8.67989	6.44136	8.60819	5.58044	8.44767	3.69387	5.29596	6.03271	7.14084	10.2579	27.534	10.4852	14.5317	13.6774	9.75963	19.2887	8.74785	6.01924	7.78947	5.89069	9.8207	5.37961
GH_A02G1830	2.38835	3.12056	1.7509	0.832517	1.50459	0.798282	2.95099	1.92919	5.01296	4.56998	4.26353	3.71548	5.58365	4.46689	4.33903	1.75016	2.06988	3.08989	2.02173	3.74754	4.99421	2.73816	4.61997	4.70658	7.00509	6.44882	1.6959	3.85172	6.51431	4.74258	4.50717	4.94267	7.06109	4.76588	5.25201	4.22555	3.03151	4.47969	3.00536	1.14447	2.90234	2.81763	3.34919	4.4328	4.81631	5.98225	6.10378	4.27486	3.14599
GH_A02G1859	11.3165	10.7691	16.6349	6.91154	3.72216	5.74775	3.33109	2.18944	5.35581	5.78564	4.85157	4.09245	6.04833	3.96592	3.7451	0.575988	3.51986	5.91144	15.3399	11.8291	8.53611	10.969	8.33737	7.63572	9.37323	8.29574	5.43963	7.68213	5.69915	5.19742	3.68018	2.64787	4.02865	4.53041	4.85747	16.3182	12.3872	15.3359	9.80754	11.0426	10.7066	11.8784	12.4816	10.1984	8.62799	8.19807	6.909	3.79361	3.77454
GH_A02G1863	5.52885	6.79357	4.83057	12.201	11.1645	12.4451	12.8891	13.6262	7.24285	6.63144	7.14787	7.16368	7.74176	6.76791	11.1604	13.7542	9.48456	4.94006	6.78846	7.04435	3.82712	4.02992	4.0271	3.5995	2.62608	2.42347	7.22067	8.96002	2.16618	0.494537	1.65461	1.42227	2.63103	2.56766	1.25418	3.59396	4.8924	4.39008	8.79325	8.4593	4.94607	6.03079	5.26509	7.24389	4.3624	3.41683	6.04039	4.37419	5.10407
GH_A02G1867	1.14295	1.14833	1.28583	0.813953	1.2482	1.17757	0.958892	0.77516	3.4085	1.9692	2.71296	2.12432	2.89292	2.14235	1.53773	1.00991	1.23087	1.84584	1.03477	1.03243	3.58571	3.52452	2.24798	2.86449	3.32549	3.43709	2.01756	1.14753	2.6506	3.10923	3.87141	3.7867	2.2603	3.34368	2.38045	2.31821	2.36281	1.78209	3.70878	3.59479	3.49118	3.79197	3.46873	3.68016	2.01996	3.36927	2.92821	1.45878	2.78062
GH_A02G1890	10.6698	8.02097	5.5391	0.770199	4.94909	4.42263	4.75183	7.51107	11.504	4.95049	4.71933	5.95128	4.58648	2.90408	5.46706	0.711167	0.752257	0.78526	5.77595	13.3784	4.70193	2.56156	4.73784	2.742	1.79606	1.97034	1.74923	0.813944	5.27707	7.34579	4.98817	10.0124	1.93475	2.3761	0.940034	14.2828	11.927	9.25616	6.34357	5.56335	7.56972	7.40936	5.11596	8.82362	3.64086	6.98348	9.69925	3.34596	3.04654
GH_A02G1903	3.65428	3.19147	3.39736	4.432	4.04831	5.47658	2.66231	3.3821	3.34338	2.17376	3.25204	4.38551	4.06329	2.95318	3.11362	4.99165	3.82812	3.22621	2.68951	2.23981	2.72698	2.32323	2.89748	3.57512	2.67701	2.57905	1.40987	2.04014	1.74334	3.02403	1.84548	3.02001	4.76857	3.91331	4.2158	4.23208	3.88708	4.87848	3.41693	2.5838	3.63492	3.65647	3.16461	4.00831	3.5658	2.96229	3.99147	4.76961	4.63687
GH_A02G1904	7.50185	4.75696	3.65884	209.362	219.62	268.916	55.733	80.7187	10.8661	7.24496	10.2905	12.0471	5.29773	12.9143	27.624	335.193	189.682	69.2987	5.25701	7.64709	38.2859	40.7692	30.533	30.7089	3.35602	3.37266	54.7155	27.8572	2.94162	3.87455	3.8439	3.17483	25.606	38.009	17.5607	6.8205	5.69182	2.09327	17.5442	21.274	24.3435	8.78946	7.1158	18.5139	11.8682	6.32054	40.9244	16.4504	13.6463
GH_A02G1926	21.1057	16.2934	20.4098	13.009	11.3577	5.75685	8.20405	7.37833	19.2334	18.171	16.7407	15.1493	14.9685	21.5541	13.0774	12.9073	15.3935	10.389	15.4877	11.8014	14.5732	14.8864	13.6033	24.9623	25.7006	25.3548	17.725	20.2882	21.6211	24.4807	24.093	18.6305	22.7456	24.0253	21.6147	15.3982	21.4783	18.5996	13.158	13.088	11.7743	18.206	20.0548	18.3751	24.4696	24.1709	22.8595	17.2906	16.7949
GH_A02G1938	1.33965	1.23444	1.02748	0.807091	0.95516	0.753826	1.20761	1.18983	2.24813	1.37803	1.76775	1.31911	0.955676	1.09476	1.41508	1.24789	2.90485	1.80258	1.03811	1.00238	2.72836	2.1389	3.27446	2.03922	1.8079	2.48078	2.17361	1.3477	1.96951	1.52107	2.29348	1.22738	0.915517	1.71892	1.02072	0.42805	0.743374	0.642565	1.39857	1.10965	1.68237	1.71302	0.642903	1.29652	1.34587	1.92409	2.13448	1.56137	1.02648
GH_A02G1941	2.28956	2.41305	1.98439	1.81086	1.47545	1.49245	2.5481	2.37723	1.97506	2.57646	1.32641	1.78999	1.93217	1.84245	2.25876	3.8281	2.95367	3.29037	2.94771	1.85119	4.08614	3.7053	3.60287	2.27715	2.40555	2.21792	3.81618	5.27424	1.97047	1.41851	1.78555	2.06939	2.92315	2.24865	1.652	1.80337	2.0185	2.5343	2.96477	2.93459	2.45891	2.98601	2.70832	1.95146	1.83366	2.58371	3.66948	2.03869	2.44628
GH_A02G1973	10.9328	6.5793	7.20218	7.21953	9.09975	9.45439	5.49657	13.1849	14.7524	4.93323	6.60947	5.4787	6.39547	7.14002	5.45049	7.10698	5.95318	6.08701	4.18369	24.1481	6.05556	6.08821	7.03399	5.01014	5.6586	5.17051	5.36201	5.2324	5.55453	6.44728	4.51436	7.41606	5.42987	6.12191	5.06539	8.18923	7.29504	6.13907	8.39939	6.593	6.78379	5.91109	5.24348	6.06036	4.8223	5.37519	7.21963	5.88529	4.85211
GH_A02G1987	21.8053	23.4088	24.7714	13.2068	10.918	8.76769	22.5137	15.6777	32.3228	26.5825	25.9403	25.5113	20.9685	23.0313	18.3534	6.38479	14.5381	16.6064	25.3719	22.8112	25.8985	26.397	25.2639	31.8041	40.2298	38.7313	22.1282	27.8248	33.7302	32.7226	29.2955	30.043	19.5785	24.401	25.647	25.1766	27.2375	26.2396	25.6694	22.6174	24.3229	31.431	30.1634	30.2429	29.5196	35.069	26.1978	17.0345	20.2351
GH_A02G1988	0.309151	0.551519	0.774999	0.233774	0.581851	0.264379	0.698247	0.316699	1.08649	0	0.454136	0.261307	0.408844	0	0.646436	0.850703	0.358612	0.182248	0	0.365147	1.01448	1.05984	2.58456	1.42612	1.5263	1.23046	0.583466	0.633273	1.38934	1.18362	1.01412	0.586172	0.575293	0.26053	0.306688	0.765646	0.645942	1.36939	0.515857	0.964416	0.544592	0.367212	0.668147	0.720908	0.44648	1.09573	0.433373	0.466625	0.91753
GH_A02G1992	3.06191	4.8129	2.53469	0.676431	0.798947	0.674712	3.92935	1.47244	4.78519	2.82984	2.55928	3.37252	1.86555	3.04259	3.03968	1.26867	2.82782	2.0699	2.21052	1.71749	2.11387	2.78639	1.88438	4.60777	4.57125	4.98514	2.69675	3.15396	3.6131	4.03981	3.56448	5.05933	3.82944	2.0759	3.48648	4.972	3.6381	3.6862	2.60555	2.05097	2.37876	4.92626	3.92747	4.20378	2.93988	3.62045	4.26586	3.02242	1.27258
GH_A02G2003	12.5005	14.6253	14.7052	5.49356	3.40075	3.58951	5.83913	4.2765	8.64754	11.1383	11.0566	8.84072	8.31065	8.22002	9.11835	3.01613	5.04852	6.33606	15.8469	13.734	11.7241	8.7261	8.24202	8.78843	10.8883	10.4408	8.73437	9.89815	13.5951	13.668	12.6984	12.8099	6.3802	10.2191	10.6885	14.0625	10.4522	11.8639	10.757	10.1341	12.681	10.3234	10.5974	9.70951	11.6414	12.7246	7.39899	8.32888	7.95273
GH_A02G2007	1.61293	2.40976	1.77148	1.83616	1.4814	1.23385	2.46727	2.94181	3.35913	2.80534	2.62708	3.22119	2.24196	1.62698	5.15848	1.37797	2.44634	3.35705	2.36992	1.94115	3.48571	3.49944	5.60942	4.99372	6.82731	7.9849	3.08812	4.1224	4.22013	3.39111	5.4023	3.94884	3.49298	3.67582	3.85467	3.35972	1.87957	2.58269	2.34552	2.54608	2.08275	2.9381	3.08199	1.8709	3.59957	3.07973	2.93275	3.02372	1.63837
GH_A02G2009	2.96134	2.09468	3.17458	5.21471	6.91776	7.23998	2.79178	5.56205	1.88453	2.35725	1.96076	1.37712	5.27469	3.19951	3.98523	6.9169	8.88032	6.32	0.833493	4.07636	1.75236	1.78589	1.25837	2.14401	2.22794	1.90143	2.28179	2.48119	1.29126	2.34007	3.13404	0.824266	1.66948	2.42086	2.46563	2.1544	2.84774	2.46427	1.65201	2.19568	1.21223	0.81521	0.652815	1.03423	1.05861	2.01528	3.89668	3.09513	0.112749
GH_A02G2018	24.8204	19.7399	16.3861	11.1674	12.1457	14.327	8.20594	21.6927	12.9549	16.0757	21.2594	15.1997	24.839	23.8818	23.2179	9.74983	8.20813	9.28648	13.8051	17.1986	18.0823	18.5236	20.1332	8.11422	7.48521	8.8341	7.48285	8.11881	14.7471	19.1336	12.253	15.9802	11.6962	8.39662	5.21436	19.5524	23.9706	24.4095	30.8141	20.7727	26.63	14.7278	16.5473	14.9225	8.21318	11.4753	13.0279	23.3015	19.1131
GH_A02G2023	0.320976	0.124556	0.155972	2.42753	3.97793	3.38446	0.598822	2.28656	0.131973	0	0	0.094947	0.065983	0.345515	0.372995	5.69309	2.80939	1.85168	0	0	0.632744	1.57327	1.06078	1.54231	0.190167	0.103859	1.99852	0.696198	0	0.141661	0.197549	0	1.06962	1.8563	0.662576	0.05903	0	0.049609	0	0.249797	0.060439	0.087165	0.172771	0.294586	0.062967	0.197754	0.821991	0.274687	0.066469
GH_A03G0002	0.080818	0.152034	0.139569	0.77022	0.732193	0.889977	0.286851	0.567101	0.059844	0.531916	0	0.047166	0	0.052042	0.121366	0.629147	1.10006	0.303303	0.384367	0.048947	0.716973	0.111657	0.130761	0.431744	0	0.119117	0.1963	0.165859	0.123604	0.214978	0.314733	0.089547	0	0.259687	0.272348	0	0	0	0.1772	0.400044	0.227965	0.237763	0.116632	0.092208	0	0.176156	0.602081	0.326372	0.282919
GH_A03G0003	0.51781	0.277593	0.054654	0.222549	0.299549	0.066455	0.042867	0.139124	0.444908	0.060148	0.113535	0.164808	0.121961	0.272926	0.210001	0.685635	0.116244	0.4071	0	0.069199	0.911837	0.321091	0.890068	1.1503	0.663999	0.131619	0.21758	0.45213	0.414256	0.197859	0.226242	0.402839	0.520142	0.467624	0.470527	0.218788	0.302126	0	0.454734	0.206578	0.281213	0.190228	0	0.665687	0.333035	0.403692	0.2783	0.104536	0.559393
GH_A03G0010	1.04687	0.675152	0.692924	0.391937	0.567958	0.615117	0.96068	1.4505	0.484718	0.230808	0.595417	0.202464	0.314838	0.495999	0.385453	0.466992	0.367771	0.292569	1.14746	1.02959	0.361776	0.192532	0.480863	0.163237	0.225805	0.344243	0.131072	0.193181	0.396531	0.272658	0.112344	0.330561	0.551048	0.455825	0.449909	0.499412	0.515041	0.67325	0.662486	0.245744	0.448479	0.455508	0.495419	0.435716	0.315848	0.318321	0.276701	0.221548	0.174315
GH_A03G0046	15.2187	12.1918	9.85717	88.9574	88.8345	95.0403	36.5447	38.2684	9.0254	14.3652	13.1362	14.364	13.1212	15.6352	15.6134	84.0533	37.9335	14.8171	10.8441	12.1947	31.2798	37.1378	32.5774	29.9384	6.12424	7.41052	28.2129	23.0028	5.35978	4.31794	6.654	2.52838	13.4618	19.6827	14.4119	3.61367	10.2599	9.91515	27.1707	38.6267	39.0597	12.1983	11.848	14.2494	8.38712	6.3715	22.746	13.7211	13.1109
GH_A03G0047	5.16357	4.85747	3.7665	14.991	17.9559	19.0829	6.09829	9.87941	4.25243	3.24944	5.69218	5.33778	2.98962	4.04237	2.98193	6.30422	4.47104	2.2662	1.09448	3.54654	5.58672	6.43357	7.24524	6.77103	4.02493	4.56947	5.66453	3.30281	2.42146	3.78759	5.34952	5.00333	6.10008	8.26348	5.07439	4.15124	3.21449	5.6757	5.63378	5.70014	4.93859	2.77118	4.4226	4.86482	4.14802	3.32204	8.22735	5.35368	4.70525
GH_A03G0054	3.34673	2.69948	4.15557	36.6037	31.2728	39.3382	17.039	22.085	2.71123	6.14059	5.39554	6.50547	7.63998	6.51159	10.7932	27.6814	22.8884	11.5139	3.8321	1.5341	4.97881	6.64526	6.19111	7.14483	2.33155	3.56234	16.3945	12.9291	1.31339	1.73472	2.31307	2.25806	7.68293	7.92819	6.34075	2.17842	2.97937	2.06495	5.86232	7.7525	6.66636	4.45323	4.28268	4.7681	5.46162	4.39895	7.75036	5.81605	6.16612
GH_A03G0073	8.11785	8.52362	7.78167	5.86838	5.73142	5.36845	5.25145	5.82567	5.43234	5.34451	4.61112	4.797	2.87616	3.9766	1.7744	3.19318	2.36655	2.33056	7.93378	7.86634	3.34499	3.42244	3.07106	3.16315	3.3202	3.61268	2.14758	2.00895	2.04975	2.69521	1.88819	2.03125	3.15347	3.18837	2.45929	4.90784	6.9697	8.1604	4.92924	6.50432	6.41356	3.36066	4.28197	6.80117	3.71338	4.89368	4.3324	3.14059	2.56536
GH_A03G0079	31.0928	31.3551	27.6601	4.24023	5.21985	3.40935	4.81513	3.56612	10.5789	7.11205	8.24114	7.82253	4.88746	5.93135	5.74202	4.3395	4.41276	4.36582	9.32808	8.28069	13.1154	9.71867	11.1666	5.85252	7.48385	6.34606	3.36767	1.90845	3.98978	2.04463	4.63182	5.09842	7.00797	5.4139	5.06447	12.6022	10.3115	17.9925	7.61587	7.34626	9.3499	5.75533	4.37034	5.36284	4.41014	7.69491	10.382	7.30653	2.6374
GH_A03G0092	0	0.024684	0	0.602725	1.09048	1.41585	0.677215	0.352348	0.597306	0.993675	0.403499	0.602152	0.202301	0.363707	0.081859	0.143564	0.243298	0.045342	0	0.03543	0.338673	0.188576	0.210577	0.116393	0.145905	0.094867	0.042745	0.161335	0	0.178105	0	0.111518	0.216346	0.14472	0.115618	0.037314	0.412992	0.04019	1.09441	0.998761	0.935168	0.563128	0.417231	0.572836	0.65324	0.542795	0.695986	0.23961	0.384262
GH_A03G0106	51.6695	8.16753	36.081	52.434	120.678	108.802	109.788	128.493	39.1702	8.82396	8.04203	15.3019	4.93844	4.38481	9.96335	6.89257	2.35313	5.14665	3.11335	30.796	7.87228	3.31853	2.0129	4.34292	7.20643	3.17203	6.03845	8.87314	15.2614	7.76497	10.673	9.31825	2.1758	4.80159	1.79093	9.82109	8.52383	6.23578	7.30178	24.565	19.6077	11.4046	8.86104	11.938	27.926	33.8303	80.7313	3.34917	3.84214
GH_A03G0133	17.1647	17.6024	8.31082	8.11984	11.5272	10.418	20.433	23.0694	16.2686	15.6865	14.8981	12.8875	12.1594	17.5969	4.33552	19.4805	15.71	11.302	13.4068	23.0659	3.70418	4.28403	2.95687	8.8572	6.2625	9.1159	8.85205	6.99834	6.22727	11.2981	8.87493	9.88414	10.7483	11.6899	9.22064	15.6269	20.5529	9.95647	7.30074	7.69027	8.57697	16.3982	8.64281	23.6751	17.0005	17.6129	18.6954	8.83967	19.6513
GH_A03G0140	1.66906	1.93657	0.773526	19.9873	16.2409	18.4744	16.0861	12.8508	9.61909	11.392	10.7446	10.9842	10.9074	14.1712	9.64253	25.8868	19.4985	12.7244	1.31472	1.16364	5.64067	6.38239	6.9047	10.4258	6.62995	9.69712	13.6801	10.3764	3.85211	9.41077	8.41132	9.83604	13.7835	14.5071	13.5295	1.00302	1.31778	0.852684	7.55405	8.36502	8.09123	12.1471	13.8237	10.2132	17.0477	9.36098	10.4502	12.8357	12.1006
GH_A03G0148	0.499529	0.26532	0.674889	0.872667	0.37196	0.656438	1.74566	1.38014	0.592446	0.260052	0.375092	0.106427	0.397066	0.521492	0	0.792895	0.514193	0.511562	0	1.42083	0.148532	0.249658	0.432703	0.102904	0.601395	0.253223	0.08606	0.257956	0	0.906409	0.944265	0.417718	0.768864	0.18041	0.597717	0.363851	0.273123	0.860723	0.155335	0.439761	0.382219	0.303425	0.382656	0.302522	0.472944	0.765926	0.51105	0.796627	0.593566
GH_A03G0156	1.73914	2.37744	2.99801	0.733716	0.67704	0.835106	2.62941	2.70012	3.03445	4.31116	3.8304	2.10509	3.05	5.94445	2.04167	2.54689	3.5263	4.28728	2.62133	3.8462	1.06457	1.69407	2.72778	3.61798	8.22119	5.90282	8.20464	7.32144	9.67802	5.37285	3.63236	3.91791	5.08333	5.82681	3.99068	1.07201	1.12974	2.91644	1.00923	0.966358	0.339871	2.26982	1.93269	2.07239	3.70283	2.78376	3.41171	4.88369	2.23499
GH_A03G0182	3.32102	3.03089	3.60186	2.22303	1.64723	1.35241	5.05152	4.3001	5.34055	4.62791	4.65061	6.04044	7.31283	5.57394	5.42631	5.27247	7.19289	7.68136	3.03149	3.02362	7.31222	8.33836	6.03154	7.06317	11.0836	10.6289	7.46715	5.64439	6.10912	7.87883	5.27883	5.54657	4.34529	7.79284	5.2569	6.57574	4.87296	4.38021	3.98971	3.98476	4.56241	7.30864	6.36384	9.24085	6.76808	7.69644	6.22803	4.13965	7.46863
GH_A03G0212	0.855192	0.506989	0.708597	0.414203	0.867756	0.714412	0.639498	1.70959	0.65704	0.158587	0.283003	0.172249	0.431299	0.283687	0.130089	0.212398	0.452188	0.289592	0.21194	2.25218	0.176722	0.140221	0.223975	0.147854	0.272026	0.233157	0.269131	0.299501	0.086226	0.395565	0.093826	0.17035	0.175904	0.302386	0.365436	0.572282	0.843813	0.679635	0.26408	0.092895	0.314238	0.344659	0.371821	0.534031	0.199791	0.307519	0.17359	0.184422	0.194299
GH_A03G0259	0	0	0	1.44663	1.86843	2.35918	0.817051	0.299583	0.048369	0.022086	0	0	0.100068	0	0.12509	1.1021	0.181433	0	0	0	0.033154	0.529233	0.114843	0.630411	0	0	0.332787	0.245122	0	0	0	0	0.052281	0	0	0	0	0	0.042089	0.074435	0.319821	0	0.127754	0	0	0	0.519725	0	0
GH_A03G0269	84.1894	93.7108	99.2428	168.643	156.887	185.283	143.144	170.531	65.7239	74.698	89.0759	76.9877	83.112	82.8936	158.88	144.367	143.35	105.994	88.8576	94.3365	83.4646	85.4771	79.3873	94.6074	72.0207	74.8385	208.579	186.802	133.592	94.4386	123.522	114.135	206.47	187.098	164.121	122.077	108.378	106.197	93.0093	85.5675	84.5696	72.3502	75.0973	75.7068	86.7675	98.2705	112.306	92.1154	94.9157
GH_A03G0280	24.7838	25.6609	23.0312	28.615	27.8402	23.9846	27.7368	21.7798	17.2792	32.1598	27.9483	30.0446	27.9365	34.2418	18.5816	27.948	18.2793	18.8589	29.1073	20.6877	14.3283	18.0077	12.0312	15.3794	14.5915	11.7037	14.2009	16.6803	16.187	22.2281	15.2139	16.8958	5.87098	22.7713	14.2926	27.6794	26.9502	24.2635	28.0311	26.9825	26.5384	29.9058	25.971	32.6498	28.539	26.1436	10.5104	19.4756	34.586
GH_A03G0295	4.76147	4.36825	4.56765	2.51592	2.16144	1.93305	3.7517	3.73677	6.88169	6.06687	5.39147	5.26643	8.42765	6.77589	5.87383	3.49641	7.23703	5.9064	5.11809	3.13119	5.57562	6.02831	5.10362	5.26529	7.95352	7.30515	5.34269	6.97325	5.33234	6.52111	6.7078	8.14319	5.44249	6.207	6.00809	4.33052	4.33957	4.19936	4.05521	3.76113	5.10885	5.57147	4.95535	5.32362	6.20167	7.26904	5.93529	7.54002	6.94612
GH_A03G0331	30.4552	16.9805	23.6012	18.3835	41.4865	46.6134	33.8139	42.4663	40.02	12.5562	13.2466	19.0446	16.6621	13.1604	15.5013	36.0073	25.7586	23.2433	17.0489	67.0616	10.1848	14.0411	11.0596	11.9757	13.042	11.0526	11.5883	11.3897	12.221	11.5832	8.12231	13.7412	11.1727	12.9379	13.6151	45.6732	39.3447	24.8986	20.6817	28.7428	32.2316	18.4848	15.3608	20.0438	15.1952	17.7943	20.5976	11.9117	9.66181
GH_A03G0350	1.6336	1.1619	0.738041	2.4988	11.8858	10.474	3.13033	13.569	2.66564	0.535937	0.701241	0.483835	0.740916	0.356967	1.16576	3.54464	0.904747	0.819453	0.163269	6.54569	1.0049	1.07815	1.316	0.787303	0.681502	0.702648	1.05372	1.12175	0.232289	0.906026	0.433983	1.21881	0.301608	1.22306	0.332663	2.38038	2.71264	1.5151	2.29855	2.92324	2.29171	1.16029	0.624062	1.36253	0.253159	0.856566	0.98785	0.101869	0.18392
GH_A03G0358	1.16245	1.42499	1.71199	0.573346	0.459359	0.832928	0.615787	0.204407	1.65866	1.13211	1.13575	1.46942	0.866678	0.853557	1.22257	0.594325	0.686878	1.4081	0.223143	1.72542	1.22379	1.28532	1.84244	1.8468	2.22871	1.5529	0.613826	0.450053	0.87873	1.81113	1.08031	1.40657	2.26428	1.81065	0.940254	1.2469	1.38563	0.845715	0.522681	0.348828	0.858658	1.07571	0.673342	1.01874	1.15642	1.23281	1.58796	2.09179	0.750543
GH_A03G0382	2.16421	2.14817	5.0907	10.7203	10.9675	10.4906	1.47528	3.01791	1.476	1.4556	3.54651	2.40861	3.8779	7.25172	2.47481	2.82937	2.95796	2.38487	0.400079	2.08603	4.40768	4.85619	3.95781	2.44477	3.72185	2.13589	2.86857	2.00726	2.42766	3.81896	2.74917	3.50094	2.24129	3.46425	2.52135	9.28035	7.35111	4.00165	6.79071	6.82727	8.28625	6.12533	7.31103	9.37566	5.87695	4.50938	6.4903	3.00413	6.7367
GH_A03G0386	0.216681	0.030337	0.056954	9.43358	5.10414	5.10578	0.78519	0.750728	0.390466	0.232514	0.549114	0.271635	0.595199	0.134106	0.395564	2.51077	0.710281	0.371121	0	0.461316	2.92299	2.64515	3.81428	1.47826	0.169193	0.065549	0.709521	0.183858	0.249441	0	0.1044	0.257986	0.445487	0.346035	0.181725	0.258499	0.381838	0.088894	1.59751	3.2156	3.38347	0.265298	0.187886	0.821334	0.193366	0.237514	0.952014	0.034126	0
GH_A03G0387	0.864752	0.554051	1.78287	1.6919	8.48214	8.1462	2.27989	10.158	1.37595	0.792958	1.23708	0.686726	0.496127	0.783384	0.343291	1.65083	1.02023	0.263898	1.4643	3.77111	0.412031	1.22589	0.252639	1.31376	0.780998	0.94068	1.14129	0.925247	1.39511	0.574752	1.1001	0.908377	1.4489	1.42616	1.44843	1.67086	1.37611	0.971909	1.26086	1.51543	2.04756	0.666428	0.203933	0.715566	0.647827	1.27205	1.2527	0.88529	0.449919
GH_A03G0389	2.28642	3.35041	4.08581	16.982	7.89242	12.6368	17.4666	26.4915	4.32223	4.22295	8.13725	5.08736	6.04828	6.40895	4.38114	1.3478	6.59667	4.53744	2.10888	3.25496	2.2642	1.6815	2.84778	3.58587	5.85671	5.05508	5.77761	5.86161	5.84612	3.80115	7.05676	4.95848	7.85048	4.64725	5.09074	4.20844	4.00434	5.23007	3.24133	6.32107	5.01619	7.98709	7.58338	5.78376	7.18718	7.53663	7.57053	9.23891	9.16456
GH_A03G0426	0.497443	0.415496	0.246304	0.215195	0.271877	0.133541	0.428518	0.252289	0.660055	0.457532	0.262397	0.299586	0.315225	0.314346	0.504809	0.232564	0.101447	0.079574	0.915631	0.182652	0.515547	0.372344	0.726293	0.182252	0.372899	0.49902	0.141907	0.463992	0.423149	0.077889	0.435783	0.469263	0.25928	0.534422	0.363569	0.508795	0.560478	0.386723	0.422704	0.642401	0.699832	0.612646	0.762842	0.638383	0.470463	0.913394	0.414537	0.244151	0.443013
GH_A03G0431	17.8861	17.3317	16.1465	6.80425	7.09021	5.04718	11.1113	7.45747	13.997	11.428	11.4047	12.5332	7.88435	8.51099	12.2484	6.1529	8.84314	7.86265	12.3679	22.3196	16.6385	15.397	14.5568	15.3964	19.4131	17.428	12.4407	13.7275	13.5561	11.8209	14.9688	17.9613	12.2655	15.0099	12.6806	14.3142	15.6789	18.4798	15.1936	13.0864	14.2337	12.9907	12.1595	14.0021	13.8012	16.1706	9.93274	11.3008	11.063
GH_A03G0443	0.397787	0.451086	0.210932	0.994515	1.64863	1.02343	2.70343	2.72517	4.06601	5.42975	7.34051	7.59334	9.1251	9.80367	8.72619	5.17436	5.47675	5.65352	0	0.282481	0.253056	0.786291	0.181982	0	0.197787	0.171214	0.329607	0	0.103552	0.380443	0.283567	0.079999	0.426125	0.592938	0.477244	0.333882	0.245275	0	1.05006	0.460868	0.148872	0.856428	0.622496	1.24081	3.0749	2.2499	2.97391	7.80225	4.45583
GH_A03G0456	10.924	2.60955	9.54456	7.12141	45.8782	47.958	23.6324	54.9726	48.8092	1.934	4.15958	6.53239	2.78776	2.19628	2.30981	0.380178	1.11701	1.12033	3.50147	81.6341	0.849339	1.33148	0.39908	0.695503	0.380857	1.16896	0.435459	0.946127	1.25302	3.92601	3.47858	5.25256	1.39913	3.88022	1.00886	47.7074	32.9688	6.20395	3.82181	46.6863	50.5686	4.85079	3.96315	3.75445	3.27643	2.60802	10.3271	0.618174	1.32645
GH_A03G0460	1.32962	0.570158	0.243378	0.675783	1.84563	2.21879	0.709132	5.42265	2.85978	0.417478	1.09446	0.247512	0.581413	0.801548	1.31271	0.612127	0.797494	1.45345	1.2807	3.85293	0.219131	0.470951	0.262061	0.574448	0.613026	0.702822	0.661682	0.301056	0.74531	0	0.510163	0.786566	0.478249	0.822144	0.677246	1.74409	1.33422	0.996452	0.920751	0.777503	0.95321	0.414829	0.890168	1.7905	0.904439	0.896531	0.311896	1.23337	0.973338
GH_A03G0461	1.7304	1.87897	2.9125	0.45596	0.536555	0.278457	0.752157	0.379797	1.42467	1.53054	1.44081	1.13847	2.21093	0.827	0.948949	0.591237	0.536726	0.652253	1.3632	0.925019	1.30262	0.887799	1.44867	1.41412	1.52843	0.9252	0.800554	0.299043	1.1806	2.01437	1.13652	2.39323	0.670431	2.0582	1.56249	0.828515	0.864781	1.48655	1.6177	2.41576	1.49689	1.78523	0.71716	0.862981	0.828439	2.43814	1.1647	1.17477	0.964859
GH_A03G0476	5.14629	6.65189	4.15815	3.95988	4.00557	1.42692	2.81326	2.17142	4.03873	4.5001	5.1236	4.70353	3.07435	4.68131	3.23454	3.81823	3.06757	3.18143	3.00086	7.64708	8.8931	9.7227	7.68253	7.07312	7.85464	6.39465	5.45362	5.12872	7.85136	9.16578	6.73125	5.67361	6.61722	5.95091	8.0722	4.60626	4.16193	7.05077	6.92698	4.07117	3.74214	4.61545	5.45361	3.89672	3.50488	4.12245	4.91915	4.62343	3.05648
GH_A03G0478	363.325	318.497	365.535	116.724	121.892	85.7535	307.852	277.062	249.999	173.178	254.127	194.724	113.415	112.335	118.967	59.4487	112.653	145.566	148.902	145.693	80.5881	48.2187	87.5244	134.736	110.638	139.887	169.531	151.948	140.948	174.609	151.373	188.283	300.45	163.113	210.336	239.061	197.072	230.157	93.4434	77.8295	80.1828	130.113	84.5107	115.442	176.064	242.76	219.851	267.178	140.614
GH_A03G0497	8.22997	2.43344	3.56757	5.74207	21.5326	24.0037	12.7474	31.5855	12.7013	0.470819	1.35217	0.6909	0.065234	0.536829	0.775966	0.359779	0	0	0	7.0417	0.469513	0	0.18261	0	0.122798	0	0.106861	0	0.862559	0.190441	0.126994	0.867626	0	0	0	5.19551	2.4054	1.01681	2.18495	3.51216	7.06889	1.49989	0.978698	2.38327	1.8667	2.19819	3.57608	0.395796	0
GH_A03G0520	2.44292	2.18831	3.01526	2.88345	2.97733	2.13168	2.90819	2.08588	2.27423	1.86508	2.62921	1.99557	0.891126	2.75758	2.66781	1.38145	1.69145	1.1037	1.15004	1.37615	5.50152	4.55532	3.99947	4.73336	5.55855	6.12789	3.90072	3.16494	2.47114	2.71125	4.04468	4.6402	2.22118	3.84879	3.51396	2.66206	1.41484	1.72236	3.68294	4.10965	5.03316	1.69323	2.12435	2.46698	1.71092	3.31372	3.26166	1.75107	2.50898
GH_A03G0550	3.61912	4.26688	4.59341	1.83303	2.16278	1.14377	2.48087	2.00393	7.38526	2.64769	4.12211	2.64908	3.06583	4.07655	5.46067	4.94404	3.12797	5.57429	4.95819	3.47321	9.41104	6.01429	8.74019	7.70748	8.87401	10.517	8.22557	4.02305	8.11332	4.96768	7.89932	5.85582	5.01456	7.99218	7.91387	5.7472	2.76775	4.28383	3.65918	4.89503	3.46005	4.41233	4.70537	4.35739	4.51816	7.59246	6.23542	4.34317	2.86501
GH_A03G0553	7.14853	6.6919	5.42221	9.24053	13.1292	13.8881	5.80138	9.58394	3.91611	1.99068	3.87877	3.67274	1.90745	3.23827	3.55983	5.48383	2.65404	2.23245	6.892	9.22879	3.6533	3.94335	4.24043	3.37041	2.2663	2.23149	5.91112	4.41458	3.70035	1.8786	2.16866	2.52101	2.1137	3.36177	3.06038	10.3478	9.83089	5.93337	5.01845	7.15159	5.07666	4.47109	3.70853	4.97017	2.83282	3.73886	3.64752	1.56725	2.87686
GH_A03G0566	35.2283	15.8375	35.6203	25.5283	69.3171	79.9619	37.4216	69.6341	11.6814	4.48513	2.52935	3.87909	8.39432	5.49589	8.00095	5.25398	3.33438	4.74405	6.85163	46.424	3.61336	3.40747	5.93837	6.25906	3.70944	4.78045	5.47584	5.67881	7.756	12.2554	10.2753	12.9774	6.07364	6.79886	3.93524	11.2911	10.4437	7.55625	4.41766	5.03658	7.75804	2.86288	1.61437	2.58025	6.77073	13.0186	23.7936	3.22455	2.70673
GH_A03G0586	43.884	40.5013	42.1178	74.4295	79.2362	86.8143	36.7998	51.2191	25.1496	26.7547	31.3385	26.0244	25.4946	23.6282	41.2373	54.7461	38.5631	41.2288	23.085	29.2029	33.4339	36.2299	41.7537	41.1093	22.5505	18.9125	33.0139	28.5245	23.9362	27.4731	28.2834	26.4414	49.2843	35.9368	35.4099	26.4589	31.4308	30.1729	39.1534	35.9609	39.7283	27.1624	25.794	24.0737	28.4368	25.1999	46.6185	39.5286	25.219
GH_A03G0588	3.17528	2.88434	2.60695	1.60967	1.89603	0.665308	3.1447	2.45926	6.10144	8.48707	8.40401	9.17245	11.4398	12.7671	14.742	5.34492	4.88374	6.83591	4.91295	1.50822	4.08511	2.55837	6.0597	4.9634	3.47373	5.14145	1.9153	3.90466	5.03026	3.84702	3.83915	4.65428	3.97716	2.43078	2.58723	1.50379	1.85821	2.03264	3.72499	2.92658	3.71196	4.56171	3.02173	2.70589	6.57474	4.76603	4.92286	9.01947	5.28197
GH_A03G0602	93.2108	97.5981	89.8136	23.2892	26.1408	16.7335	95.5601	40.468	175.956	91.3724	100.807	77.8289	117.732	83.2635	79.4639	18.1147	62.1166	73.5611	77.3167	95.9929	61.2939	52.1133	48.332	133.002	189.403	198.675	68.1636	99.2272	129.803	134.683	120.197	101.454	124.602	88.7171	104.368	102.287	99.2571	94.1248	80.429	56.8763	75.9876	139.135	118.219	106.48	111.643	108.83	119.701	108.961	146.137
GH_A03G0621	4.63235	6.32984	2.90397	0.309872	1.22676	0.382007	1.70817	0.929425	7.4692	4.15269	6.72105	5.12902	5.52946	4.21871	2.70146	0.147045	1.42507	2.11477	1.98905	4.29653	4.2239	1.64809	2.40864	6.46328	8.91641	9.8628	1.86731	1.05534	6.15234	6.04964	5.48851	5.96933	2.32516	3.68286	3.08089	3.86446	4.07492	4.73881	4.57923	2.90509	4.56411	5.39202	4.59143	5.02193	6.24193	5.27711	4.58246	3.51556	4.37771
GH_A03G0635	2.81077	3.35934	2.45256	0.356106	0.320411	0.224602	0.853651	0.379804	4.95953	2.78869	2.96785	1.86803	3.10997	1.97947	1.86133	0.208469	1.30703	2.25485	1.43521	1.35909	2.64706	0.629705	2.18589	7.43294	11.3901	10.8849	0.365318	0.946776	2.93073	4.04796	5.02041	4.40875	2.59557	2.56735	2.66547	3.18518	2.53812	3.03504	1.40471	0.996473	2.22326	4.03678	2.639	3.07852	3.83672	4.9233	4.63898	1.87718	2.47884
GH_A03G0660	17.5975	17.9625	19.9991	6.5635	10.6898	6.54635	28.2252	27.5205	55.8347	123.612	146.982	146.035	65.918	57.3792	53.1643	3.91826	62.239	43.4518	20.3122	22.0813	22.5253	11.9615	34.6163	34.5059	40.2839	47.2104	46.9708	50.2078	51.3264	62.0726	48.7162	45.0859	24.4329	22.5567	23.6958	3.61188	20.0475	22.9525	15.5771	28.6124	35.174	29.5015	15.5083	17.945	47.5214	35.45	41.7252	48.8118	35.5798
GH_A03G0671	8.18397	5.87552	5.21878	9.68782	8.32692	11.9663	5.41443	9.46587	5.42653	4.83972	6.34443	4.42306	1.85986	3.58367	1.36618	3.16362	2.57431	4.90934	2.1109	4.86262	3.10987	5.63317	7.43073	5.61101	6.60714	4.90222	9.77961	7.19523	2.45408	3.92547	5.21669	0.89429	6.11645	10.0081	6.78036	9.42061	2.95394	8.48714	6.95227	12.6013	7.54562	3.81868	5.85294	5.22051	4.1002	3.84548	6.0675	4.60651	2.72534
GH_A03G0687	4.74025	3.8893	4.85506	8.1982	8.04287	6.45958	6.07741	7.85867	1.64145	1.87488	1.56872	2.19064	0.937568	1.88121	1.85815	4.48592	2.40994	1.32167	5.61762	4.28658	2.13631	2.87132	1.80745	2.97093	1.68477	1.47039	6.13612	5.44475	1.17646	1.51107	1.51305	0.915691	1.48902	3.73284	3.00671	2.12739	2.83566	3.25485	1.76408	2.44839	2.28652	2.23278	3.14844	2.37615	1.23818	1.58809	1.705	1.46497	1.46648
GH_A03G0688	0.232058	0.194015	0.159625	0.559289	0.830113	0.652257	0.312378	0.144949	0.12729	0.122351	0.102161	0.249278	0.119647	0	0.117446	0.104927	0.149982	0.080493	0.468996	0.153821	0.362015	0.178605	0.169905	0.109155	0.082459	0.151599	0.251042	0.055281	0.063928	0	0.092801	0.023482	0	0.043253	0.01862	0	0.09932	0.163735	0.149281	0.1222	0.047647	0.083365	0.14875	0.151441	0.036289	0.092403	0.357649	0.067926	0
GH_A03G0700	24.7052	11.2863	26.2273	30.381	43.1642	42.037	22.3103	30.2612	21.8894	5.4312	6.48909	7.37185	7.7939	5.03778	8.79986	9.98846	3.7019	4.18501	8.90659	63.8288	15.039	12.6199	10.4429	11.2457	5.41159	3.90318	8.19671	5.15688	6.26621	3.74826	8.51727	14.1902	14.9339	11.2718	14.8403	36.845	32.5809	14.8079	8.44814	14.3536	14.8479	6.28962	5.85772	10.08	9.22259	11.7345	12.2331	3.90919	2.9302
GH_A03G0710	7.83338	7.74425	8.78585	9.19092	10.0225	6.90277	3.15282	3.90533	5.23908	2.38547	3.07455	2.64218	1.48229	2.88509	4.03871	5.87185	5.82458	2.66941	8.89513	10.0456	3.35637	4.0749	4.41637	3.78048	1.80007	2.0349	2.19204	2.73812	1.57291	1.29685	1.21799	1.52572	1.30507	1.46398	1.53217	8.04538	6.46638	6.75784	3.28877	2.89571	3.03708	2.54639	1.72214	1.91316	2.4731	3.35164	3.07791	2.85121	2.35347
GH_A03G0725	110.168	26.9555	77.4262	170.422	296.216	306.505	209.253	283.001	132.7	18.7708	27.6607	44.2191	8.31676	4.44635	25.0027	24.0385	1.34957	7.76002	4.56903	57.5819	21.5036	6.0192	7.58534	13.4438	11.1392	4.63465	22.1963	13.8923	23.7106	8.90198	13.2393	16.8108	0.803577	10.8877	7.35061	35.4858	24.6423	18.0403	22.5584	50.757	39.9115	34.7234	33.7503	35.3791	57.6844	62.5433	146.211	2.89703	4.29222
GH_A03G0731	1.83872	2.37265	2.75267	7.26061	4.80088	5.12178	6.78415	6.12533	0.441981	1.77871	0.699315	1.00417	0.191564	1.5308	0.847068	3.17802	0.163121	0.727995	4.31373	1.82326	1.20341	0.771744	0.451195	0.131727	0.279693	0.311884	3.50694	2.56595	0.28528	1.42821	0.284616	0.651788	0.126193	0.872955	0.9047	1.0629	0.78296	0.828526	1.42921	2.57759	2.54356	0.517796	1.22815	0.932868	0.631671	0.484323	0	0.038383	1.75188
GH_A03G0733	13.8038	14.2653	10.0719	24.1988	23.9648	24.1766	25.4725	29.0827	13.2212	12.9019	13.133	11.3384	8.3441	6.63053	10.8586	5.64812	7.69076	7.23675	2.72173	11.4494	9.27062	9.40124	12.686	8.07113	9.10878	10.6797	13.2673	10.9534	6.44103	3.21195	8.2273	8.67256	11.1366	8.44357	9.35979	12.9417	11.1021	11.536	12.3191	10.1526	12.532	11.6695	10.5091	11.3425	9.35584	11.5827	8.72506	12.2957	5.25311
GH_A03G0766	2.24597	3.05113	1.84112	2.09049	1.0706	2.33984	0.946433	1.76235	2.34613	1.85492	1.49022	1.36029	0.790888	1.92117	0.924967	1.06917	1.14378	1.15758	1.27114	2.93466	0.836555	1.17964	0.674789	1.5678	1.26509	1.42341	0.880921	1.54451	1.65655	0.737207	1.1577	1.49439	2.01038	2.08106	1.18077	2.9767	2.14228	3.23021	1.46647	1.75945	2.14125	1.45639	1.7706	2.5264	1.53234	2.70344	2.27023	0.667852	1.13583
GH_A03G0768	0.073373	0	0.06063	2.82495	3.84314	1.31273	9.75657	9.00562	9.54224	19.9525	13.5787	15.9048	56.2002	63.251	77.3229	149.57	109.188	130.212	0	0	0	0.523199	0.525137	0.808778	1.06626	0.52001	0.394762	0.637396	0.418273	0.18301	0.198272	0.4218	0.747831	0.402698	0.416984	0.024234	0.033241	0.128567	0.2131	0.029186	0.117814	3.31114	1.1544	3.75478	7.36616	5.20286	4.48638	43.9971	38.714
GH_A03G0769	4.00993	4.20568	10.8946	28.3393	36.5766	49.4189	12.16	9.41452	6.12482	35.0834	63.471	32.2264	91.4777	84.8604	35.1551	67.0596	48.3208	35.9262	1.6772	1.4071	4.06259	5.84724	2.53842	6.82529	3.35411	6.93376	7.44928	2.3704	7.92498	8.14897	9.80432	10.0307	22.9909	22.7904	13.0334	26.9296	17.4817	11.6402	32.447	26.4675	30.027	58.9423	106.303	62.3739	88.9791	45.992	152.123	118.04	108.243
GH_A03G0816	5.31913	5.52588	5.02927	1.98812	1.51377	2.24218	3.10581	1.99984	3.87279	3.55961	3.17882	3.21714	3.0894	3.21267	3.0336	1.97991	1.68713	2.04419	6.97419	4.82331	5.31833	5.25411	5.89168	4.21597	5.76273	5.86174	5.76502	5.00086	6.70749	5.48901	5.69446	4.96768	2.5515	5.03693	3.76575	6.99727	5.14959	5.56932	4.30825	4.57163	4.90773	3.64514	4.70422	4.41222	5.12235	4.48231	2.96303	3.03012	3.20153
GH_A03G0819	0	0	0	0	0	0	2.32695	1.13945	3.55553	6.62316	6.1187	7.46225	16.1402	11.8318	14.4841	13.9922	11.8767	15.5939	0	0	0.046086	0	0	0	0.213608	0	0	0	0	0	0	0	0	0	0	0	0	0	0	0	0	0.241529	0	0.497426	3.46381	0.898669	2.90297	10.2214	10.5698
GH_A03G0856	0.445615	0.365606	0.443374	2.88414	0.834118	2.59897	0.610269	1.73288	1.01701	0.877239	0.806938	2.16495	1.4338	1.01316	1.10026	3.20843	1.97328	0.965491	0.856786	0.830903	0.89475	0.553203	0.480484	1.60742	0.380516	0.235978	0.418248	0.361123	1.25001	0	0.462706	1.60168	0.977339	0.885527	0.526749	1.2863	0.254838	1.07484	1.52817	1.2078	0.623837	0.513225	1.00669	0.88331	1.63794	1.14324	2.15065	1.1972	1.81614
GH_A03G0861	4.87435	3.89675	3.64893	34.6714	29.3385	29.1989	28.7848	26.5911	4.73002	5.64931	4.92465	5.98943	4.65888	3.56048	3.60118	2.34626	3.21739	4.87337	3.19473	4.37802	5.43334	6.78809	6.79347	7.31027	4.49725	4.753	13.757	9.8809	3.67118	2.27499	4.03282	3.6156	3.83293	5.61535	4.21557	2.96692	2.93957	2.2154	5.69398	5.92883	5.96943	4.58135	6.4725	5.94943	6.55234	5.39546	6.27411	4.8549	3.12303
GH_A03G0896	6.38414	7.39555	6.75971	29.9236	17.5866	22.557	30.9967	40.023	1.87323	4.68062	3.99648	3.00616	2.58183	6.50482	4.25826	3.19047	4.19417	2.59089	9.88921	9.98453	3.00549	5.04147	4.47805	3.02891	4.45406	1.97531	14.5897	19.2514	4.76675	6.01607	4.21191	5.06633	2.12527	5.98384	3.49248	11.6876	12.4011	7.622	7.96412	6.71517	8.91622	5.37746	9.1163	7.19455	3.57666	6.48341	4.21692	3.05305	8.30698
GH_A03G0904	0.382798	0.338503	0.81244	1.83267	0.603986	0.647134	1.17489	0.16987	0.769134	1.3492	1.22321	0.38151	1.5307	0.705505	0.476586	0.385687	0.814479	1.35697	0.113657	0.373517	0	0	0.481812	0.729821	0.526473	0.208968	0	0.313936	0.301664	0.725465	0.323317	0.525095	1.23128	0.482712	0.356626	0.337895	0.862772	0.811147	0.619527	1.03215	0.547808	0.614648	3.88857	0.875189	0.487672	0.503187	0.759183	1.58865	0.249425
GH_A03G0928	6.2995	5.07395	3.94313	2.52314	2.75608	3.40716	3.08964	5.44338	5.10888	5.37151	5.25457	5.39741	0.196156	3.07477	5.29746	1.29669	5.28576	3.64177	7.14714	6.61846	6.02683	5.50632	5.55419	5.10183	5.43924	7.30342	3.663	7.75137	5.81454	7.22014	5.28235	4.76276	4.17848	3.21555	5.9524	5.98642	3.19796	4.33904	7.12437	3.23549	5.16027	4.817	4.33773	4.39597	4.98777	4.5503	4.18122	3.43	2.40025
GH_A03G0954	11.5788	7.94695	5.87274	1.9899	12.8134	13.2656	7.51828	15.363	18.0225	4.31818	6.46481	6.93233	7.54112	6.11463	12.8502	3.68913	4.62914	4.25086	6.91515	31.4005	2.56564	1.6419	2.53362	4.03957	3.63282	2.69289	2.24084	1.85546	5.04539	12.6165	5.84781	9.77159	3.2227	3.11817	2.76387	25.129	20.1694	11.3726	7.20885	7.62961	8.37449	5.79959	4.95639	5.95312	3.92424	5.74456	9.25141	4.93463	4.94211
GH_A03G1008	10.9246	16.3023	9.30179	0.714674	1.08217	0.913705	2.56692	1.21944	14.1236	10.4934	10.5088	9.38628	8.08217	7.52792	10.3438	0.963329	2.81695	2.55985	8.3382	8.74798	9.4491	7.33749	5.97509	17.1049	23.3667	24.687	2.74483	3.74128	15.0669	12.5599	11.6337	11.6869	3.29214	6.95672	10.0094	11.3748	6.17206	8.91082	9.98755	8.53929	9.00036	12.2225	12.8044	11.3583	12.4951	13.4366	8.64229	5.61662	10.3847
GH_A03G1012	3.47906	3.46229	4.34472	1.59685	1.888	1.13432	2.93267	2.28629	4.24658	3.07519	3.26544	3.83689	2.6601	3.60714	3.8767	2.63884	2.68661	2.90227	2.80387	4.16975	2.86305	3.85868	3.53928	2.92358	3.89763	4.63555	3.0007	3.81171	5.67294	4.42991	4.80984	5.53401	3.10321	4.44305	3.76046	3.44543	3.68953	3.47904	2.73802	2.17112	2.52053	2.67506	2.58466	3.65666	3.41866	4.77412	3.32885	3.32464	3.93305
GH_A03G1063	25.9945	16.9029	22.6577	24.3524	55.0207	59.8853	37.2155	56.3194	52.6558	9.37932	11.0616	16.7842	5.96893	7.43363	13.128	10.7493	6.53845	6.24486	9.3286	76.897	13.1903	13.1208	15.2555	12.7718	11.0402	10.4401	11.3183	10.0734	6.90162	13.1078	14.976	13.2552	11.3081	13.8157	12.7622	58.7831	37.2998	25.9838	15.233	33.7674	34.7521	18.6292	12.49	16.7063	8.59807	14.2229	22.1229	9.96079	7.81318
GH_A03G1075	55.9008	62.6068	51.5275	15.2963	16.4071	9.66393	38.5609	19.7714	147.406	90.9243	99.0596	98.996	123.388	71.2698	110.373	17.6437	112.537	92.5802	40.8364	50.5677	55.5987	57.3171	59.4223	125.516	117.745	142.984	28.9438	51.7265	65.54	111.215	97.1262	81.8003	117.333	103.851	97.1762	37.5412	49.0942	76.0438	48.3669	38.2478	30.4522	104.59	67.3555	67.591	131.963	104.149	77.0999	135.617	91.5923
GH_A03G1118	3.48895	3.52669	3.44687	28.7729	30.5338	20.0948	26.2039	19.9113	28.9291	34.8722	31.1901	35.8289	58.3827	58.7916	57.7048	29.2658	30.1603	25.7955	3.32721	2.88275	6.79726	6.84276	7.40939	5.97788	7.89558	7.02896	4.78189	5.74785	3.64493	4.11876	3.79362	6.28262	2.75003	2.92334	3.96421	1.76813	2.27692	3.64932	14.0462	13.4896	8.19036	21.4479	14.2345	26.7269	15.0936	18.0548	14.9894	51.297	43.6702
GH_A03G1127	17.1379	13.7935	12.9005	9.78968	30.2252	27.474	21.3498	35.4955	25.1967	14	13.6155	15.3474	13.3207	19.8078	20.9004	31.127	25.7275	24.1753	15.6682	38.0435	14.7691	16.028	14.247	14.7851	17.7188	13.6568	13.8517	14.6289	14.6387	16.9412	15.6861	19.594	20.4793	17.5275	20.906	17.8904	22.6543	17.5687	15.9073	17.6141	16.6956	13.8485	11.9611	13.8527	15.9463	15.5931	17.2951	15.1222	15.2233
GH_A03G1130	4.41899	2.15846	3.91348	8.92373	6.37122	9.71262	4.54891	6.43787	1.18247	0.562692	0.379975	0.72518	1.36991	0.91584	1.56293	3.26109	1.59643	2.61564	0.662975	2.7008	0.360355	0.564078	0.205963	1.17424	0.30324	0.368134	7.37201	2.94748	0.502821	1.1957	0.209516	0.350782	2.10991	1.34362	0.797788	2.92327	2.22429	2.29871	0.629876	0.433314	0.841428	0.686858	0.989811	0.469145	0.963038	0.487832	2.1204	1.53311	0.37139
GH_A03G1138	0.699831	0.812541	0.864547	0.521614	1.287	0.634967	1.17961	0.582187	1.01373	0.718787	0.794314	0.585451	0.801873	1.04133	0.442807	0.831995	0.830955	0.54942	0.384865	0.965405	0.26437	0.439151	0.4287	1.09819	0.882499	0.684696	0.991962	0.933225	0.700084	1.67299	1.0316	0.826816	0.885202	1.26142	0.733639	0.977464	0.949126	0.784183	0.537153	0.555433	1.17811	0.770908	0.772354	0.636194	0.822131	0.645362	0.610112	0.349725	0.962223
GH_A03G1165	0.740981	0.649146	0.726842	3.00149	7.31664	4.9882	0.814002	0.803465	1.36698	3.36294	3.27283	4.18629	0.389816	1.40759	0.676483	0.379453	0.931439	0.482521	0	0.81266	9.82452	13.6267	8.41113	5.31369	3.08146	3.11046	2.00336	4.12784	5.19858	4.66524	4.68891	2.33072	2.63421	4.6362	1.4546	0.330771	1.68677	2.27735	9.86806	12.0566	8.41778	2.25441	1.43997	1.67712	5.83206	3.38563	1.48412	1.12498	2.48424
GH_A03G1168	4.92691	6.38486	4.97907	12.172	9.43629	10.0625	15.0346	14.349	6.87129	6.67068	8.29834	6.52402	4.91645	5.52851	7.97837	5.68915	5.28499	6.04138	6.3061	5.07405	6.6236	7.76024	9.38973	7.11497	6.40096	5.83515	6.94746	5.46691	7.6875	6.25287	7.81606	5.56329	5.12756	6.62166	7.2577	7.47664	5.95919	7.83345	7.22238	6.27815	6.07574	7.01005	6.57492	6.86522	5.79009	7.63148	5.49292	5.78354	4.09119
GH_A03G1169	0.154624	0.023336	0.139233	3.14079	5.45996	3.20739	6.71051	6.5192	8.96491	9.29067	6.99547	7.60173	2.91036	4.7515	2.73871	0.673409	0.472293	0.20589	0	0.044752	0.24086	0.076924	0.151378	0.626719	0.536533	0.291503	0.129032	0.030743	0.229401	0.300134	0.332437	0.296907	0	0.066983	0.16395	0.235247	0	0.108669	0.380992	0.185616	0.270394	3.78656	1.12951	3.5658	3.74102	4.86387	4.01129	1.97024	2.50107
GH_A03G1171	4.06906	3.82376	4.89643	2.46327	2.58624	1.81372	4.06302	3.9112	5.27505	3.57515	4.8792	4.48108	2.84942	4.03013	4.73795	1.37816	3.04549	2.88438	7.42848	4.98373	5.29378	4.83275	5.0959	5.11335	5.95808	7.45855	6.90761	6.19994	7.40202	5.42636	6.4833	6.46419	2.62686	6.80118	5.40859	6.65742	5.20331	5.99888	4.17396	4.81886	3.63487	5.99748	5.294	4.6246	5.09463	5.72217	3.89621	3.1405	4.72017
GH_A03G1172	0.016143	0	0.054373	0.103403	0.225983	0.118076	0.912176	0.389502	0.74544	1.56247	1.29529	1.46722	0.464725	1.04217	0.788	1.30585	0.966407	0.531408	0	0	0.162345	0.161415	0.078802	0.01497	0.077091	0.110757	0	0	0	0	0	0.044253	0	0.017635	0.075417	0	0	0.081397	0.115332	0.04458	0.048999	0.199779	0.106125	0.239411	0.597133	0.639423	0.720445	0.819575	0.184185
GH_A03G1175	20.9513	17.4649	20.7667	32.6741	41.4028	33.0901	23.066	29.6122	14.3069	13.0412	12.9603	13.3638	8.03192	10.5931	9.10828	14.69	11.5324	7.82272	17.4266	20.0153	16.6024	17.5392	17.6847	14.6561	8.24559	9.66064	15.9212	12.1737	8.91176	6.97109	10.3761	8.26246	15.6299	21.9902	21.8993	14.9333	13.9841	18.5058	14.898	14.3086	14.0715	15.0427	20.1842	16.5621	12.9476	10.1001	15.3044	12.5853	10.174
GH_A03G1178	1.92837	1.56548	1.50108	1.8051	2.34207	1.22971	1.85525	2.35778	1.74548	1.06724	1.76268	1.17161	1.17466	1.78122	2.53688	5.45427	2.57361	1.98547	1.05395	2.37242	3.84235	3.84395	2.97497	6.9161	3.75209	3.57888	2.50999	3.50642	4.62987	5.47308	5.02441	3.95132	3.07272	3.32527	3.78958	3.07126	2.44174	1.98208	1.55689	1.58909	1.37574	2.51485	1.5755	2.33806	1.63456	2.8738	3.07741	2.49135	2.73135
GH_A03G1190	11.2896	10.0172	10.467	4.28359	4.42828	2.51735	6.26297	6.293	19.6808	14.8736	16.535	13.4867	14.1163	14.6575	12.8666	3.23412	6.43891	9.10145	7.80427	6.70715	19.4377	20.7462	22.6763	22.6111	24.1176	23.9585	11.095	12.8681	18.7529	24.0704	22.5943	26.3553	23.3507	17.3767	21.7995	7.74131	7.68389	10.5552	15.8508	14.6931	17.7949	17.0198	13.7738	14.8879	15.8381	15.9469	17.7025	16.8898	10.6832
GH_A03G1200	4.69749	4.14279	4.04837	1.95675	5.41924	5.263	2.25368	10.4561	4.03065	1.53646	1.5876	1.7438	1.36424	3.01468	1.55716	1.81062	1.76379	0.819354	3.03702	18.4188	1.9056	1.99368	1.71688	1.49551	1.09521	1.44342	1.61549	2.76587	1.58246	0.569294	0.785837	2.09203	1.23664	1.26102	1.76163	3.17267	3.79604	4.39638	3.01049	3.02185	2.56239	2.22407	2.06423	2.03086	1.96022	1.99013	1.30211	1.16743	1.45698
GH_A03G1207	2.96335	3.02782	2.45173	1.20202	0.964702	2.02617	2.16822	2.57832	1.93364	1.31302	1.28032	0.782686	0.96258	1.6458	1.00201	2.07194	2.53708	2.54561	0.683839	3.4372	0.913974	1.47123	1.19096	1.17015	1.32516	0.843823	0.829819	1.21106	0.807807	0.492542	1.03486	1.20671	1.58083	1.36242	1.61921	2.10194	1.8449	1.47053	1.8665	2.04631	1.75739	1.47304	1.78064	1.45052	2.56761	1.1298	1.80893	2.51531	2.09105
GH_A03G1212	0.658843	0.447774	0.871207	0.483145	0.380858	0.40972	0.578464	0.578012	1.03036	1.75301	0.789666	1.06771	2.31543	2.7538	1.25507	2.5944	1.58163	1.07362	0	0.578377	1.61773	1.61538	1.2077	0.424511	1.14502	0.798055	0.733859	0.17712	0.98889	1.66075	0.243972	0.884833	1.01662	0.657708	0.541492	1.00993	1.67213	0.74111	1.14867	1.31432	1.78831	1.47306	2.04847	1.20871	1.03411	1.62098	0.906658	1.12409	2.16653
GH_A03G1215	0.627058	0.889823	1.26805	0.770941	0.557565	0.614795	0.656169	0.664669	0.915795	1.235	1.54954	1.28592	0.801306	0.67802	1.39244	1.00711	1.03929	0.859382	0	0.66279	3.13368	1.7934	3.09753	1.69484	2.49635	2.51525	1.76709	1.69303	0.961784	1.16421	0.89069	2.09982	0.900777	0.761959	1.31018	0.695608	1.55059	1.18253	1.12079	1.17888	2.80009	0.864611	2.45401	1.72931	1.90392	1.37166	1.33207	0.799902	0.526728
GH_A03G1218	4.51161	3.58276	3.39659	3.3043	2.35064	1.73648	2.15726	3.52633	5.53284	2.15861	2.73647	3.04605	2.54379	3.30552	2.92987	3.68862	4.74559	4.32561	4.20556	2.55283	6.27503	6.40265	4.33509	5.03008	5.87861	5.013	3.18189	2.94067	3.77804	7.6872	4.29242	3.66113	7.29416	6.6701	7.76664	4.20546	3.11093	3.69591	4.67935	5.73411	4.0536	4.30904	3.26777	4.10238	3.54672	4.87911	4.0102	3.52135	3.46232
GH_A03G1224	6.42108	2.98664	3.82832	3.74996	6.5379	6.50046	3.35153	5.98516	2.06774	1.10709	1.80655	1.2585	4.49338	1.36262	2.35037	3.74343	2.75982	1.78596	0.416321	2.90562	1.34426	1.38561	1.85083	1.26864	1.26934	1.82204	1.40452	1.09064	1.30476	0.698602	1.5932	1.86961	1.94206	1.63362	1.22272	2.54243	1.85929	1.60325	1.16108	1.29066	2.01887	1.20749	1.72477	1.02053	0.767682	1.14471	2.21715	3.21041	0.993004
GH_A03G1249	8.0944	8.0697	9.38249	33.529	28.3502	36.6488	34.1037	59.8007	10.2903	6.41132	8.677	7.6748	6.34571	6.455	5.37495	5.70616	7.32988	8.31897	5.9009	8.59578	6.12811	6.01317	8.38508	8.6592	5.89328	7.20153	10.3235	4.86463	3.98962	3.92297	5.85281	5.80822	10.6236	6.76507	8.8833	9.57575	6.66221	9.08843	6.40836	7.97981	8.76559	7.57075	7.31919	7.64864	9.13231	5.96472	10.548	7.51504	4.21775
GH_A03G1275	7.71303	7.82955	7.04525	12.8859	9.34662	14.9348	8.56199	9.71349	4.97249	5.88665	7.24923	6.53366	4.38762	6.66938	4.63431	5.69149	4.2569	3.19401	7.30877	6.58935	3.32855	1.84108	2.67977	8.00901	5.23881	3.95521	5.35302	3.50112	4.98539	4.50225	7.76938	6.43227	4.42565	7.43974	5.33059	4.22945	5.9333	8.76698	4.90397	3.78258	4.8518	5.28081	7.16669	5.53502	4.65879	5.23674	6.70141	4.70975	5.39928
GH_A03G1280	1.55144	1.08646	1.26269	1.07925	0.441879	0.427483	0.094731	0.286223	0.43206	0.494462	1.27137	0.639059	0.55447	2.38552	0.923337	7.14532	6.59942	1.0008	0.255692	0.698995	0.239882	0.045798	0.416892	2.54709	0.39376	0.297055	0.484127	0.100923	0.383127	0.257035	0.745917	0.334769	0.448964	0.747742	0.313814	2.16589	3.32411	2.27765	0.25009	0.644072	0.165657	0.845888	0.842745	1.50395	1.10427	0.69359	11.094	1.83357	2.11567
GH_A03G1290	2.79947	2.70213	2.98197	1.79533	1.24953	1.10281	2.65302	2.63909	3.93421	4.54945	4.05291	3.40367	5.13743	5.22414	4.24422	3.16774	4.75463	5.1323	2.94678	2.12681	3.57367	3.4521	3.89581	5.25096	5.79533	4.86959	2.94388	1.87492	3.05793	4.48759	4.51659	3.93958	5.71648	4.28866	3.33842	2.61887	3.36338	3.35274	3.46757	2.27487	1.70842	2.17363	3.54756	2.79425	3.80211	3.36297	2.84253	4.00992	6.58423
GH_A03G1296	0.392203	0.264893	0.259248	5.72304	5.00134	4.55825	3.46894	3.51203	0.130928	0.101926	0.122889	0.246422	0.455898	0.146981	1.39524	2.1982	1.34415	2.38681	0.502406	0.295329	0.566727	0.553491	0.327711	0.779927	0.428441	0.408746	3.21151	2.77596	0.240916	0	0	0	0.677621	0.90052	0.615371	0.043534	0.083901	0.171472	0.06607	0.512527	0.587198	0.207075	0.157112	0.112818	0.171419	0.256582	0.324723	0.301781	0.057021
GH_A03G1301	63.5033	59.2063	64.7264	140.466	140.402	152.88	38.8604	55.5588	19.7313	25.7962	25.6335	26.248	24.0799	25.6727	21.9608	80.1253	30.3938	20.401	48.3579	54.5323	55.0637	65.1207	66.6661	45.4337	12.2303	14.4368	28.4831	20.9216	14.7804	16.1974	16.6205	16.4769	20.1716	26.1361	21.9829	57.6867	52.8594	57.0822	58.9137	62.9751	64.3276	30.8143	36.2993	43.7	19.7947	18.769	57.6162	29.2809	27.0906
GH_A03G1324	0	0	0.065606	0.627127	0.640976	0.444447	0.704446	2.35235	0.08011	0.449962	0.17744	0.12185	0.155567	0.187334	0	0.11369	0.073405	0.04592	0	0.117694	0	0	0.098733	0.049344	0.051416	0	0	0.096188	0.104745	0	0.07598	0.08848	0.041931	0.154563	0.022532	0.138959	0.131325	0.084325	0.047243	0.158124	0.034828	0.250484	0.019615	0	0.064401	0.031719	0.089574	0.040302	0.236601
GH_A03G1344	3.7491	5.02642	4.57207	2.45999	1.85424	1.61377	3.61332	3.44424	6.63493	4.3388	5.48393	4.10717	4.16746	3.14592	5.55754	4.21123	3.87328	3.74305	2.38798	3.9806	4.8964	5.10488	5.76002	3.60759	4.2716	4.4723	4.44892	3.74189	5.32896	1.90493	4.14693	5.80436	3.32964	3.34284	4.73044	4.09444	3.21545	4.26152	3.5063	2.77286	4.08346	2.53653	1.99169	3.12712	4.30242	4.76489	3.49913	3.79947	4.5675
GH_A03G1368	13.8377	18.8145	12.5476	9.37502	12.8293	9.79485	11.4479	9.2211	16.4384	13.1403	12.1935	10.7371	8.85104	10.7975	13.1262	8.43873	9.31004	6.76285	15.6171	17.3658	32.6873	25.4897	25.3153	25.7272	31.2838	26.1523	19.2391	20.6251	32.4201	22.3073	25.7994	21.9304	17.8995	26.4271	23.1417	20.923	22.6765	20.9595	25.1157	20.4952	20.7545	18.7513	17.1633	18.6649	18.1135	23.6054	13.6249	11.0584	12.0692
GH_A03G1389	0	0	0	0.167636	0.405119	0.224976	4.59119	2.8452	5.75085	3.66438	3.45563	2.65724	0.112153	0.379802	0.047569	0	0	0	0	0	0	0	0	0	0.048691	0	0	0	0	0	0	0	0	0	0	0	0	0	0	0	0	4.19743	1.23517	3.2989	1.37848	3.94102	3.25043	0.188772	0.278031
GH_A03G1397	6.02029	5.0122	3.72711	4.16054	16.9434	12.579	0.971988	11.4009	2.70214	0.455741	0.721576	0.929961	0.505183	2.82128	0.374456	5.36774	1.04239	0.179928	4.08136	20.4228	2.67164	2.48036	2.27224	4.54495	0.784335	0.115737	0.64054	0	1.31057	0	1.45471	0.268292	1.67154	0.866559	1.98977	4.70596	4.79063	4.2174	3.75558	3.07517	2.53511	0.45657	0.709888	0.538694	0.972467	0.762433	1.75628	0.228928	0
GH_A03G1407	1.9419	0.576718	1.5083	1.53088	1.70746	1.64487	4.79115	4.65481	6.99851	6.82404	11.7497	4.09734	7.85393	5.76647	3.97683	5.76722	6.76284	4.49887	1.19623	1.08629	4.46496	4.3992	3.82461	8.34399	8.86986	7.80739	3.94116	3.03758	7.29371	7.12278	9.33277	7.70706	12.1239	6.51912	8.77175	1.10264	4.74477	0.965519	5.66412	2.57224	4.17538	6.06244	6.20965	5.96776	6.11258	6.36115	7.94276	5.23706	9.12552
GH_A03G1416	3.49349	4.44815	2.72881	3.31628	3.76414	2.657	3.52984	3.93753	4.55115	3.26269	3.11159	5.05492	5.7349	8.1089	5.97731	17.5873	14.87	16.1402	0.816726	2.7255	7.01527	6.77658	8.48022	6.76901	4.78609	6.63853	4.41137	4.04265	7.18895	4.54528	8.36183	5.3202	4.53803	4.84738	4.53905	3.60853	4.61547	3.06511	5.69381	3.41673	4.1414	5.75202	3.93458	4.97904	3.39699	6.96683	8.04904	6.51909	6.22706
GH_A03G1432	2.4296	0.805642	2.72048	14.6431	14.687	19.4159	1.39647	1.56055	0.60644	2.57938	4.10572	0.807456	7.43191	7.04505	4.24827	10.8987	13.9345	6.56735	0	1.29343	1.57128	1.96656	1.55869	0.768614	0.348029	1.05394	0.664999	1.83701	1.12514	1.07826	0.211717	1.09524	1.43031	1.01945	1.16623	8.74461	5.99809	3.04052	7.54561	7.36867	8.17017	7.04613	7.95197	9.29873	7.12575	5.42221	14.3862	3.44406	6.29069
GH_A03G1445	8.97346	6.74349	10.0022	6.23289	11.6329	10.9047	9.74924	11.406	7.99256	2.63182	4.19529	2.75661	5.43835	3.71339	2.96116	1.45489	4.09092	4.8516	6.16326	11.0057	4.39117	5.12189	5.93092	6.58981	6.69089	9.30533	5.56682	6.67656	3.5731	3.20642	5.17949	5.25042	6.18356	5.01058	4.04792	7.58185	7.78934	4.81972	6.90033	5.38685	8.60966	5.03795	4.29633	3.75776	6.62281	5.69428	7.62665	4.51895	2.66212
GH_A03G1473	3.91717	5.99717	2.27735	0.506183	0.280799	0.351656	2.00253	0.740217	9.23559	5.28174	6.8238	3.48565	6.23024	4.69458	1.68979	0.095619	0.909911	2.11455	0	2.91329	4.92556	1.86692	1.83981	10.6863	16.0656	11.2382	1.52174	1.72736	6.94493	3.51288	9.81049	7.21573	3.9203	2.54684	4.07787	4.16335	2.84275	3.70106	2.38844	0.608797	1.55553	4.62501	4.61233	4.04945	4.8504	8.95687	11.0545	4.23407	2.72852
GH_A03G1475	9.11233	9.55441	14.1616	24.5699	20.3578	29.4104	11.504	18.779	8.71952	9.87771	8.19748	8.41462	6.71628	7.88238	8.85083	11.591	8.10825	8.90302	14.5558	10.6086	11.5059	10.6058	11.3889	10.5279	8.63253	9.76349	21.233	10.5004	8.209	8.50762	9.26939	8.35745	7.33176	8.23926	7.49906	9.51867	9.8409	12.2113	8.17147	10.8524	9.8939	7.60391	6.77103	6.98993	8.23137	7.06339	12.0674	9.09429	5.94776
GH_A03G1485	2.56061	3.25833	2.20283	6.0541	7.5579	5.50421	4.3639	3.5199	4.98919	6.61036	4.62044	6.13321	9.18896	11.9997	14.2713	22.1167	12.097	10.6144	1.77706	2.50815	11.5976	9.67418	12.8059	7.43471	5.83008	7.77111	5.41521	6.59131	7.38171	4.63701	6.53146	5.43984	3.39156	5.0701	4.7872	3.11762	2.95891	2.27225	12.2272	12.5552	12.643	6.07996	5.40011	7.49567	7.86448	6.64766	5.41326	8.21275	9.5862
GH_A03G1488	1.45189	1.75962	1.50691	1.04426	0.633528	1.07157	1.12513	0.936675	1.31372	1.44316	3.36333	1.84773	4.24753	3.85131	5.12018	6.6086	8.47153	8.27494	2.87151	1.62872	1.43093	2.62539	2.92984	1.85814	2.00365	1.98649	1.88678	2.70088	1.98077	2.14906	1.09612	2.04255	2.75445	1.85262	2.78622	2.2381	1.89443	3.27843	2.06695	1.88327	3.54731	1.2843	1.52133	2.04271	1.35978	1.58074	2.11672	4.97618	2.43568
GH_A03G1495	4.56314	6.69713	7.04166	35.9563	24.217	35.1606	37.5348	49.4626	21.7698	26.8514	26.1069	25.8557	59.603	46.5738	48.0841	74.1176	104.786	97.5681	3.4261	4.81021	11.4511	8.21595	11.3297	18.7194	19.4333	16.811	18.0733	19.1375	18.5206	23.7701	21.3167	22.6968	45.1969	27.8076	29.8936	11.21	8.74599	9.22965	19.4684	19.402	22.2319	23.0919	27.8252	22.9483	26.8758	20.0802	26.6526	57.5658	46.8641
GH_A03G1510	15.5662	15.7745	14.4727	6.26021	6.26706	4.10764	6.71899	6.35287	9.95251	5.92041	7.04059	5.68536	4.73882	5.35758	4.07677	2.54527	2.84882	3.83132	15.7758	13.6388	12.7755	14.2554	10.4664	10.0695	12.9296	11.2001	7.98204	8.14381	9.42012	7.2116	5.70229	7.69409	3.11189	4.33882	4.62151	10.5324	11.6348	14.1647	8.26715	7.9515	7.66108	8.10687	6.69979	8.50219	6.66317	8.51107	5.41571	3.49143	3.19299
GH_A03G1515	3.99897	1.65709	3.03731	5.89781	31.5846	32.6961	13.0792	32.8986	5.82645	1.6406	1.83468	0.840798	0.832601	0.568662	0.804858	0.523432	1.29434	0.863682	0.509214	24.9789	0.713433	1.61963	1.61777	0.870918	1.38842	1.40008	0.630406	0.068124	0.490973	0.785086	0.83533	2.69531	2.89642	1.30658	1.39627	6.97672	5.18497	1.58374	1.02733	6.20557	6.35153	2.5146	0	0.473217	0.227922	1.16337	1.50025	0.523073	0.646341
GH_A03G1517	0.170522	0	0.137346	0.24113	0.722296	0.173181	1.32927	0.732216	2.94361	5.93768	4.46208	7.06741	12.4341	10.5853	15.3138	18.4251	15.3737	20.5668	0	0.050474	0.393251	0	0.198043	0.28241	0.069631	0.159105	0	0.164569	0	0.226398	0	0	0	0.160523	0.137057	0	0	0.140478	0.550578	0.231168	0.138644	0.488287	0.141269	1.09267	1.60734	1.3504	1.89191	10.1057	10.26
GH_A03G1518	3.08156	2.74336	1.4676	1.12718	0.999599	0.433186	4.54425	4.34772	5.39199	12.9322	12.0978	15.2272	64.0829	42.5634	64.0067	51.2768	65.3945	88.9995	0	1.99039	0	0.412216	0.944047	0.817658	1.48203	1.07183	1.58842	0.578977	1.42578	0.406273	0.662367	0.487575	0.128632	0	0.399929	1.8294	1.14213	3.00057	0.587201	0.369623	0.468817	1.02239	0.833207	0.836565	4.95105	2.67715	3.37302	54.4743	33.252
GH_A03G1528	33.7822	32.9563	36.8457	12.4206	12.3698	11.9747	20.2062	19.5919	30.0443	26.2177	25.7468	26.2764	22.4039	20.7988	21.3292	25.0956	23.6024	27.4069	32.9106	31.5376	29.0103	26.5527	26.0509	24.2174	33.5735	33.081	28.604	30.0379	35.2395	32.7566	28.7095	31.051	25.346	27.4491	28.7467	34.9959	28.7999	30.0026	21.4819	19.4149	19.8778	20.598	20.5591	22.5905	29.9153	32.8606	23.5381	20.1017	17.6378
GH_A03G1562	14.2718	5.64518	11.795	46.2916	43.5252	42.3276	17.6499	18.4027	2.63774	2.17776	5.20788	3.29169	5.39212	2.01258	10.5296	24.115	11.9405	9.93855	5.4339	6.36835	9.1786	11.1014	16.3645	5.61815	3.10199	4.1037	30.3063	13.4427	2.81986	2.06259	1.59061	3.71265	3.08868	7.30459	6.15424	1.82129	3.08121	4.37883	3.96615	4.52421	8.14532	3.13691	2.3693	1.31538	4.17775	2.92334	4.36878	3.99115	2.74461
GH_A03G1563	23.0416	14.2918	21.2301	78.6959	69.727	70.7517	27.1186	33.8241	8.66937	6.21792	5.56865	8.21487	8.41719	8.50833	12.671	26.9486	16.6845	11.6884	11.1017	24.8246	14.1666	14.2332	17.5768	8.27259	4.96709	7.82329	29.9711	21.352	5.38974	5.82583	7.30638	8.24494	6.80079	10.5533	9.127	9.24017	11.0269	9.89874	11.8848	20.7295	27.8835	6.28093	7.01327	6.11105	8.37941	7.44746	9.11926	8.29897	7.46981
GH_A03G1582	0.611817	0.552994	0.665438	0.348252	0.509102	0.24857	0.909174	1.14021	0.54017	0.233024	0.335135	0.413231	0.980617	0.546911	0.602242	0.357442	0.367175	0.366403	0	0.490409	0.639276	0.911044	0.789494	0.284177	0.294893	0	3.01713	1.10294	0.55495	0	0.532737	0.148007	0.142885	0.292382	0.395776	0.183068	0.779651	0.546505	0.463981	0.299674	0.076529	0.784269	0.268532	0.695576	0.58199	0.340205	0.799824	0.49225	0.214385
GH_A03G1587	0.180168	0.128225	0.294889	0.066855	0.124322	0.113644	0.227062	0.199904	0.495984	0.074116	0.206551	0.105756	0.262856	0.198754	0	0.284526	0.470916	0	1.02866	0.078176	0.5116	0.536436	0.503982	0.249212	0.197923	0.185064	0.47364	0	0	0.631762	0	0.822051	0.18212	0.191301	0.204458	0	0.053655	0.082904	0.402274	0.045597	0	0.110706	0	0.293607	0	0	0.231975	0.314102	0
GH_A03G1589	7.68184	8.06696	12.8499	2.2958	2.11015	1.16538	2.41452	2.02319	5.49414	2.86068	4.29886	3.55469	4.02308	3.33564	3.56562	1.0977	3.22347	4.85109	11.2402	7.04566	8.27457	4.00372	4.92961	5.93693	8.61503	8.20482	4.96658	4.5442	11.5245	7.79748	6.26855	6.87821	4.12468	7.51054	6.03105	7.64863	7.20399	6.43877	6.2531	7.93138	8.41793	5.70744	6.04177	4.31246	5.03675	6.36581	6.30694	2.44035	4.17882
GH_A03G1597	3.87448	3.93031	4.545	1.31621	1.79129	1.16592	4.09093	3.2047	5.26462	3.3032	3.00585	2.88217	3.8858	4.1517	2.99848	2.86758	3.59697	3.35614	3.43384	2.62062	6.53434	5.32967	5.86195	7.33936	9.62683	10.386	3.23087	4.3123	7.25798	5.57942	5.64077	7.05989	2.533	4.73166	5.68365	4.19825	3.97964	2.70166	4.19143	6.18825	6.89213	4.03606	4.19573	3.50834	4.21832	4.4478	4.87329	3.27224	4.10505
GH_A03G1605	11.524	4.17323	7.48089	8.68939	16.7475	22.2066	16.9231	21.4809	21.2558	4.17506	7.33527	7.19813	5.50585	3.46258	8.23987	4.49045	1.91935	4.22503	3.61119	14.8266	1.8505	3.19593	1.87547	2.9403	3.47203	2.84516	1.64155	1.55738	5.12033	2.32002	2.8341	4.5287	1.40397	1.82663	2.02666	12.1257	8.16054	4.24421	5.03478	12.0819	12.3827	6.98738	4.02468	6.93063	4.64385	9.56743	11.9521	3.8633	1.34899
GH_A03G1608	0.776716	0.947223	1.10255	2.67574	3.35329	4.76722	0.432565	0.727908	0.649793	0.709765	2.07833	1.1121	3.32278	0.634181	2.10458	1.40962	0.128676	0.10748	0	0.809171	0.334483	1.27124	0.785122	1.95467	0.730815	0.398517	0.980284	0.292069	0.138992	0	0.296795	0.374612	0.575293	0.114485	0.86038	3.08101	1.39133	1.15621	2.11081	2.97683	3.16701	2.04941	3.40805	1.65551	0.789616	1.20131	2.59892	1.11995	0.601252
GH_A03G1627	39.0122	35.6365	32.2122	93.8296	87.7781	79.1515	32.0994	38.549	8.86416	16.2473	14.1742	17.2738	14.7487	19.3802	13.1495	31.3733	10.7716	7.87231	25.4948	39.8881	42.001	42.3441	47.4073	15.9894	6.12987	7.51937	20.7519	15.962	8.00952	9.37379	9.83798	9.7711	11.5594	15.221	14.6962	26.6933	27.7236	26.376	42.9152	47.3927	45.7542	15.0574	16.9161	19.4278	11.0783	7.02711	11.7883	14.8654	14.7959
GH_A03G1634	16.08	17.5362	17.8165	34.459	34.9367	26.0996	90.9684	85.6652	100.692	243.362	237.576	271.031	199.005	238.213	251.897	25.7952	50.4818	79.8445	11.7404	16.0519	20.7491	19.7778	24.7659	15.4926	21.418	17.8111	14.4396	18.9436	16.6156	15.2805	18.278	15.7182	21.9839	14.2618	16.1834	24.5589	20.7958	16.1566	25.5249	25.9581	22.9718	45.0095	24.4655	38.5412	98.3711	77.3335	85.2714	303.75	182.672
GH_A03G1657	16.2948	10.0139	11.6238	9.18001	23.1514	19.5782	15.2367	21.0581	13.5685	5.6477	5.59586	7.00218	7.96735	7.3893	6.43974	3.19874	3.99533	2.69673	9.92897	27.1907	8.17443	6.40242	7.85623	4.09277	3.9746	3.42472	2.98621	2.87878	6.38955	8.15615	6.16941	6.67021	3.13917	4.76818	2.90631	19.9735	19.0527	10.8964	11.8857	17.4549	20.9624	5.1735	6.1641	7.112	6.75338	9.11565	8.52698	4.47132	8.1224
GH_A03G1660	14.0576	15.0216	14.701	67.4367	73.8411	88.0665	22.4218	30.3036	12.9788	13.1745	13.6541	14.2036	12.612	17.9174	13.916	93.6431	32.6858	11.3936	18.8627	17.7109	17.5351	22.203	18.564	69.4782	12.8854	12.3416	18.7776	14.7546	13.7373	12.9878	14.224	11.1623	13.8633	23.4479	18.125	15.8455	17.3702	14.3598	21.0974	21.5694	18.4655	17.9108	23.5835	28.6142	16.6003	13.6514	59.5093	15.2449	20.2988
GH_A03G1665	3.83993	4.5033	4.64641	0.887412	1.3986	1.07075	2.0458	1.99442	4.79298	2.53736	3.37164	3.31832	2.32646	1.71116	2.6877	1.69254	0.769913	1.46309	3.94488	4.26065	7.31475	4.08294	7.88097	3.09825	2.99266	3.68086	2.58643	2.36612	2.92983	2.90522	3.59169	3.65943	0.965112	2.13864	2.35577	5.24763	4.68325	3.58632	10.5852	14.7928	26.2923	3.01747	1.51951	1.97079	2.3299	3.91229	1.62637	2.91652	3.06559
GH_A03G1666	0.882676	1.44264	1.00577	0.685515	0.62731	0.434048	0.544721	0.593529	1.41665	0.772182	1.01617	0.989015	0.445892	1.16922	0.954342	0.42013	0.409634	0.498071	1.66667	0.917606	1.77026	1.6747	0.783961	1.38973	1.61584	1.61128	0.700084	0.760077	1.21759	1.42412	0.920371	1.62132	0.520824	1.28709	0.73431	2.02259	1.51535	1.26748	1.12889	1.99004	2.33495	1.31017	0.987751	2.20652	0.724825	1.31801	0.811999	0.986138	1.16055
GH_A03G1671	11.5936	9.18891	13.1261	3.9439	3.69028	2.32665	4.75172	3.77839	4.89551	6.31243	6.08106	5.69185	6.22174	7.79906	5.4824	3.40157	5.2773	5.57977	8.75814	9.81592	6.88291	6.01895	6.79737	8.13861	11.5455	12.6344	7.82149	8.13487	10.9739	8.50001	10.8488	10.9268	7.38744	8.44346	7.80374	7.39136	8.23319	7.87945	4.59175	5.81332	5.75134	9.04665	9.67983	9.96425	7.85157	9.56235	5.91348	4.94247	6.9873
GH_A03G1672	1.98241	2.17022	2.42946	1.60976	4.04852	2.95253	3.67785	5.32963	5.4321	3.14589	2.70777	2.42267	2.13076	2.32342	3.20117	1.63944	1.32346	1.05402	1.91885	6.02865	2.03482	2.1544	1.653	1.55642	1.34993	1.81232	1.26419	0.936264	1.33667	0.613986	0.739905	0.561458	0.340741	1.155	0.715442	2.15987	1.63672	1.69988	2.30007	1.81132	2.55342	1.53881	1.48126	1.6484	2.4574	1.79278	1.96343	1.4666	0.76041
GH_A03G1679	11.382	8.24181	9.73876	6.33973	9.65236	5.63035	6.33295	5.27688	6.59988	7.69778	7.40029	7.22761	7.44537	9.35988	10.3353	11.8586	9.42949	5.2269	8.47698	7.98817	5.14573	3.80059	5.30048	1.17847	0.644656	0.782684	0.557098	0.688785	1.0855	1.15691	0.843847	1.36816	0.344695	0.989288	0.85119	4.14946	4.61768	4.54005	5.61046	5.64226	4.21258	4.52808	1.36709	4.9116	3.50763	3.83685	1.46592	4.76113	3.84932
GH_A03G1682	0.201393	0.082663	0.367811	8.23851	5.46129	9.20367	2.11037	1.99666	0.809716	0.636757	1.6403	1.29256	0.781762	1.28117	0.179916	0.049549	0.810114	0.128643	0	0.228103	0.028499	0	0.048205	0	0.105652	0.084395	0.178683	0.277743	0.097282	0	0.384435	0.192345	0.286579	0.093721	0.134081	2.14816	0.271027	0.503728	2.28737	1.03086	2.08168	1.04926	1.32953	1.56157	0.903396	1.55339	1.32727	1.822	1.24753
GH_A03G1723	1.31867	1.53685	1.23561	2.18509	2.50687	2.52191	0.848058	1.09542	0.84077	0.911704	1.29232	0.872926	1.71615	1.63878	0.95874	1.36944	2.10807	1.22364	1.89153	0.940751	1.0235	1.64032	0.774925	1.04822	0.80354	0.858328	0.657366	0.941551	1.18745	1.07972	1.84397	1.36163	2.61438	3.91086	4.35104	2.09934	1.2046	1.27002	2.25616	1.04502	1.20372	1.21193	1.22656	1.70213	0.991418	1.05908	1.74432	1.31394	1.07168
GH_A03G1724	1.00383	1.04163	1.87182	1.43744	1.72586	2.06676	0.998717	1.02656	0.227399	0.166953	0.596786	0.301191	0.943578	0.685018	0.877788	0.354943	0.090692	0.581915	0.421153	1.54106	0.53282	0.597223	1.56912	0.464483	0.77278	0.775079	0.908397	1.11542	0.501335	0.351117	0.470098	0.208218	0.671597	0.261706	0.352113	0.625493	0.670868	1.31991	0.825455	0.365766	0.775277	0.484281	0.256591	0.806819	0.214011	0.517357	0.790429	0.678985	0.446148
GH_A03G1730	8.12496	6.87622	3.34779	9.41337	8.73925	13.1908	3.71457	3.97594	10.3645	4.81043	6.16729	6.8605	5.45993	3.9168	6.76372	15.5117	6.50918	1.82275	3.87315	4.23971	12.5876	12.4738	11.1869	15.1083	14.28	10.5221	5.2635	1.36416	5.08664	8.5056	8.43523	11.9633	6.30092	7.33021	6.25387	6.35489	5.43296	8.55635	12.6198	11.246	9.03044	7.76532	7.57099	6.97662	6.91262	9.5033	16.1609	6.44604	3.89095
GH_A03G1739	0.871255	0.512677	0.390062	1.28159	1.91357	1.37229	1.466	4.14609	2.17413	0.61708	0.985721	0.662984	0.690644	0.1746	0.766998	0.553237	0.729135	1.35347	0	0.654095	0.944014	1.1171	0.417822	1.10126	1.18396	0.503677	1.30625	0.924608	1.19806	0.488188	1.00862	1.24835	0.99209	1.65919	0.781224	0.375596	1.2091	0.28355	1.14543	1.71948	1.04701	0.94785	1.29385	0.77249	2.04318	0.565249	1.17887	0.197099	0.743846
GH_A03G1758	18.1897	20.644	18.6558	30.6643	20.2261	22.4963	59.3045	55.7489	24.8716	19.6854	19.5514	19.6788	21.6029	24.1191	15.0788	11.1244	17.3944	19.4641	19.3466	21.6497	13.8971	17.2834	12.4056	18.5334	23.9524	24.0758	21.5519	22.325	20.4436	20.5325	19.8988	22.4911	25.2733	21.6348	20.5075	26.3537	23.0406	21.0568	18.0959	20.5905	18.9473	21.0793	19.2244	23.9623	23.0468	24.0941	20.0242	20.5197	26.9964
GH_A03G1768	17.0967	17.0798	19.7372	39.7127	34.4835	41.0653	33.5235	39.6519	13.367	13.4341	15.7537	13.9039	15.5792	12.6903	10.78	12.618	11.3071	10.9409	19.2091	16.3851	12.4418	14.8814	15.4862	11.2476	14.3336	15.9274	16.8917	17.3973	14.5413	9.33962	14.6669	16.7176	15.3695	16.2711	13.536	18.2869	14.0974	17.1696	17.7363	18.5017	19.7305	16.5045	24.0164	19.7366	14.6661	16.3479	17.6984	13.909	12.5659
GH_A03G1781	43.3359	11.0125	36.153	28.165	86.3641	109.256	82.4388	147.48	46.117	5.63095	6.44661	8.94565	8.21093	5.38735	9.66333	2.98217	3.30046	3.1894	9.8526	33.2875	2.51678	1.2252	1.72694	3.07202	4.18292	2.5789	5.48108	4.34714	4.09146	4.98574	7.28129	8.4152	5.62901	4.30072	3.34951	31.4563	22.7496	9.89455	4.71761	21.2628	18.4283	5.65092	3.91486	7.8987	4.45184	9.2088	24.6171	3.07478	1.71601
GH_A03G1795	6.00132	11.7506	2.91613	1.08555	2.14959	1.09454	3.89851	1.80253	33.0568	13.6173	16.6426	12.6634	14.0077	10.0291	13.2155	2.06901	8.64411	6.64825	2.77926	5.92611	14.8419	9.37877	10.8281	46.8354	62.3951	54.7037	3.2888	2.31732	23.6065	16.2616	28.7306	30.4638	12.0008	11.3753	16.3792	13.2031	10.3629	10.6519	10.7037	5.20727	10.1332	17.7822	14.973	22.4996	17.0472	32.8521	32.632	12.1596	14.4834
GH_A03G1803	1.48753	0.522037	0.608779	0.889928	1.72998	1.41204	1.4586	1.80183	0.562597	0.662224	0.64411	0.286727	0.552329	0.619524	0.340349	0.777944	0.615207	0.74388	0	1.11549	0.417918	0.794216	0.579665	0.81327	0.375454	0.157202	0.436304	0.253578	0.329662	0.120833	0.13683	0.260146	0.522602	0.54441	0.485426	0.329243	0.697982	0.505831	0.181018	0.302504	0.930768	0.295204	0.215369	0.305133	0.685882	0.591645	0.217799	0.336878	0.877517
GH_A03G1833	5.66907	1.75356	4.30181	60.5018	38.9749	70.9822	85.7269	44.0294	2.38143	1.81761	0.788223	0.824285	0	0.952486	2.40445	2.92647	0.663032	1.88712	3.39806	9.66995	0.864371	0.555588	0.893746	2.45345	0.705465	0.723956	14.4487	12.9448	1.70035	4.22652	0.939442	2.24112	0.837661	1.11251	0.448917	7.77074	3.65686	1.51378	3.24122	3.61197	5.7046	0.970887	1.87962	2.35975	1.2211	1.61851	3.18945	0.215409	1.56974
GH_A03G1834	4.10877	4.7454	4.46114	98.3663	22.7211	32.1431	58.7199	18.5602	0.523777	2.62016	0.873357	2.86283	0.508636	3.53079	3.63009	3.32069	4.46334	3.34453	0.688337	6.09816	4.40036	2.34522	6.98491	2.53681	3.09617	1.00363	35.4715	24.3417	5.46275	4.89938	6.42426	5.73244	2.91407	3.15616	1.20215	3.5082	2.57313	3.90015	3.91595	4.31474	2.94386	0.971666	1.58351	2.02741	2.34239	3.2538	2.3343	1.72867	2.02197
GH_A03G1835	5.88031	2.15687	5.26498	101.455	30.5863	42.5545	68.0375	34.921	2.42724	1.76344	3.12721	2.66945	2.29123	2.08242	2.2506	4.26593	2.26893	3.74988	2.56511	4.58234	1.59261	1.22184	0.978937	4.34145	3.61504	2.12962	25.864	20.298	3.14794	1.13428	3.92997	1.83095	3.7311	4.9306	1.20502	1.78112	2.18682	3.53328	2.37845	2.63257	1.60203	0.81882	1.24306	2.60546	1.1599	3.30643	2.99233	3.06128	1.87046
GH_A03G1837	1.77226	2.46236	4.74662	87.8016	22.604	30.354	65.144	21.5094	1.68586	1.17215	1.48104	0.875682	0.835617	1.51219	2.22235	1.79683	2.7372	3.78927	0	0.634228	0.984632	0.349914	1.6985	2.93985	1.36782	0.439909	15.0211	16.7849	0.835626	1.08429	0.684978	1.86787	0.900382	2.15718	0.322299	0.634989	0.449571	2.48371	0.745861	1.1445	1.41596	1.62126	1.83678	1.99013	1.28376	1.46825	1.11397	0.905644	1.12674
GH_A03G1838	0	0	0.086059	23.5285	2.86844	12.0407	20.6253	5.48405	0	0	0	0.292472	0.536922	0	0.112786	0.708728	0.048367	0	0	0.241216	0	0	0	0	0	0	1.76158	0.062051	0	0	0	0	0	0	0	0.113896	0	0	0	0	0	0.048912	0	0.314653	0	0	0	0.201512	0.180507
GH_A03G1853	35.5737	23.5375	28.8423	52.1087	44.9975	49.1308	41.0628	48.1194	14.7743	10.3822	9.91725	8.48532	9.6136	7.13349	11.7511	16.4872	11.8351	10.8913	15.0988	26.6156	25.5617	23.7829	31.911	16.1358	13.182	17.1868	21.4184	19.7274	8.86046	8.48862	11.2503	10.8081	17.5236	13.2077	11.1123	14.6601	17.7751	18.7969	22.1841	16.5976	17.3407	10.1334	11.7044	11.9332	8.37993	14.3755	16.1456	12.6548	3.78535
GH_A03G1857	0.732072	1.30642	0.610157	0.538459	0.443044	0.508924	2.3114	3.67023	1.00994	0.793833	0.877928	0.831646	0.83248	0.970261	2.21182	0.909584	1.99295	0.85683	1.12163	1.20028	1.36667	1.10485	1.17172	1.96813	1.92059	2.11178	3.59803	2.20689	2.38173	2.18045	2.03154	1.6796	1.28065	2.30922	2.03967	1.14311	0.767025	1.01812	1.0794	0.73049	0.656212	1.08302	1.02521	1.04821	1.12544	1.08094	0.904445	1.18531	1.21938
GH_A03G1858	0.056836	0.030032	0.034212	0.628687	0.572786	0.728403	0.086245	0.069926	0.0289	0.806022	1.00694	0.35905	2.84139	3.05674	0.9582	4.00351	1.07063	0.721589	0	0	0	0.073833	0	0	0.054175	0	0.031462	0.091935	0.03523	0	0	0.025394	0	0	0.111055	1.22565	0.190168	0.124683	0.739375	1.02226	0.680773	0.937165	1.32133	1.74868	2.1058	0.67203	7.75939	3.11443	3.70264
GH_A03G1860	10.6774	6.16216	9.41015	2.74125	8.25599	5.52086	6.12942	8.50709	12.5761	2.29844	3.10353	5.30339	4.75204	2.53405	7.46893	8.61579	7.95505	7.67015	1.26518	15.7571	4.09169	3.25392	5.17313	2.4619	2.43163	1.62352	2.3749	2.44442	3.16122	2.41923	3.22515	5.05007	5.65011	3.03426	2.50604	11.8209	8.37598	4.39931	4.07549	5.11477	6.24245	2.77524	2.28176	1.3767	3.69389	5.64038	6.27442	5.04942	3.39881
GH_A03G1939	39.1095	34.3087	21.629	16.2069	31.3765	22.1306	27.7676	43.6013	41.1835	26.4873	31.0584	28.2569	38.2429	36.2208	32.2262	23.3536	37.1515	35.9444	28.1138	81.2413	20.4927	21.2843	22.1546	21.2125	19.6702	19.7638	20.6829	21.7451	22.9221	23.6476	20.9467	31.5383	33.9776	27.8394	30.7157	36.5476	41.0638	32.5081	39.9048	30.7226	29.6508	27.8338	23.129	30.0999	25.9291	26.5769	24.3621	28.8029	28.9395
GH_A03G1944	17.4945	12.3637	14.9483	2.62468	7.7755	5.77522	5.8256	8.35866	14.5802	7.6863	8.918	7.86662	10.0203	5.04912	9.36064	2.22459	4.5433	4.1147	4.33613	27.5978	5.64793	4.52535	4.90565	3.07774	3.28938	4.2608	5.54699	4.72023	12.7865	15.2489	10.7667	22.2606	5.92485	4.84974	3.1545	19.3752	19.0857	11.9318	7.16357	9.8169	10.25	6.14597	7.11646	8.34502	9.11895	14.502	19.509	5.50807	4.38073
GH_A03G1953	75.4631	69.9305	99.4974	19.2728	23.4487	12.9584	28.9914	14.7057	51.9249	51.6496	64.0286	69.2135	86.4601	64.1274	74.6433	28.3409	38.7521	59.1243	56.6803	43.2819	82.7747	66.9211	84.947	60.4736	64.3943	66.4957	48.6692	44.2836	66.2673	118.528	124.832	116.403	135.721	161.007	192.566	45.1245	36.6654	60.6646	58.8107	46.0727	47.7474	64.9925	69.5851	53.4778	84.4962	63.3876	43.2311	116.609	95.42
GH_A03G1961	0.488205	0.732916	0.575094	0.236864	0.252428	0.160777	0.457154	0.555861	0.700238	0.529655	0.372309	0.320633	0.447522	0.436762	1.17062	0.301962	0.764018	0.766967	0	0.511306	0.626955	0.49483	0.650755	0.81576	0.695568	0.679669	0.610374	0.267581	0.55953	0.383583	0.979487	0.755672	1.13809	0.787668	0.862531	0.377488	0.463498	0.482729	0.31682	0.347872	0.294854	0.272644	0.359427	0.390159	0.65103	0.604822	0.792604	0.696052	0.619559
GH_A03G1996	16.2951	13.0494	9.14955	8.11158	11.0344	12.7887	9.46904	14.8422	16.5113	6.7494	8.11321	10.3729	5.81201	6.01646	8.04938	3.88728	5.12056	4.63087	6.06174	29.0318	6.24479	5.63669	7.05677	4.07144	4.92509	5.58231	6.25843	4.50645	5.11433	4.93152	3.97445	7.4832	4.90583	5.09015	6.03337	18.4686	16.4394	12.3709	13.7735	8.06476	10.9222	11.2873	7.49918	11.2937	6.59457	7.56905	6.59854	7.60196	4.68378
GH_A03G2002	46.3559	45.5369	46.8615	68.5564	78.3815	74.5032	50.0717	63.0552	35.5445	39.7828	44.7627	43.0573	35.7702	36.5265	34.208	62.6471	45.1751	33.7311	40.9278	45.1204	40.6298	37.4255	37.3557	39.3536	30.7355	35.3465	64.3936	46.9679	28.8021	31.9292	31.389	32.4968	38.4887	43.844	44.1281	39.6855	35.1288	38.9057	46.7312	46.9216	45.1512	34.9269	40.3001	44.6324	38.8518	35.3202	40.0279	33.8161	27.3335
GH_A03G2013	10.4489	10.3921	10.8193	3.68549	5.72691	3.61792	5.65504	4.428	14.6647	18.4388	19.5749	22.8649	29.8113	19.5165	31.8025	15.3131	19.861	27.0758	11.1061	10.3172	13.6637	12.1201	12.7399	11.7813	12.9267	15.1265	9.03622	8.3155	12.5259	8.05467	14.1754	12.3809	11.5812	9.64186	8.87816	10.5364	9.84553	14.6617	10.7215	10.9958	12.7934	10.5063	9.27016	6.85264	13.432	14.7349	15.3719	28.6774	17.4502
GH_A03G2016	1.69415	1.78384	2.71701	1.31366	0.896079	0.757208	1.2363	0.877391	1.84813	1.04942	1.52178	0.991308	1.1933	1.3746	1.66462	2.08977	1.53364	2.12336	3.12969	1.62575	2.63713	2.54057	1.89661	1.59193	1.98976	1.38521	1.80261	1.72084	2.36848	2.15928	1.86437	1.56824	0.847675	1.07649	1.33421	3.7573	2.6595	2.88905	2.39094	2.9146	2.799	2.34111	2.29033	1.92571	1.27553	1.2678	1.43458	1.38858	1.36508
GH_A03G2023	11.9246	12.8864	13.8108	8.18172	9.721	7.33969	10.5982	9.84576	14.126	15.8309	14.4931	13.2851	12.6672	13.5977	17.1126	9.87896	11.6078	10.1433	16.8518	18.1507	20.7241	20.508	18.5	13.607	19.2072	18.6965	17.8791	19.209	18.4262	21.9213	21.2134	24.4366	21.1945	18.4393	22.342	13.4786	13.846	13.6699	13.7632	14.4967	15.9984	18.311	15.8722	12.0941	10.9589	12.8913	12.416	14.6809	15.8135
GH_A03G2058	3.67345	3.26243	3.21709	3.28071	3.16984	2.46628	2.76452	2.01929	2.35383	2.37834	1.95753	2.04348	2.18137	2.3183	3.68584	5.09455	3.185	3.26279	2.74788	4.37843	4.80049	4.61003	3.60047	7.15944	6.61535	6.27452	5.38107	5.87322	4.73568	4.58716	5.37435	5.36705	4.02126	4.92202	5.00791	3.80824	3.95038	3.07816	3.21312	4.30387	3.83187	3.62256	3.93853	4.18893	5.80039	6.21464	5.71818	2.82416	2.14588
GH_A03G2060	2.71675	3.02553	4.5149	9.70688	8.35663	10.1075	2.58528	3.49578	1.99188	6.19924	13.7676	6.48051	15.533	19.2083	7.15876	9.18235	12.2008	4.00186	2.67675	4.63959	5.84435	5.39166	3.86573	3.81173	2.95758	3.72323	2.92015	2.56955	4.49705	4.21274	8.41245	5.74114	4.82644	7.56227	5.16642	17.4356	13.5789	6.7566	11.3859	11.6146	11.8451	16.5139	18.4614	20.119	18.5812	14.0908	19.2122	17.3279	28.5648
GH_A03G2066	0.12148	0.125069	0.21137	0.782223	0.641867	1.14561	2.09277	1.76383	1.50776	5.71242	9.12409	4.78262	22.6342	20.5636	8.37461	6.07778	14.6355	6.80541	0.25719	0.276659	0.561542	0.385156	0.268431	2.17671	1.86866	2.00171	3.01908	1.54584	3.08004	4.18179	6.25812	4.75702	6.74158	8.34493	5.56248	0.316054	0.09737	0.317134	0.357705	0.26847	0.180356	6.08441	5.00057	6.99871	19.1216	8.4983	13.2782	25.2801	28.9675
GH_A03G2075	1.55767	0.472993	1.34081	2.67711	7.00334	7.9745	0.509827	5.19594	1.55068	0.192017	0.194124	0.161542	0.644344	0.118018	0.19186	0.092544	0.253645	0	0	5.02526	0.419975	0	0.049692	0.147337	0	0	0	0	0	0.14809	0	0.435122	0	0.05962	0	1.34189	2.14644	0.381115	0.309067	3.83879	6.23702	0	0.471582	0.481123	0.184587	0.14584	3.23568	0.305835	0.16103
GH_A03G2077	17.1665	13.9492	16.0404	61.9775	45.7428	43.2476	55.537	53.6972	11.6733	13.5246	11.8332	14.8912	5.86058	6.89704	16.4023	13.9033	25.1552	18.1535	12.0108	10.0107	21.1975	15.4093	22.9933	21.3514	15.3125	16.798	78.338	56.5274	13.2592	10.9756	13.1523	12.4559	32.2724	20.3739	19.0225	12.47	10.0214	13.4952	13.5705	15.1151	13.1519	12.9478	11.1883	10.9054	10.2701	13.5519	16.5867	12.3043	8.57799
GH_A03G2078	7.4424	7.71915	7.35205	20.8027	21.1584	22.7445	21.7743	29.0884	7.34903	6.71618	6.92231	7.15103	4.00624	5.17115	12.6413	6.53806	8.06445	8.10397	5.47066	8.28242	7.60809	9.49047	8.46951	5.97696	6.8298	7.29951	34.2222	27.8973	7.31463	6.64642	5.22413	6.36623	6.36606	8.20717	7.6392	7.67211	6.87412	7.25101	7.19671	10.0387	9.62331	6.56431	6.20123	6.5488	8.33402	8.32016	7.47219	5.33564	5.91384
GH_A03G2081	26.6243	12.6982	15.2091	15.5282	74.7	83.3279	45.1614	88.3388	69.9232	7.82083	10.3044	12.3121	5.20351	3.19883	13.2593	5.26105	3.79257	4.41894	22.9915	122.516	5.83879	4.93084	5.73226	4.69581	4.20262	5.58728	3.60646	2.77213	4.43945	13.4209	4.40855	10.0845	4.39145	9.5607	5.43753	71.5501	52.8645	31.2808	19.1717	34.395	43.5926	17.8595	7.4551	15.4725	4.59347	9.29401	11.6389	4.67972	3.73888
GH_A03G2091	14.0301	3.92357	10.5309	8.23665	21.1636	16.2633	107.121	144.091	27.1716	23.8148	20.399	21.2919	43.8742	53.8576	35.0901	13.5907	26.1742	30.1002	7.67781	18.9439	0.194804	0.706024	0.467425	10.4267	11.7629	9.73404	53.184	45.8333	16.7385	27.9051	23.2719	38.2805	41.6882	25.8162	19.0375	5.40292	4.61293	2.08367	0.474189	2.70703	1.51874	13.6386	6.61289	10.8268	19.1983	12.2694	15.3808	19.4405	23.8087
GH_A03G2097	2.23058	2.94239	1.93832	9.95294	10.1113	17.9594	15.6538	16.6626	3.6645	4.98931	4.43349	4.84326	6.57152	6.90136	6.90318	27.2759	22.3294	13.2903	2.3498	1.6255	5.59827	6.39659	4.41955	9.45442	7.43197	9.771	20.6673	18.4572	4.49238	7.00683	7.70988	9.97746	13.9436	11.7628	14.2383	1.88714	1.56336	3.22221	3.79059	2.32151	2.39159	3.81046	5.07667	6.40469	5.08744	4.84975	7.8688	8.3287	5.36467
GH_A03G2101	9.78097	11.9775	9.67322	2.24134	4.90638	4.16979	3.10004	6.90997	7.98659	3.31011	3.78307	4.31061	2.89219	1.21578	3.52813	0.844016	1.01383	0.506344	5.67642	27.6732	3.03536	2.83429	1.95789	0.473819	0.690809	0.975062	0.098406	0.217563	4.278	5.16642	2.5046	5.2339	0.459274	2.19634	1.02916	13.0128	8.87391	8.75325	3.96399	6.47533	7.0195	3.26859	7.83399	6.20092	4.43452	9.2248	9.99276	1.82947	1.86478
GH_A03G2161	2.18746	1.91823	2.64624	0.967276	0.554902	0.427315	0.503509	0.393982	0.768254	0.637002	0.971059	0.884333	0.966076	1.03808	1.16125	0.231591	0.434019	1.4505	1.36936	2.45868	2.92878	1.6101	1.69889	1.49305	3.12013	3.26326	0.455182	0	1.35461	0.946455	1.73777	1.21212	0.7774	1.27797	0.716052	3.30155	3.12641	4.22838	1.26598	0.909633	1.24309	2.1565	1.76538	1.54232	1.46091	0.62921	0.898914	0.97877	0.597428
GH_A03G2172	0.59162	1.00951	0.712779	2.73477	2.90976	2.64787	0.962794	0.825081	0.190921	0.221354	0.211002	0.198407	0	0.198015	0.097638	1.00472	1.00344	0.106046	1.16883	1.03924	0.53699	0.587889	0.930398	0.693669	0.499402	0.188834	0.123126	0.448818	0	0	0.313156	0.301999	0.991879	0.465309	0.11606	0.475265	0.99064	1.23728	0.599762	0.403189	0.560393	0.048525	0.869483	1.05846	0.539836	0.489551	0.560931	0.324732	0
GH_A03G2176	3.58211	3.67199	4.98333	7.03299	8.432	9.25184	4.97489	8.2439	2.93783	2.52201	2.28296	2.2065	2.26578	2.3822	2.24573	5.99437	4.47111	3.59789	5.33099	4.90977	4.49187	4.77652	3.90989	5.0567	4.70724	3.11796	4.40082	3.94919	2.14893	3.65214	3.08224	2.74714	4.5408	4.10069	4.1143	2.88072	4.23139	2.20162	3.82678	3.61305	3.28922	3.41604	3.31288	3.07884	4.14985	3.54344	5.3326	2.51804	1.97246
GH_A03G2222	1.33017	0.966267	0.84539	1.22827	1.29555	1.15257	1.86973	1.22334	1.28491	1.57004	1.60914	1.07447	1.93356	2.01775	2.76875	2.23097	2.30269	2.77975	1.48736	1.96417	3.68978	3.75792	4.41897	2.40207	4.29415	3.02599	2.15966	2.30917	3.17976	2.74032	3.7657	3.52724	2.57677	2.90287	2.74063	1.70608	1.38892	1.65617	1.93015	1.71493	1.50916	2.5292	2.24145	1.57582	2.99155	2.63094	1.2665	2.01079	2.31105
GH_A03G2232	1.45201	1.14413	1.44722	12.0732	11.6364	17.9963	3.77286	4.08684	1.31003	1.47195	1.79764	1.36761	1.54806	1.7267	2.53313	11.7093	5.05419	2.34486	1.45637	1.16348	4.45624	5.83446	5.38402	9.09357	3.41368	3.27291	5.78169	5.36507	3.06768	5.06182	3.74897	3.12783	3.57948	4.24083	4.46002	0.656319	0.886661	1.00268	3.23069	3.94443	2.72383	3.14822	2.56035	1.80173	2.40869	1.90925	8.94023	2.13499	2.02239
GH_A03G2274	0.940126	0.960548	0.897365	2.57347	3.87673	3.62936	1.609	2.38552	0.853549	1.68442	0.714765	0.584353	0.918259	2.47909	0.909753	6.41414	4.40792	1.9325	0.065661	0.464501	0.981671	0.6292	0.304945	1.01951	0.488399	0.52797	1.50772	0.814461	0.591855	1.38135	2.05305	1.77498	7.08317	5.71633	3.43731	0.512782	1.47883	0.425286	0.882433	0.528136	0.789324	0.32923	0.801011	0.471396	1.15586	1.671	2.15277	2.29011	1.76551
GH_A03G2275	29.4813	29.1455	27.5442	173.324	121.707	191.599	21.494	38.6282	1.79471	2.0778	3.07288	1.97847	3.80895	5.50892	3.45049	163.659	47.8089	4.05782	11.942	20.2589	35.1511	58.0258	49.4269	73.3769	1.30105	1.76107	19.8646	10.5008	0.677759	0.789466	5.43563	2.92675	4.28921	7.33952	4.63048	29.0563	38.4645	37.0501	21.6316	25.63	12.4339	4.92274	3.32224	6.83544	4.51701	0.946938	55.4194	5.08075	2.35518
GH_A03G2278	21.3091	18.6518	24.3334	25.3332	17.6815	18.234	18.2658	22.9505	7.20138	7.51589	6.9599	7.56459	4.86379	6.32648	4.13917	3.49857	7.38159	8.11562	18.4815	15.8478	5.8996	5.48475	5.15079	8.76047	8.99798	8.67568	21.9759	17.8154	7.04448	7.21459	5.1691	7.66228	5.31215	6.40829	6.88975	16.6014	15.235	9.83793	7.83177	7.08269	8.29755	6.85085	7.44229	7.75148	8.31183	10.1969	7.31912	4.99621	7.72705
GH_A03G2290	1.48536	0.822389	1.07723	0.374081	1.43488	0.674739	1.52791	2.86158	6.64563	0.55126	0.075876	0.55644	0.308748	0.309209	0.890505	1.20545	0.390065	1.56354	0.905233	4.17363	0.139939	0.727823	0.580294	1.37592	0.788557	0.927733	0.788651	1.04528	0.699373	1.3856	1.06234	1.51678	2.05273	1.27492	0.763281	1.6615	1.73201	0.985313	1.27619	1.22565	1.48356	1.01829	0.345248	0.427481	0.375061	0.757159	1.09258	0.382239	0.651116
GH_A03G2300	5.02246	1.31674	1.49129	2.20503	9.75967	10.289	7.84609	10.2031	4.11903	1.23684	1.02236	1.78731	1.17095	2.20357	2.4557	2.193	2.97289	2.90498	1.09401	6.85842	2.78662	1.14162	2.22855	2.4285	2.63717	4.41594	2.86089	2.13885	1.98205	4.23453	2.80674	3.17993	2.2317	2.2094	1.46938	1.36439	3.01154	2.16665	1.33615	2.82239	3.50481	1.58239	0.69346	1.00085	2.56567	3.65824	5.19721	2.21465	0.482947
GH_A03G2326	1.73526	2.08693	2.13637	1.36349	2.0711	2.96786	1.14801	2.33048	0.427573	0.633371	1.43651	0.299604	1.13495	0.562748	0.721708	0.855944	0.550769	0.607554	0.584925	1.9135	0.494682	0.620712	1.00733	0.82412	0.666562	0.461516	0.199606	0.539768	0.231148	0.235763	0.597594	0.62851	0.948523	1.08228	0.475775	1.97377	1.33432	1.99545	1.90468	2.24983	1.68061	1.44762	1.60831	1.66927	0.925542	1.00731	1.55856	1.22554	1.30927
GH_A03G2337	3.03189	2.06571	3.47057	3.99451	3.58779	3.11281	2.52082	3.30782	0.881358	0.616922	0.859981	0.972202	0.135704	0.659147	0.389279	1.78815	0.66889	0.727229	3.43733	2.8796	1.19602	1.20145	1.32616	1.08623	0.640255	0.375422	2.5755	1.49098	0.572538	1.01467	1.12227	0.664565	1.11442	0.752488	0.882525	2.18183	1.25041	2.07566	1.81567	1.04361	1.40874	0.592752	0.180258	0.79758	0.577311	0.87487	1.20311	0.903351	1.1339
GH_A03G2349	0	0.058345	0	4.91835	3.01512	4.41068	1.00022	0.626692	0.347632	3.4843	13.0212	5.30863	11.5614	13.9991	4.78604	6.06672	6.29899	2.06149	0	0	0.746321	0.336916	0.128957	0.581432	0	0.560693	0.519844	0.177707	0.236674	0.443721	1.00171	0.697092	2.00413	2.46256	1.13913	0.068147	0	0.270273	1.25048	3.71246	2.9097	6.00768	17.2071	6.91632	7.35537	2.50474	14.6648	11.8006	4.98529
GH_A03G2358	1.83008	2.17855	2.75075	9.76929	9.49403	9.81429	4.49033	5.83208	1.902	2.17513	2.44201	2.21166	2.27438	2.00791	3.91433	5.79656	4.04899	2.43498	1.77287	2.80454	4.96082	3.80618	4.17436	2.95747	1.61452	3.2755	4.7945	4.08895	1.39125	1.8731	1.91187	2.05898	1.97517	2.06918	2.13539	2.64443	2.21972	2.67258	5.94405	7.08288	8.05112	3.3458	3.237	3.23766	2.12216	1.90423	3.16672	2.43457	1.64881
GH_A03G2367	0.458395	0.457679	0.448168	0.776878	0.800708	0.718505	1.07174	3.00378	1.10876	0.655881	0.738582	0.495123	3.4152	1.41473	0.45815	0.907775	2.93792	1.62087	0	0.670819	1.93598	2.13032	2.70638	1.5361	1.31435	2.32134	2.63158	3.18643	2.13602	1.43945	2.15782	1.12453	2.30038	2.85415	2.15667	0.181313	0.141223	0.59091	0.970401	1.43668	1.57513	1.78418	0.586837	0.494687	0.848526	1.37327	1.17627	1.82551	1.23526
GH_A03G2371	0.378976	0.182794	1.52472	26.601	7.23344	15.3205	19.6269	34.2021	1.08338	1.36032	0.635464	0.564935	0.30921	0.70973	0	0.081207	0.852746	1.2543	0	1.40784	0	0.321704	0.066963	0.616801	0.10394	0.208197	4.23742	2.25524	0.732851	0.751222	0.468183	0.703332	1.37359	0.667827	1.36802	3.12664	1.29743	0.676766	0.249476	0.278051	1.96714	1.01283	1.68287	0.884058	0.814216	0.389455	1.71704	2.38695	0.72488
[truncated: 4,624 more rows]
[truncated: 22 more columns]

## Sheet: Supplemental Table 9
Supplemental Table 9.Expression of DEGs in 1 to 5 DPA of n2NSM vs TM-1.
[truncated: 20,519 more rows]

## Sheet: Supplemental Table 10
Supplemental Table 10. GO enrichment of 117 DEGs obtained from transcriptome data.
	ID	Description	GeneRatio	BgRatio	pvalue	p.adjust	qvalue	geneID	Count
[truncated: 77 more rows]

[truncated: 10 more sheets: Supplemental Table 11, Supplemental Table 12, Supplemental Table 13, Supplemental Table 14, Supplemental Table 15, Supplemental Table 16, Supplemental Table 17, Supplemental Table 18, Supplemental Table 19, Supplemental Table 20]
